# Supplementary material for: Fitness adaptations of Japanese encephalitis virus in pigs following vector-free serial passaging
Source: PLoS Pathog. 2024 Aug 26;20(8):e1012059. doi: 10.1371/journal.ppat.1012059 (PMC11379391; doi:10.1371/journal.ppat.1012059)
Supplement: S1 Table — (XLSX) [file ppat.1012059.s006.xlsx]

## Sheet: S1 Table
S1 Table: Age of the piglets at the day of infection
Pig nr	Passage	Age at day of infection (in days)	Age at day of contact (in days)
1863	P1A	37	/
1864	P1B	37	/
1865	P1C	37	/
1866	P2A	41	/
1867	P2B	41	/
1868	P2C	41	/
1869	P3A	45	/
1870	P3B	45	/
1871	P3C	45	/
1933	P4A	55	/
1922	P4B	57	/
1935	P4C	55	/
1921	P5A	61	/
1937	P5B	59	/
1926	P5C	61	/
1934	P6A	63	/
1924	P6B	65	/
1923	P6C	65	/
1936	P7A	67	/
1925	P7B	69	/
1920	P7C	69	/
1918	P8A	73	/
1927	P8B	71	/
1928	P8C	71	/
1941	P9A	40	/
1942	P9B	40	/
1943	P9C	40	/
1944	P10A	44	/
1945	P10B	44	/
1946	P10C	44	/
2007	P1*	63	/
2023	P1*	48	/
2030	P1*	48	/
2032	P1*	48	/
2033	P1*	48	/
2006	P11	63	/
2022	P11	48	/
2029	P11	48	/
2031	P11	48	/
2034	P11	48	/
2015	P1* in contact	/	60
2017	P1* in contact	/	60
2019	P1* in contact	/	60
2020	P1* in contact	/	60
2013	P11 in contact	/	60
2014	P11 in contact	/	60
2016	P11 in contact	/	60
2021	P11 in contact	/	58
