# Supplementary material for: Fitness adaptations of Japanese encephalitis virus in pigs following vector-free serial passaging
Source: PLoS Pathog. 2024 Aug 26;20(8):e1012059. doi: 10.1371/journal.ppat.1012059 (PMC11379391; doi:10.1371/journal.ppat.1012059)
Supplement: S2 Table — (XLSX) [file ppat.1012059.s007.xlsx]

## Sheet: S2 Table
S2 Table: Number of reads and covering depth of NGS samples
SampleID	Total reads	Trimmed reads	Prop trimmed	Filtered reads	Prop filtered	Mapped reads to JEV	Prop mapped	Mean depth	Min depth	Max depth	Coverage 100x	Coverage 200x	Coverage 500x
Laos_P0	9,751,621	9,584,313	0.98	9,412,887	0.9821	9,412,885	1.00	128,906.49	0	232.075	1.00	1.00	1.00
Laos_Serum_P1_A	187,853,112	181,528,400	0.97	54,514,338	0.3003	54,487,591	1.00	15,524.88	0	23.136	1.00	1.00	1.00
Laos_Serum_P1_B	193,938,020	188,927,500	0.97	23,918,426	0.1266	23,900,734	1.00	17,771.83	0	28.255	1.00	1.00	1.00
Laos_Serum_P1_C	171,684,344	163,365,688	0.95	30,094,112	0.1842	30,077,487	1.00	12,636.70	0	20.339	1.00	1.00	1.00
Laos_Serum_P2_A	165,452,076	158,671,712	0.96	16,198,956	0.1021	16,188,957	1.00	11,249.92	0	18.317	1.00	1.00	1.00
Laos_Serum_P2_B	206,664,624	195,403,520	0.95	67,201,762	0.3439	67,157,665	1.00	13,172.25	0	23.408	1.00	1.00	1.00
Laos_Serum_P2_C	151,734,124	145,481,872	0.96	41,022,650	0.2820	40,993,703	1.00	26,646.41	0	47.607	1.00	1.00	1.00
Laos_Serum_P3_A	158,395,928	150,078,514	0.95	1,967,596	0.0131	1,966,143	1.00	1,944.01	0	3.359	1.00	0.99	0.99
Laos_Serum_P3_B	195,255,922	190,407,922	0.98	51,032,054	0.2680	50,988,659	1.00	58,167.12	0	92.495	1.00	1.00	1.00
Laos_Serum_P3_C	239,854,844	233,007,054	0.97	153,347,250	0.6581	153,265,405	1.00	60,622.49	0	91.884	1.00	1.00	1.00
Laos_Serum_P4_A	175,591,552	170,932,830	0.97	44,809,444	0.2621	44,780,884	1.00	31,262.50	0	49.589	1.00	1.00	1.00
Laos_Serum_P4_B	190,290,552	181,606,834	0.95	83,046,154	0.4573	83,003,987	1.00	21,589.76	0	31.721	1.00	1.00	1.00
Laos_Serum_P4_C	178,913,344	169,928,604	0.95	55,565,534	0.3270	55,533,667	1.00	15,052.24	0	22.992	1.00	1.00	1.00
Laos_Serum_P5_B	160,989,560	153,634,458	0.95	70,823,278	0.4610	70,787,240	1.00	24,668.20	0	37.649	1.00	1.00	1.00
Laos_Serum_P5_C	219,583,530	205,807,666	0.94	28.47	0.0001	28.33	1.00	34608	0	30	0.00	0.00	0.00
Laos_Serum_P6_B	172,834,480	160,369,134	0.93	1.914	0.0000	753	0.39	45507	0	11	0.00	0.00	0.00
Laos_Serum_P6_C	187,361,032	181,897,660	0.97	52,233,074	0.2872	52,203,204	1.00	22,268.45	0	32.457	1.00	1.00	1.00
Laos_Serum_P7_B	197,349,418	192,068,012	0.97	16,598,702	0.0864	16,587,497	1.00	8,243.86	0	12.22	1.00	1.00	1.00
Laos_Serum_P7_C	161,214,312	153,695,160	0.95	47,627,560	0.3099	47,601,438	1.00	13,303.71	0	19.75	1.00	1.00	1.00
Laos_Serum_P8_B	173,121,040	166,041,532	0.96	65,655,656	0.3954	65,619,479	1.00	33,345.28	0	49.258	1.00	1.00	1.00
Laos_Serum_P8_C	140,419,106	137,893,920	0.98	383.404	0.0028	381.915	1.00	1,447.25	0	2.775	1.00	0.99	0.99
Laos_Serum_P9_B	172,857,782	168,382,844	0.97	15,765,986	0.0936	15,739,616	1.00	21,477.66	0	45.959	1.00	1.00	1.00
Laos_Serum_P9_C	189,681,770	179,985,886	0.95	93,021,192	0.5168	92,977,664	1.00	29,496.55	0	45.328	1.00	1.00	1.00
Laos_Serum_P10_B	618,600,784	596,967,144	0.96	12,941,324	0.0217	12,927,931	1.00	16,913.64	0	31.061	1.00	1.00	1.00
Laos_Serum_P10_C	503,207,074	484,963,968	0.96	50,429,224	0.1040	50,391,428	1.00	24,176.50	0	40.056	1.00	1.00	1.00
Laos_Serum_2006	237,635,114	229,699,852	0.97	23,786,268	0.1036	23,774,309	1.00	5,631.40	0	8.364	1.00	1.00	1.00
Laos_Serum_2007	186,339,204	182,639,756	0.98	1,263,286	0.0069	1,262,223	1.00	1,423.76	0	2.171	1.00	0.99	0.99
Laos_Serum_2022	210,414,952	203,122,204	0.97	22,600,672	0.1113	22,587,500	1.00	9,483.25	0	14.247	1.00	1.00	1.00
Laos_Serum_2023	197,327,736	193,237,112	0.98	10,630,336	0.0550	10,622,209	1.00	6,866.55	0	11.481	1.00	1.00	1.00
Laos_Serum_2029	229,892,100	222,309,550	0.97	19,359,450	0.0871	19,346,547	1.00	7,754.95	0	13.229	1.00	1.00	1.00
Laos_Serum_2031	199,832,822	195,064,240	0.98	45,458,212	0.2330	45,424,511	1.00	38,629.66	0	60.523	1.00	1.00	1.00
Laos_Serum_2032	227,999,068	223,015,120	0.98	8,879,276	0.0398	8,873,581	1.00	5,298.97	0	7.981	1.00	1.00	1.00
Laos_Serum_2033	247,378,536	239,209,038	0.97	9,859,960	0.0412	9,853,230	1.00	3,869.07	0	6.044	1.00	1.00	0.99
Laos_Serum_2034	244,733,786	237,089,178	0.97	21,905,524	0.0924	21,888,701	1.00	10,712.84	0	16.512	1.00	1.00	1.00
Laos_Swabs_2006	273,353,360	266,407,896	0.97	2.604	0.0000	2.49	0.96	45514	0	27	0.00	0.00	0.00
Laos_Swabs_2007	200,371,688	198,054,342	0.99	12.078	0.0001	11.908	0.99	53.11	0	134	0.03	0.00	0.00
Laos_Swabs_2022	327,608,248	320,033,690	0.98	2.9	0.0000	2.733	0.94	46327	0	25	0.00	0.00	0.00
Laos_Swabs_2023	210,322,398	207,646,806	0.99	2.628	0.0000	2.472	0.94	44896	0	34	0.00	0.00	0.00
Laos_Swabs_2029	192,258,852	190,426,048	0.99	38.342	0.0002	37.927	0.99	190.02	0	451	0.92	0.41	0.00
Laos_Swabs_2030	140,636,600	139,096,820	0.99	16.146	0.0001	16.006	0.99	76.68	0	179	0.23	0.00	0.00
Laos_Swabs_2031	225,304,498	223,304,684	0.99	1.704	0.0000	1.628	0.96	12267	0	18	0.00	0.00	0.00
Laos_Swabs_2032	216,988,972	213,635,914	0.98	5.886	0.0000	5.831	0.99	24.18	0	65	0.00	0.00	0.00
Laos_Swabs_2033	233,638,162	230,906,060	0.99	1.996	0.0000	1.931	0.97	43344	0	32	0.00	0.00	0.00
Laos_Swabs_2034	197,346,672	195,255,150	0.99	3.108	0.0000	3.023	0.97	14.20	0	33	0.00	0.00	0.00
