# Supplementary material for: Fitness adaptations of Japanese encephalitis virus in pigs following vector-free serial passaging
Source: PLoS Pathog. 2024 Aug 26;20(8):e1012059. doi: 10.1371/journal.ppat.1012059 (PMC11379391; doi:10.1371/journal.ppat.1012059)
Supplement: S3 Table — (XLSX) [file ppat.1012059.s008.xlsx]

## Sheet: S3 Table
S3 Table: Linear regression and Dunnett’s multiple comparison test of in vitro growth curves (Figure 2 data)
Growth curve on C6/36, qPCR samples
Comparison	Significance	Adjusted P value
P1B vs P0	ns	0.9682
P5B vs P0	ns	0.526
P10B vs P0	ns	0.8906
P5B vs P1B	ns	0.6485
P10B vs P1B	ns	0.542
P1C vs P0	ns	0.21
P5C vs P0	ns	0.999
P10C vs P0	ns	0.7972
P5C vs P1C	ns	0.2342
P10C vs P1C	ns	0.5571
Growth curve on PEDSV.15, qPCR samples
Comparison	Significance	Adjusted P value
P1B vs P0	ns	0.7292
P5B vs P0	ns	0.851
P10B vs P0	ns	0.9681
P5B vs P1B	ns	0.9471
P10B vs P1B	ns	0.7266
P1C vs P0	ns	0.4607
P5C vs P0	ns	0.9928
P10C vs P0	ns	>0,9999
P5C vs P1C	ns	0.2911
P10C vs P1C	ns	0.1859
growth curve on PEDSV.15 with Titration on PEDSV.15
Comparison	Significance	Adjusted P value
P1B vs P0	**	0.0018
P5B vs P0	***	0.0002
P10B vs P0	**	0.0038
P5B vs P1B	ns	0.6313
P10B vs P1B	ns	0.9449
P1C vs P0	ns	0.3301
P5C vs P0	*	0.0114
P10C vs P0	ns	0.0924
P5C vs P1C	ns	0.1961
P10C vs P1C	ns	0.6984
growth curve on PEDSV.15 with Titration on C6/36
Comparison	Significance	Adjusted P value
P1B vs P0	ns	0.9664
P5B vs P0	ns	0.6858
P10B vs P0	ns	0.8325
P5B vs P1B	ns	0.8039
P10B vs P1B	ns	0.928
P1C vs P0	**	0.0098
P5C vs P0	ns	0.7175
P10C vs P0	ns	0.5455
P5C vs P1C	ns	0.0559
P10C vs P1C	ns	0.0968
growth curve on C6/36 with Titration on PEDSV.15
Comparison	Significance	Adjusted P value
P1B vs P0	ns	0.9996
P5B vs P0	ns	0.9788
P10B vs P0	ns	0.9906
P5B vs P1B	ns	0.9605
P10B vs P1B	ns	0.9319
P1C vs P0	ns	0.4575
P5C vs P0	ns	0.4976
P10C vs P0	ns	0.2904
P5C vs P1C	ns	0.9966
P10C vs P1C	ns	0.9265
growth curve on C6/36 with Titration on C6/36
Comparison	Significance	Adjusted P value
P1B vs P0	ns	0.9938
P5B vs P0	ns	0.9466
P10B vs P0	ns	0.9986
P5B vs P1B	ns	0.7208
P10B vs P1B	ns	0.9151
P1C vs P0	*	0.049
P5C vs P0	ns	0.4623
P10C vs P0	ns	0.8054
P5C vs P1C	ns	0.3588
P10C vs P1C	ns	0.1416
