# Supplementary material for: Fitness adaptations of Japanese encephalitis virus in pigs following vector-free serial passaging
Source: PLoS Pathog. 2024 Aug 26;20(8):e1012059. doi: 10.1371/journal.ppat.1012059 (PMC11379391; doi:10.1371/journal.ppat.1012059)
Supplement: S4 Table — (XLSX) [file ppat.1012059.s009.xlsx]

## Sheet: S4 Table
S4 Table: Viral mutations and frequencies within each passage
chrom	pos	ancestral_base	derived_base	gene_name	ancestral_codon	derived_codon	effect	P0	P1_A	P1_B	P1_C	P2_A	P2_B	P2_C	P3_A	P3_B	P3_C	P4_A	P4_B	P4_C	P5_B	P5_C	P6_B	P6_C	P7_B	P7_C	P8_B	P8_C	P9_B	P9_C	P10_B	P10_C	P11_2006	P1*_2007	P11_2022	P1*_2023	P11_2029	P11_2031	P1*_2032	P1*_2033	P11_2034
KC196115	30	T	C	5'UTR	NA	NA	NONCODING	0.0000	0.0000	0.0000	0.0000	0.0000	0.0000	0.0000	0.0000	0.0000	0.0000	0.0000	0.0000	0.0000	0.0000	nan	nan	0.0000	0.0205	0.0000	0.0091	0.0000	0.0000	0.0000	0.0000	0.0000	0.0000	0.0000	0.0000	0.0000	0.0000	0.0000	0.0000	0.0000	0.0000
KC196115	33	T	C	5'UTR	NA	NA	NONCODING	0.0000	0.0000	0.0000	0.0000	0.0000	0.0000	0.0000	0.0000	0.0000	0.0000	0.0000	0.0000	0.0000	0.0000	nan	nan	0.0000	0.0000	0.0000	0.0000	0.0000	0.0000	0.0000	0.0000	0.0000	0.0000	0.0000	0.0000	0.0000	0.0000	0.0000	0.0320	0.0000	0.0000
KC196115	41	A	G	5'UTR	NA	NA	NONCODING	0.0000	0.0000	0.0000	0.0257	0.0000	0.0000	0.0000	0.0000	0.0000	0.0000	0.0000	0.0000	0.0000	0.0000	nan	nan	0.0000	0.0000	0.0000	0.0000	0.0000	0.0000	0.0000	0.0000	0.0000	0.0000	0.0000	0.0000	0.0000	0.0000	0.0000	0.0000	0.0000	0.0000
KC196115	45	G	A	5'UTR	NA	NA	NONCODING	0.0000	0.0000	0.0000	0.0079	0.0098	0.0000	0.0072	0.0000	0.0089	0.0087	0.0080	0.0000	0.0000	0.0080	nan	nan	0.0000	0.0000	0.0101	0.0091	0.0000	0.0000	0.0000	0.0091	0.0101	0.0091	0.0000	0.0109	0.0000	0.0092	0.0100	0.0000	0.0000	0.0000
KC196115	74	T	G	5'UTR	NA	NA	NONCODING	0.0000	0.0000	0.0000	0.0000	0.0000	0.0000	0.0000	0.0000	0.0000	0.0000	0.0000	0.0000	0.0000	0.0000	nan	nan	0.0000	0.0000	0.0000	0.0000	0.0000	0.0000	0.0000	0.0000	0.0000	0.0000	0.0000	0.0000	0.1449	0.0000	0.0000	0.0000	0.0000	0.0000
KC196115	80	A	G	5'UTR	NA	NA	NONCODING	0.0000	0.0000	0.0000	0.0000	0.0000	0.0000	0.0000	0.0000	0.0000	0.0000	0.0000	0.0000	0.0000	0.0000	nan	nan	0.0000	0.0000	0.0000	0.0000	0.0000	0.0000	0.0000	0.0000	0.0000	0.0255	0.0000	0.0000	0.0000	0.0000	0.0000	0.0000	0.0000	0.0000
KC196115	83	A	G	5'UTR	NA	NA	NONCODING	0.0000	0.0000	0.0000	0.0000	0.0000	0.0000	0.0000	0.0000	0.0000	0.0000	0.0000	0.0000	0.0000	0.0000	nan	nan	0.0000	0.0000	0.0000	0.0000	0.0000	0.0000	0.0000	0.0000	0.0000	0.0156	0.0000	0.0000	0.0000	0.0000	0.0000	0.0000	0.0000	0.0000
KC196115	92	C	T	5'UTR	NA	NA	NONCODING	0.0000	0.0000	0.0000	0.0000	0.0000	0.0000	0.0000	0.0000	0.0000	0.0000	0.0000	0.0000	0.0000	0.0000	nan	nan	0.0000	0.0000	0.0000	0.0000	0.0000	0.0000	0.0000	0.0000	0.0784	0.0512	0.0000	0.0000	0.0000	0.0349	0.0076	0.0000	0.0000	0.0261
KC196115	102	T	A	Capsid	ACT	ACA	SYNONYMOUS	0.0000	0.0333	0.0242	0.0280	0.0242	0.0302	0.0266	0.0156	0.0245	0.0272	0.0243	0.0271	0.0282	0.0305	nan	nan	0.0247	0.0247	0.0273	0.0291	0.0000	0.0203	0.0273	0.0230	0.0250	0.0298	0.0262	0.0273	0.0243	0.0216	0.0249	0.0221	0.0237	0.0281
KC196115	102	T	C	Capsid	ACT	ACC	SYNONYMOUS	0.0000	0.0000	0.0144	0.0124	0.0111	0.0000	0.0146	0.0000	0.0114	0.0120	0.0113	0.0119	0.0000	0.0135	nan	nan	0.0132	0.0127	0.0000	0.0000	0.0000	0.0000	0.0118	0.0000	0.0127	0.0000	0.0000	0.0113	0.0127	0.0156	0.0114	0.0109	0.0000	0.0000
KC196115	117	G	C	Capsid	GGG	GGC	SYNONYMOUS	0.0000	0.0000	0.0052	0.0073	0.0052	0.0000	0.0067	0.0129	0.0082	0.0052	0.0047	0.0000	0.0069	0.0056	nan	nan	0.0070	0.0000	0.0000	0.0050	0.0000	0.0048	0.0059	0.0070	0.0073	0.0077	0.0000	0.0000	0.0064	0.0069	0.0070	0.0000	0.0000	0.0077
KC196115	179	T	C	Capsid	GTG	GCG	NONSYNONYMOUS	0.0000	0.0000	0.0034	0.0000	0.0037	0.0000	0.0027	0.0000	0.0026	0.0030	0.0000	0.0000	0.0000	0.0031	nan	nan	0.0000	0.0000	0.0074	0.1035	0.0000	0.0233	0.0036	0.0037	0.0000	0.0000	0.0000	0.0000	0.0000	0.0000	0.0033	0.0000	0.0062	0.0000
KC196115	198	A	G	Capsid	GTA	GTG	SYNONYMOUS	0.0000	0.0000	0.0000	0.0125	0.0000	0.0000	0.0000	0.0000	0.0000	0.0000	0.0000	0.0000	0.0000	0.0000	nan	nan	0.0000	0.0000	0.0000	0.0000	0.0000	0.0000	0.0000	0.0000	0.0000	0.0000	0.0000	0.0000	0.0000	0.0000	0.0000	0.0000	0.0000	0.0000
KC196115	205	T	C	Capsid	TTG	CTG	SYNONYMOUS	0.0000	0.0000	0.0000	0.0000	0.0000	0.0000	0.0116	0.0000	0.0101	0.0000	0.0000	0.0000	0.0000	0.0116	nan	nan	0.0000	0.0000	0.0000	0.0000	0.0000	0.0000	0.0000	0.0000	0.0000	0.0000	0.0000	0.0000	0.0000	0.0000	0.0113	0.0000	0.0000	0.0000
KC196115	208	T	A	Capsid	TTG	ATG	NONSYNONYMOUS	0.0000	0.0110	0.0112	0.0000	0.0108	0.0108	0.0105	0.0000	0.0094	0.0101	0.0095	0.0103	0.0108	0.0108	nan	nan	0.0111	0.0000	0.0114	0.0112	0.0155	0.0114	0.0113	0.0112	0.0101	0.0141	0.0231	0.0126	0.0121	0.0134	0.0104	0.0000	0.0000	0.0111
KC196115	208	T	C	Capsid	TTG	CTG	SYNONYMOUS	0.0000	0.0161	0.0135	0.0147	0.0136	0.0160	0.0152	0.0000	0.0146	0.0150	0.0140	0.0146	0.0149	0.0153	nan	nan	0.0142	0.0152	0.0142	0.0160	0.0181	0.0170	0.0141	0.0174	0.0168	0.0149	0.0000	0.0178	0.0165	0.0175	0.0148	0.0133	0.0159	0.0149
KC196115	209	T	A	Capsid	TTG	TAG	NONSENSE	0.0000	0.0129	0.0110	0.0110	0.0108	0.0138	0.0113	0.0000	0.0111	0.0125	0.0121	0.0135	0.0130	0.0126	nan	nan	0.0130	0.0107	0.0125	0.0116	0.0000	0.0116	0.0137	0.0139	0.0122	0.0102	0.0135	0.0152	0.0145	0.0126	0.0120	0.0000	0.0117	0.0110
KC196115	209	T	G	Capsid	TTG	TGG	NONSYNONYMOUS	0.0000	0.0127	0.0112	0.0107	0.0141	0.0132	0.0121	0.0000	0.0111	0.0117	0.0125	0.0126	0.0135	0.0113	nan	nan	0.0127	0.0129	0.0104	0.0114	0.0000	0.0113	0.0144	0.0125	0.0120	0.0095	0.0000	0.0104	0.0109	0.0137	0.0125	0.0000	0.0104	0.0120
KC196115	209	T	C	Capsid	TTG	TCG	NONSYNONYMOUS	0.0000	0.0159	0.0122	0.0160	0.0134	0.0143	0.0141	0.0156	0.0149	0.0157	0.0165	0.0159	0.0146	0.0164	nan	nan	0.0127	0.0160	0.0159	0.0164	0.0000	0.0153	0.0160	0.0169	0.0152	0.0147	0.0187	0.0157	0.0148	0.0145	0.0135	0.0163	0.0117	0.0150
KC196115	210	G	A	Capsid	TTG	TTA	SYNONYMOUS	0.0000	0.0000	0.0104	0.0000	0.0000	0.0000	0.0097	0.0000	0.0096	0.0098	0.0109	0.0000	0.0000	0.0102	nan	nan	0.0000	0.0103	0.0000	0.0097	0.0000	0.0114	0.0106	0.0094	0.0108	0.0000	0.0000	0.0000	0.0000	0.0000	0.0099	0.0000	0.0123	0.0000
KC196115	211	G	A	Capsid	GAC	AAC	NONSYNONYMOUS	0.0000	0.0000	0.0095	0.0000	0.0000	0.0000	0.0000	0.0000	0.0093	0.0100	0.0095	0.0000	0.0000	0.0115	nan	nan	0.0000	0.0000	0.0000	0.0108	0.0000	0.0000	0.0000	0.0112	0.0000	0.0000	0.0000	0.0000	0.0000	0.0000	0.0086	0.0000	0.0000	0.0000
KC196115	214	G	A	Capsid	GGC	AGC	NONSYNONYMOUS	0.0000	0.0000	0.0000	0.0000	0.0000	0.0000	0.0000	0.0000	0.0000	0.0106	0.0000	0.0000	0.0000	0.0000	nan	nan	0.0000	0.0000	0.0000	0.0000	0.0000	0.0107	0.0000	0.0000	0.0000	0.0000	0.0000	0.0000	0.0000	0.0000	0.0000	0.0000	0.0000	0.0000
KC196115	255	C	T	Capsid	TTC	TTT	SYNONYMOUS	0.0000	0.0048	0.0045	0.0044	0.0053	0.0000	0.0044	0.0056	0.0041	0.0043	0.0043	0.0038	0.0048	0.0059	nan	nan	0.0049	0.0000	0.0050	0.0053	0.0000	0.0056	0.0039	0.0052	0.0051	0.0000	0.0000	0.0044	0.0037	0.0060	0.0041	0.0000	0.0000	0.0101
KC196115	273	A	G	Capsid	TTA	TTG	SYNONYMOUS	0.0000	0.0000	0.0000	0.0000	0.0000	0.0000	0.0000	0.0000	0.0000	0.0000	0.0000	0.0000	0.0000	0.0000	nan	nan	0.0165	0.0000	0.0000	0.0000	0.0152	0.0000	0.0000	0.0000	0.0000	0.0000	0.0000	0.0000	0.0000	0.0000	0.0000	0.0000	0.0000	0.0000
KC196115	279	G	A	Capsid	CCG	CCA	SYNONYMOUS	0.0000	0.0000	0.0055	0.0063	0.0051	0.0072	0.0049	0.0000	0.0063	0.0052	0.0061	0.0060	0.0000	0.0058	nan	nan	0.0052	0.0000	0.0000	0.0170	0.0000	0.0088	0.0062	0.0000	0.0000	0.0000	0.0103	0.0061	0.0000	0.0000	0.0063	0.0000	0.0000	0.0055
KC196115	282	C	T	Capsid	ACC	ACT	SYNONYMOUS	0.2315	0.0281	0.0168	0.0185	0.0000	0.0000	0.0000	0.0000	0.0000	0.0000	0.0000	0.0000	0.0000	0.0000	nan	nan	0.0000	0.0000	0.0000	0.0000	0.0000	0.0000	0.0000	0.0076	0.0000	0.0000	0.0224	0.0000	0.0227	0.0000	0.0000	0.0357	0.0267	0.0000
KC196115	305	G	A	Capsid	AGA	AAA	NONSYNONYMOUS	0.0000	0.0000	0.0000	0.0000	0.0000	0.0000	0.0000	0.0000	0.0000	0.0000	0.0000	0.0000	0.0000	0.0000	nan	nan	0.0000	0.0000	0.0000	0.0000	0.0000	0.0000	0.0000	0.0000	0.0000	0.0000	0.0000	0.0000	0.0000	0.0000	0.0000	0.0000	0.0000	0.0202
KC196115	307	G	A	Capsid	GCA	ACA	NONSYNONYMOUS	0.0000	0.0000	0.0040	0.0000	0.0034	0.0000	0.0029	0.0000	0.0025	0.0029	0.0031	0.0000	0.0000	0.0000	nan	nan	0.0033	0.0000	0.0045	0.0039	0.0000	0.0000	0.0000	0.0033	0.0033	0.0000	0.0000	0.0000	0.0000	0.0040	0.0037	0.0133	0.0000	0.0040
KC196115	313	G	A	Capsid	GAA	AAA	NONSYNONYMOUS	0.0049	0.0974	0.0952	0.0976	0.0969	0.0961	0.1012	0.1108	0.1024	0.0901	0.0957	0.0835	0.0885	0.0929	nan	nan	0.0922	0.0906	0.0861	0.0941	0.1050	0.1108	0.0908	0.0962	0.1023	0.0943	0.0865	0.0899	0.1066	0.0950	0.1122	0.0876	0.0992	0.1042
KC196115	323	T	G	Capsid	GTG	GGG	NONSYNONYMOUS	0.0000	0.0077	0.0090	0.0101	0.0077	0.0099	0.0069	0.0097	0.0076	0.0083	0.0078	0.0100	0.0084	0.0101	nan	nan	0.0088	0.0091	0.0086	0.0081	0.0097	0.0064	0.0092	0.0095	0.0083	0.0064	0.0000	0.0093	0.0064	0.0093	0.0086	0.0088	0.0115	0.0076
KC196115	323	T	C	Capsid	GTG	GCG	NONSYNONYMOUS	0.0000	0.0077	0.0096	0.0108	0.0110	0.0082	0.0109	0.0097	0.0083	0.0088	0.0090	0.0103	0.0087	0.0099	nan	nan	0.0083	0.0082	0.0089	0.0098	0.0000	0.0078	0.0094	0.0088	0.0091	0.0129	0.0088	0.0101	0.0084	0.0105	0.0102	0.0096	0.0097	0.0092
KC196115	326	C	A	Capsid	GCA	GAA	NONSYNONYMOUS	0.0000	0.0072	0.0075	0.0082	0.0000	0.0093	0.0065	0.0000	0.0053	0.0073	0.0068	0.0075	0.0068	0.0072	nan	nan	0.0063	0.0069	0.0071	0.0073	0.0000	0.0072	0.0086	0.0053	0.0063	0.0096	0.0000	0.0102	0.0070	0.0055	0.0060	0.0062	0.0000	0.0060
KC196115	336	T	C	Capsid	CAT	CAC	SYNONYMOUS	0.0000	0.0044	0.0052	0.0063	0.0046	0.0151	0.0055	0.0000	0.0281	0.0052	0.0043	0.0055	0.0041	0.0053	nan	nan	0.0046	0.0054	0.0068	0.0052	0.0000	0.0047	0.0051	0.0049	0.0049	0.0058	0.0000	0.0045	0.0054	0.0047	0.0064	0.0048	0.0000	0.0055
KC196115	338	T	C	Capsid	CTC	CCC	NONSYNONYMOUS	0.0069	0.0073	0.0070	0.0087	0.0090	0.0085	0.0092	0.0156	0.0094	0.0076	0.0067	0.0064	0.0081	0.0078	nan	nan	0.0067	0.0105	0.0082	0.0086	0.0082	0.0098	0.0074	0.0076	0.0099	0.0068	0.0000	0.0088	0.0092	0.0102	0.0103	0.0082	0.0084	0.0091
KC196115	359	T	C	Capsid	CTT	CCT	NONSYNONYMOUS	0.0000	0.0086	0.0091	0.0097	0.0112	0.0077	0.0092	0.0127	0.0091	0.0079	0.0082	0.0065	0.0072	0.0086	nan	nan	0.0074	0.0081	0.0074	0.0081	0.0000	0.0086	0.0073	0.0067	0.0081	0.0081	0.0000	0.0063	0.0083	0.0097	0.0101	0.0000	0.0000	0.0086
KC196115	360	T	G	Capsid	CTT	CTG	SYNONYMOUS	0.0000	0.0053	0.0062	0.0091	0.0075	0.0073	0.0076	0.0152	0.0072	0.0061	0.0066	0.0062	0.0058	0.0061	nan	nan	0.0058	0.0062	0.0062	0.0058	0.0000	0.0051	0.0055	0.0061	0.0071	0.0000	0.0000	0.0063	0.0000	0.0071	0.0075	0.0061	0.0000	0.0061
KC196115	365	C	T	Capsid	ACA	ATA	NONSYNONYMOUS	0.0000	0.0000	0.0000	0.0000	0.0000	0.0000	0.0000	0.0000	0.0000	0.0000	0.0000	0.0000	0.0000	0.0000	nan	nan	0.0769	0.0000	0.0967	0.0000	0.0468	0.0000	0.0281	0.0000	0.0082	0.0000	0.0000	0.0000	0.0000	0.0102	0.0000	0.0000	0.0000	0.0000
KC196115	369	C	T	Capsid	CTC	CTT	SYNONYMOUS	0.0000	0.0000	0.0000	0.0101	0.0000	0.0000	0.0000	0.0000	0.0000	0.0000	0.0000	0.0000	0.0000	0.0000	nan	nan	0.0000	0.0000	0.0000	0.0000	0.0000	0.0000	0.0000	0.0000	0.0000	0.0000	0.0000	0.0000	0.0000	0.0000	0.0000	0.0000	0.0000	0.0000
KC196115	379	G	A	Capsid	GTG	ATG	NONSYNONYMOUS	0.0000	0.0106	0.0099	0.0108	0.0117	0.0104	0.0097	0.0000	0.0098	0.0091	0.0098	0.0106	0.0078	0.0108	nan	nan	0.0087	0.0087	0.0087	0.0093	0.0113	0.0089	0.0076	0.0099	0.0107	0.0101	0.0121	0.0102	0.0093	0.0111	0.0105	0.0098	0.0107	0.0094
KC196115	384	C	T	Capsid	AAC	AAT	SYNONYMOUS	0.0000	0.0000	0.0000	0.0000	0.0000	0.0000	0.0000	0.0000	0.0000	0.0000	0.0000	0.0000	0.0000	0.0000	nan	nan	0.0000	0.0000	0.0000	0.0000	0.0115	0.0000	0.0000	0.0000	0.0000	0.0000	0.0000	0.0000	0.0000	0.0000	0.0000	0.0000	0.0000	0.0000
KC196115	387	G	A	Capsid	AAG	AAA	SYNONYMOUS	0.0000	0.0094	0.0061	0.0000	0.0073	0.0000	0.0070	0.0000	0.0059	0.0066	0.0061	0.0000	0.0087	0.0000	nan	nan	0.0068	0.0091	0.0071	0.0068	0.0000	0.0060	0.0074	0.0071	0.0057	0.0000	0.0000	0.0000	0.0000	0.0000	0.0064	0.0066	0.0104	0.0059
KC196115	391	G	A	Capsid	GGC	AGC	NONSYNONYMOUS	0.0062	0.0000	0.0000	0.0000	0.0000	0.0000	0.0000	0.0000	0.0074	0.0000	0.0090	0.0000	0.0000	0.0000	nan	nan	0.0000	0.0000	0.0000	0.0000	0.0000	0.0101	0.0000	0.0000	0.0000	0.0000	0.0000	0.0000	0.0000	0.0000	0.0000	0.0000	0.0000	0.0000
KC196115	392	G	A	Capsid	GGC	GAC	NONSYNONYMOUS	0.0000	0.0000	0.0000	0.0000	0.0000	0.0099	0.0000	0.0000	0.0091	0.0109	0.0096	0.0000	0.0000	0.0113	nan	nan	0.0000	0.0000	0.0118	0.0111	0.0000	0.0000	0.0000	0.0000	0.0000	0.0000	0.0000	0.0126	0.0092	0.0000	0.0103	0.0000	0.0161	0.0109
KC196115	393	C	A	Capsid	GGC	GGA	SYNONYMOUS	0.0085	0.0471	0.0453	0.0463	0.0492	0.0488	0.0445	0.0407	0.0421	0.0488	0.0458	0.0530	0.0462	0.0499	nan	nan	0.0403	0.0469	0.0443	0.0513	0.0338	0.0450	0.0368	0.0444	0.0365	0.0493	0.0493	0.0454	0.0460	0.0445	0.0446	0.0521	0.0482	0.0468
KC196115	400	C	A	Capsid	CAA	AAA	NONSYNONYMOUS	0.0000	0.0167	0.0119	0.0151	0.0173	0.0180	0.0157	0.0000	0.0119	0.0191	0.0154	0.0159	0.0170	0.0171	nan	nan	0.0173	0.0158	0.0178	0.0160	0.0000	0.0159	0.0182	0.0132	0.0160	0.0153	0.0000	0.0149	0.0120	0.0116	0.0133	0.0148	0.0000	0.0153
KC196115	405	C	A	Capsid	AAC	AAA	NONSYNONYMOUS	0.0000	0.0867	0.0619	0.0762	0.0719	0.0980	0.0763	0.0410	0.0540	0.0886	0.0773	0.0905	0.0904	0.0866	nan	nan	0.1049	0.0881	0.1004	0.0746	0.0639	0.0724	0.1180	0.0801	0.0952	0.0903	0.0555	0.0867	0.0730	0.0984	0.0589	0.0679	0.0584	0.0728
KC196115	410	G	A	Capsid	AGA	AAA	NONSYNONYMOUS	0.0000	0.0228	0.0117	0.0167	0.0139	0.0286	0.0154	0.0000	0.0087	0.0207	0.0134	0.0247	0.0229	0.0205	nan	nan	0.0228	0.0170	0.0248	0.0153	0.0000	0.0000	0.0276	0.0123	0.0200	0.0201	0.0000	0.0161	0.0203	0.0191	0.0089	0.0000	0.0000	0.0129
KC196115	411	A	G	Capsid	AGA	AGG	SYNONYMOUS	0.0000	0.0000	0.0082	0.0000	0.0075	0.0000	0.0075	0.0000	0.0068	0.0089	0.0087	0.0000	0.0000	0.0000	nan	nan	0.0000	0.0000	0.0000	0.0088	0.0000	0.0000	0.0000	0.0000	0.0000	0.0108	0.0000	0.0094	0.0000	0.0000	0.0060	0.0000	0.0122	0.0103
KC196115	414	A	G	Capsid	GGA	GGG	SYNONYMOUS	0.0019	0.0098	0.0068	0.0000	0.0000	0.0000	0.0078	0.0000	0.0061	0.0078	0.0089	0.0089	0.0000	0.0087	nan	nan	0.0085	0.0101	0.0083	0.0095	0.0000	0.0068	0.0112	0.0110	0.0094	0.0000	0.0000	0.0000	0.0000	0.0094	0.0064	0.0000	0.0000	0.0070
KC196115	417	G	A	Capsid	GGG	GGA	SYNONYMOUS	0.0000	0.0345	0.0361	0.0370	0.0368	0.0346	0.0398	0.0406	0.0365	0.0334	0.0342	0.0306	0.0332	0.0338	nan	nan	0.0395	0.0305	0.0375	0.0356	0.0485	0.0390	0.0398	0.0367	0.0513	0.0394	0.0228	0.0368	0.0409	0.0367	0.0432	0.0328	0.0405	0.0410
KC196115	422	A	G	Capsid	GAA	GGA	NONSYNONYMOUS	0.0000	0.0000	0.0000	0.0000	0.0000	0.0000	0.0000	0.0000	0.0000	0.0000	0.0000	0.0000	0.0000	0.0000	nan	nan	0.0000	0.0000	0.0000	0.0000	0.0000	0.0000	0.0000	0.0000	0.0117	0.0000	0.0000	0.0000	0.0000	0.0000	0.0000	0.0000	0.0000	0.0000
KC196115	429	G	A	Capsid	TCG	TCA	SYNONYMOUS	0.0000	0.0000	0.0000	0.0000	0.0000	0.0000	0.0168	0.0000	0.0000	0.1377	0.0000	0.0000	0.1525	0.0000	nan	nan	0.9934	0.0000	0.9440	0.0000	0.9936	0.0000	0.9967	0.0000	0.9973	0.3293	0.0000	0.3741	0.0000	0.2877	0.1509	0.0000	0.0000	0.3243
KC196115	433	A	G	Capsid	ATG	GTG	NONSYNONYMOUS	0.0000	0.0000	0.0000	0.0000	0.0000	0.0000	0.0000	0.0000	0.0000	0.0000	0.0000	0.0000	0.0000	0.0000	nan	nan	0.0000	0.0044	0.0000	0.0161	0.0000	0.0126	0.0000	0.0000	0.0000	0.0000	0.0000	0.0000	0.0000	0.0000	0.0000	0.0000	0.0000	0.0000
KC196115	444	T	C	Capsid	GCT	GCC	SYNONYMOUS	0.0013	0.0099	0.0123	0.0123	0.0142	0.0153	0.0134	0.0177	0.0127	0.0116	0.0118	0.0119	0.0118	0.0119	nan	nan	0.0069	0.0089	0.0071	0.0108	0.0139	0.0135	0.0078	0.0129	0.0084	0.0108	0.0117	0.0095	0.0131	0.0109	0.0124	0.0105	0.0145	0.0097
KC196115	447	C	T	Capsid	AGC	AGT	SYNONYMOUS	0.0000	0.0000	0.0000	0.0000	0.0000	0.0000	0.0000	0.0000	0.0000	0.0000	0.0000	0.0000	0.0000	0.0000	nan	nan	0.0000	0.0000	0.0000	0.0000	0.0000	0.0000	0.0000	0.0000	0.0000	0.0000	0.0000	0.0000	0.0213	0.0000	0.0000	0.0000	0.0000	0.0000
KC196115	448	T	C	Capsid	TTG	CTG	SYNONYMOUS	0.0000	0.0034	0.0040	0.0000	0.0038	0.0000	0.0036	0.0000	0.0034	0.0024	0.0026	0.0036	0.0000	0.0000	nan	nan	0.0026	0.0040	0.0000	0.0109	0.0000	0.0046	0.0000	0.0000	0.0000	0.0000	0.0000	0.0000	0.0044	0.0040	0.0033	0.0000	0.0000	0.0000
KC196115	452	C	A	Capsid	GCA	GAA	NONSYNONYMOUS	0.0000	0.0133	0.0109	0.0094	0.0110	0.0106	0.0102	0.0097	0.0090	0.0104	0.0096	0.0097	0.0104	0.0100	nan	nan	0.0117	0.0107	0.0131	0.0105	0.0000	0.0097	0.0119	0.0092	0.0109	0.0099	0.0139	0.0104	0.0115	0.0089	0.0112	0.0102	0.0089	0.0097
KC196115	452	C	T	Capsid	GCA	GTA	NONSYNONYMOUS	0.0000	0.0000	0.0000	0.0000	0.0112	0.0000	0.0000	0.0000	0.0000	0.0000	0.0000	0.0000	0.0000	0.0000	nan	nan	0.0000	0.0000	0.0000	0.0000	0.0000	0.0000	0.0000	0.0000	0.0000	0.0000	0.0000	0.0000	0.0000	0.0000	0.0000	0.0000	0.0000	0.0000
KC196115	469	G	A	Capsid	GCC	ACC	NONSYNONYMOUS	0.0000	0.0000	0.0035	0.0040	0.0038	0.0167	0.0000	0.0000	0.0061	0.0032	0.0028	0.0000	0.0000	0.0000	nan	nan	0.0034	0.0000	0.0000	0.0028	0.0000	0.0025	0.0000	0.0035	0.0000	0.0000	0.0000	0.0000	0.0037	0.0000	0.0027	0.0000	0.0000	0.0000
KC196115	482	A	G	PrM	AAG	AGG	NONSYNONYMOUS	0.0000	0.0000	0.0000	0.0000	0.0000	0.0000	0.0000	0.0000	0.0000	0.0000	0.0000	0.0000	0.0000	0.0000	nan	nan	0.0000	0.0000	0.0000	0.0000	0.0000	0.0000	0.0000	0.0000	0.0000	0.0000	0.0000	0.0000	0.0000	0.0404	0.0000	0.0000	0.0000	0.0000
KC196115	500	G	A	PrM	GGA	GAA	NONSYNONYMOUS	0.0000	0.0210	0.0168	0.0178	0.0209	0.0189	0.0172	0.0148	0.0174	0.0195	0.0174	0.0184	0.0190	0.0174	nan	nan	0.0207	0.0181	0.0202	0.0204	0.0000	0.0148	0.0213	0.0177	0.0234	0.0299	0.0162	0.0236	0.0218	0.0187	0.0199	0.0191	0.0205	0.0197
KC196115	513	G	A	PrM	ATG	ATA	NONSYNONYMOUS	0.0000	0.0107	0.0091	0.0106	0.0087	0.0115	0.0091	0.0000	0.0098	0.0092	0.0095	0.0096	0.0090	0.0086	nan	nan	0.0000	0.0070	0.0000	0.0072	0.0000	0.0110	0.0000	0.0098	0.0000	0.0058	0.0095	0.0071	0.0095	0.0068	0.0080	0.0078	0.0124	0.0000
KC196115	514	A	G	PrM	ACC	GCC	NONSYNONYMOUS	0.0000	0.0000	0.0000	0.0000	0.0000	0.0000	0.0000	0.0000	0.0000	0.0000	0.0000	0.0000	0.0000	0.0000	nan	nan	0.0000	0.0000	0.0349	0.0000	0.0333	0.0000	0.0000	0.0000	0.0000	0.0000	0.0000	0.0000	0.0000	0.0000	0.0000	0.0000	0.0000	0.0000
KC196115	515	C	T	PrM	ACC	ATC	NONSYNONYMOUS	0.0000	0.0000	0.0000	0.0000	0.0000	0.0000	0.0000	0.0000	0.0000	0.0000	0.0000	0.0000	0.0000	0.0000	nan	nan	0.9683	0.0000	0.9230	0.0000	0.9715	0.0000	0.9707	0.0000	0.9683	0.3346	0.0000	0.3818	0.0000	0.2812	0.1500	0.0000	0.0000	0.3225
KC196115	518	T	C	PrM	ATC	ACC	NONSYNONYMOUS	0.0000	0.0105	0.0117	0.0111	0.0118	0.0128	0.0107	0.0145	0.0123	0.0107	0.0107	0.0093	0.0098	0.0114	nan	nan	0.0059	0.0101	0.0063	0.0088	0.0091	0.0128	0.0060	0.0102	0.0068	0.0089	0.0000	0.0085	0.0124	0.0155	0.0105	0.0116	0.0105	0.0114
KC196115	525	C	T	PrM	AAC	AAT	SYNONYMOUS	0.0000	0.0000	0.0000	0.0000	0.0000	0.0000	0.0000	0.0000	0.0000	0.0000	0.0000	0.0000	0.0000	0.0000	nan	nan	0.0000	0.0000	0.0000	0.0000	0.0000	0.0159	0.0000	0.0000	0.0000	0.0000	0.0000	0.0000	0.0000	0.0000	0.0000	0.0000	0.0000	0.0000
KC196115	533	T	C	PrM	ATT	ACT	NONSYNONYMOUS	0.0000	0.0218	0.0057	0.0074	0.0117	0.0000	0.0062	0.0000	0.0063	0.0070	0.0063	0.0064	0.0000	0.0064	nan	nan	0.0058	0.0000	0.0000	0.0068	0.0000	0.0043	0.0063	0.0076	0.0070	0.0000	0.0000	0.0067	0.0000	0.0091	0.0060	0.0000	0.0000	0.0000
KC196115	541	G	A	PrM	GTC	ATC	NONSYNONYMOUS	0.0000	0.0000	0.0000	0.0000	0.0053	0.0000	0.0039	0.0000	0.0036	0.0132	0.0047	0.0000	0.0000	0.0048	nan	nan	0.0000	0.0000	0.0000	0.0049	0.0000	0.0000	0.0046	0.0000	0.0000	0.0000	0.0000	0.0000	0.0000	0.0064	0.0000	0.0000	0.0000	0.0000
KC196115	568	G	A	PrM	GAA	AAA	NONSYNONYMOUS	0.0000	0.0061	0.0077	0.0104	0.0076	0.0069	0.0091	0.0000	0.0069	0.0075	0.0081	0.0074	0.0075	0.0087	nan	nan	0.0080	0.0075	0.0096	0.0075	0.0000	0.0079	0.0079	0.0077	0.0105	0.0071	0.0000	0.0092	0.0080	0.0078	0.0089	0.0094	0.0090	0.0077
KC196115	580	T	G	PrM	TGG	GGG	NONSYNONYMOUS	0.0000	0.0055	0.0065	0.0068	0.0060	0.0059	0.0059	0.0000	0.0060	0.0059	0.0066	0.0060	0.0061	0.0060	nan	nan	0.0069	0.0059	0.0077	0.0062	0.0155	0.0059	0.0065	0.0084	0.0053	0.0092	0.0000	0.0049	0.0086	0.0071	0.0068	0.0000	0.0000	0.0077
KC196115	590	C	A	PrM	GCA	GAA	NONSYNONYMOUS	0.0000	0.0091	0.0083	0.0083	0.0069	0.0092	0.0068	0.0000	0.0068	0.0081	0.0073	0.0088	0.0087	0.0085	nan	nan	0.0072	0.0090	0.0087	0.0092	0.0000	0.0124	0.0082	0.0070	0.0074	0.0075	0.0000	0.0107	0.0069	0.0075	0.0074	0.0082	0.0082	0.0073
KC196115	599	T	C	PrM	GTT	GCT	NONSYNONYMOUS	0.0000	0.0136	0.0124	0.0109	0.0111	0.0143	0.0105	0.0000	0.0108	0.0114	0.0116	0.0118	0.0089	0.0096	nan	nan	0.0108	0.0102	0.0121	0.0113	0.0095	0.0070	0.0117	0.0122	0.0118	0.0111	0.0138	0.0116	0.0092	0.0154	0.0121	0.0133	0.0119	0.0125
KC196115	599	T	A	PrM	GTT	GAT	NONSYNONYMOUS	0.0000	0.0000	0.0000	0.0000	0.0000	0.0000	0.0000	0.0000	0.0000	0.0000	0.0000	0.0000	0.0000	0.0000	nan	nan	0.0000	0.0000	0.0000	0.0000	0.0000	0.0000	0.0000	0.0000	0.0000	0.0000	0.0000	0.0000	0.0000	0.0102	0.0000	0.0000	0.0000	0.0000
KC196115	600	T	A	PrM	GTT	GTA	SYNONYMOUS	0.0000	0.0000	0.0079	0.0074	0.0000	0.0000	0.0064	0.0000	0.0066	0.0066	0.0000	0.0073	0.0000	0.0072	nan	nan	0.0000	0.0000	0.0075	0.0063	0.0000	0.0000	0.0000	0.0000	0.0085	0.0000	0.0000	0.0000	0.0000	0.0107	0.0069	0.0000	0.0000	0.0000
KC196115	600	T	G	PrM	GTT	GTG	SYNONYMOUS	0.0000	0.0000	0.0067	0.0072	0.0082	0.0080	0.0073	0.0000	0.0068	0.0071	0.0071	0.0077	0.0075	0.0081	nan	nan	0.0078	0.0000	0.0071	0.0068	0.0000	0.0059	0.0077	0.0074	0.0081	0.0000	0.0102	0.0087	0.0000	0.0103	0.0070	0.0000	0.0000	0.0000
KC196115	600	T	C	PrM	GTT	GTC	SYNONYMOUS	0.0000	0.0000	0.0107	0.0124	0.0082	0.0098	0.0097	0.0135	0.0086	0.0100	0.0102	0.0100	0.0105	0.0101	nan	nan	0.0116	0.0106	0.0090	0.0095	0.0119	0.0069	0.0103	0.0093	0.0092	0.0000	0.0000	0.0103	0.0113	0.0147	0.0101	0.0080	0.0000	0.0111
KC196115	604	T	C	PrM	TAC	CAC	NONSYNONYMOUS	0.0000	0.0082	0.0058	0.0085	0.0072	0.0092	0.0077	0.0094	0.0079	0.0076	0.0083	0.0073	0.0078	0.0072	nan	nan	0.0072	0.0067	0.0064	0.0074	0.0128	0.0056	0.0078	0.0091	0.0086	0.0084	0.0000	0.0077	0.0100	0.0126	0.0075	0.0089	0.0068	0.0088
KC196115	608	T	C	PrM	ATG	ACG	NONSYNONYMOUS	0.0000	0.0190	0.0038	0.0046	0.0070	0.0060	0.0039	0.0000	0.0046	0.0054	0.0051	0.0053	0.0070	0.0046	nan	nan	0.0054	0.0000	0.0060	0.0044	0.0000	0.0037	0.0045	0.0053	0.0061	0.0065	0.0000	0.0000	0.0068	0.0074	0.0050	0.0060	0.0000	0.0057
KC196115	621	C	T	PrM	ACC	ACT	SYNONYMOUS	0.0000	0.0000	0.0000	0.0000	0.0000	0.0475	0.0000	0.0000	0.0498	0.0000	0.0000	0.0124	0.0000	0.0065	nan	nan	0.0000	0.0000	0.0000	0.0000	0.0000	0.0000	0.0000	0.0000	0.0000	0.0000	0.0000	0.0000	0.0000	0.0000	0.0000	0.0000	0.0000	0.0000
KC196115	650	T	G	PrM	GTG	GGG	NONSYNONYMOUS	0.0000	0.0086	0.0081	0.0096	0.0089	0.0098	0.0085	0.0000	0.0086	0.0087	0.0090	0.0092	0.0099	0.0085	nan	nan	0.0081	0.0089	0.0063	0.0075	0.0000	0.0083	0.0081	0.0092	0.0087	0.0076	0.0131	0.0089	0.0096	0.0084	0.0087	0.0099	0.0104	0.0077
KC196115	726	G	A	PrM	CGG	CGA	SYNONYMOUS	0.0000	0.0000	0.0000	0.0000	0.0000	0.0000	0.0000	0.0000	0.0000	0.0000	0.0000	0.0000	0.0000	0.0000	nan	nan	0.0000	0.0000	0.0000	0.0000	0.0000	0.0000	0.0000	0.0000	0.0000	0.0000	0.0000	0.0000	0.1510	0.0000	0.0000	0.0000	0.0000	0.0000
KC196115	737	C	G	PrM	TCC	TGC	NONSYNONYMOUS	0.0000	0.0000	0.0000	0.0072	0.0000	0.0000	0.0192	0.0000	0.0000	0.0000	0.0000	0.0000	0.0000	0.0000	nan	nan	0.0000	0.0000	0.0000	0.0000	0.0000	0.0000	0.0000	0.0000	0.0000	0.0000	0.0000	0.0000	0.0000	0.0000	0.0000	0.0000	0.0000	0.0000
KC196115	743	G	A	PrM	CGA	CAA	NONSYNONYMOUS	0.0000	0.0000	0.0000	0.0089	0.0093	0.0000	0.0000	0.0000	0.0084	0.0000	0.0084	0.0000	0.0000	0.0000	nan	nan	0.0000	0.0000	0.0000	0.0000	0.0000	0.0000	0.0000	0.0000	0.0000	0.0000	0.0000	0.0000	0.0107	0.0000	0.0000	0.0000	0.0000	0.0000
KC196115	753	A	G	PrM	AGA	AGG	SYNONYMOUS	0.0000	0.0000	0.0000	0.0000	0.0000	0.0000	0.0000	0.0000	0.0000	0.0000	0.0000	0.0000	0.0000	0.0000	nan	nan	0.0000	0.0000	0.0000	0.0000	0.0000	0.0000	0.0000	0.0000	0.0000	0.0000	0.0000	0.0000	0.0103	0.0000	0.0000	0.0000	0.0000	0.0000
KC196115	766	C	A	Membrane	CAA	AAA	NONSYNONYMOUS	0.0000	0.0132	0.0105	0.0119	0.0105	0.0125	0.0104	0.0000	0.0101	0.0100	0.0105	0.0121	0.0113	0.0113	nan	nan	0.0103	0.0104	0.0104	0.0111	0.0000	0.0110	0.0114	0.0113	0.0098	0.0136	0.0000	0.0115	0.0110	0.0108	0.0106	0.0097	0.0106	0.0103
KC196115	771	G	A	Membrane	ACG	ACA	SYNONYMOUS	0.0000	0.0057	0.0060	0.0064	0.0060	0.0065	0.0062	0.0000	0.0062	0.0058	0.0056	0.0058	0.0064	0.0055	nan	nan	0.0060	0.0062	0.0059	0.0068	0.0103	0.0078	0.0060	0.0078	0.0052	0.0000	0.0000	0.0071	0.0063	0.0065	0.0059	0.0082	0.0071	0.0000
KC196115	778	G	A	Membrane	GAA	AAA	NONSYNONYMOUS	0.0048	0.0755	0.0763	0.0787	0.0809	0.0834	0.0799	0.0875	0.0795	0.0729	0.0741	0.0693	0.0757	0.0731	nan	nan	0.0713	0.0701	0.0680	0.0719	0.0692	0.0746	0.0708	0.0732	0.0823	0.0812	0.0778	0.0788	0.0859	0.0672	0.0832	0.0835	0.0812	0.0798
KC196115	783	C	T	Membrane	AGC	AGT	SYNONYMOUS	0.0000	0.0000	0.0000	0.0147	0.0000	0.0000	0.0030	0.0000	0.0000	0.0000	0.0000	0.0000	0.0000	0.0000	nan	nan	0.0000	0.0000	0.0000	0.0000	0.0000	0.0000	0.0000	0.0000	0.0000	0.0000	0.0000	0.0000	0.0000	0.0000	0.0000	0.0000	0.0000	0.0000
KC196115	788	T	C	Membrane	CTA	CCA	NONSYNONYMOUS	0.0000	0.0089	0.0099	0.0103	0.0101	0.0094	0.0104	0.0107	0.0098	0.0097	0.0099	0.0099	0.0097	0.0090	nan	nan	0.0094	0.0090	0.0106	0.0098	0.0111	0.0099	0.0089	0.0098	0.0084	0.0115	0.0126	0.0104	0.0097	0.0098	0.0103	0.0078	0.0090	0.0098
KC196115	790	G	A	Membrane	GTG	ATG	NONSYNONYMOUS	0.0000	0.0102	0.0116	0.0115	0.0139	0.0109	0.0113	0.0133	0.0116	0.0108	0.0114	0.0119	0.0135	0.0122	nan	nan	0.0103	0.0129	0.0104	0.0127	0.0000	0.0112	0.0115	0.0111	0.0117	0.0117	0.0095	0.0101	0.0091	0.0133	0.0114	0.0107	0.0105	0.0125
KC196115	791	T	C	Membrane	GTG	GCG	NONSYNONYMOUS	0.0000	0.0075	0.0108	0.0092	0.0086	0.0092	0.0078	0.0088	0.0084	0.0083	0.0093	0.0098	0.0097	0.0090	nan	nan	0.0086	0.0099	0.0089	0.0089	0.0116	0.0081	0.0083	0.0090	0.0087	0.0059	0.0104	0.0090	0.0078	0.0082	0.0096	0.0080	0.0090	0.0087
KC196115	792	G	A	Membrane	GTG	GTA	SYNONYMOUS	0.0000	0.0120	0.0111	0.0112	0.0111	0.0136	0.0140	0.0125	0.0115	0.0120	0.0131	0.0128	0.0125	0.0119	nan	nan	0.0116	0.0101	0.0142	0.0131	0.0167	0.0126	0.0142	0.0113	0.0142	0.0125	0.0000	0.0132	0.0160	0.0073	0.0131	0.0133	0.0154	0.0133
KC196115	795	C	A	Membrane	AAC	AAA	NONSYNONYMOUS	0.0000	0.0730	0.0710	0.0763	0.0772	0.0886	0.0804	0.0759	0.0687	0.0744	0.0731	0.0768	0.0763	0.0745	nan	nan	0.0764	0.0675	0.0762	0.0761	0.0713	0.0735	0.0822	0.0700	0.0713	0.0640	0.0569	0.0664	0.0624	0.0477	0.0631	0.0639	0.0732	0.0618
KC196115	802	G	A	Membrane	GAG	AAG	NONSYNONYMOUS	0.0152	0.0172	0.0105	0.0154	0.0114	0.0224	0.0143	0.0104	0.0092	0.0155	0.0117	0.0181	0.0190	0.0162	nan	nan	0.0158	0.0121	0.0182	0.0146	0.0000	0.0096	0.0180	0.0067	0.0115	0.0134	0.0000	0.0123	0.0103	0.0110	0.0081	0.0103	0.0158	0.0113
KC196115	810	G	A	Membrane	TGG	TGA	NONSENSE	0.0000	0.0091	0.0079	0.0085	0.0000	0.0074	0.0082	0.0105	0.0086	0.0081	0.0080	0.0079	0.0070	0.0083	nan	nan	0.0078	0.0078	0.0074	0.0072	0.0000	0.0080	0.0078	0.0094	0.0073	0.0000	0.0000	0.0087	0.0087	0.0000	0.0080	0.0072	0.0000	0.0000
KC196115	835	T	C	Membrane	TAC	CAC	NONSYNONYMOUS	0.0000	0.0053	0.0058	0.0066	0.0065	0.0062	0.0060	0.0070	0.0063	0.0052	0.0049	0.0064	0.0055	0.0056	nan	nan	0.0048	0.0189	0.0052	0.0056	0.0000	0.0044	0.0062	0.0051	0.0054	0.0050	0.0000	0.0051	0.0082	0.0062	0.0062	0.0044	0.0044	0.0060
KC196115	837	C	T	Membrane	TAC	TAT	SYNONYMOUS	0.0000	0.0000	0.0000	0.0190	0.0000	0.0000	0.0000	0.0000	0.0000	0.0000	0.0000	0.0000	0.0000	0.0000	nan	nan	0.0000	0.0000	0.0000	0.0000	0.0000	0.0000	0.0000	0.0000	0.0000	0.0000	0.0000	0.0000	0.0000	0.0000	0.0000	0.0000	0.0000	0.0000
KC196115	839	T	C	Membrane	CTC	CCC	NONSYNONYMOUS	0.0000	0.0115	0.0119	0.0145	0.0132	0.0132	0.0140	0.0153	0.0131	0.0114	0.0109	0.0116	0.0112	0.0110	nan	nan	0.0104	0.0108	0.0102	0.0097	0.0164	0.0120	0.0101	0.0123	0.0137	0.0131	0.0160	0.0128	0.0130	0.0145	0.0134	0.0101	0.0144	0.0121
KC196115	843	G	A	Membrane	ATG	ATA	NONSYNONYMOUS	0.0000	0.0130	0.0121	0.0119	0.0127	0.0117	0.0133	0.0145	0.0124	0.0125	0.0124	0.0126	0.0136	0.0132	nan	nan	0.0122	0.0124	0.0131	0.0141	0.0134	0.0127	0.0119	0.0132	0.0139	0.0148	0.0125	0.0152	0.0132	0.0176	0.0139	0.0115	0.0117	0.0160
KC196115	848	C	T	Membrane	ACG	ATG	NONSYNONYMOUS	0.0000	0.0071	0.0073	0.0079	0.0076	0.0000	0.0081	0.0000	0.0072	0.0071	0.0073	0.0071	0.0074	0.0081	nan	nan	0.0067	0.0070	0.0067	0.0065	0.0105	0.0081	0.0081	0.0084	0.0081	0.0000	0.0000	0.0061	0.0091	0.0130	0.0065	0.0000	0.0000	0.0078
KC196115	848	C	A	Membrane	ACG	AAG	NONSYNONYMOUS	0.0000	0.0000	0.0000	0.0000	0.0000	0.0000	0.0000	0.0000	0.0000	0.0000	0.0000	0.0000	0.0000	0.0000	nan	nan	0.0000	0.0000	0.0000	0.0000	0.0000	0.0000	0.0000	0.0000	0.0000	0.0000	0.0103	0.0000	0.0000	0.0000	0.0000	0.0000	0.0000	0.0000
KC196115	849	G	A	Membrane	ACG	ACA	SYNONYMOUS	0.0000	0.0084	0.0104	0.0115	0.0088	0.0107	0.0119	0.0000	0.0090	0.0107	0.0107	0.0104	0.0100	0.0094	nan	nan	0.0100	0.0118	0.0100	0.0094	0.0000	0.0109	0.0112	0.0105	0.0107	0.0000	0.0000	0.0105	0.0087	0.0120	0.0099	0.0000	0.0115	0.0092
KC196115	889	G	A	Membrane	GCG	ACG	NONSYNONYMOUS	0.0000	0.0000	0.0000	0.0000	0.0000	0.0000	0.0000	0.0000	0.0000	0.0000	0.0000	0.0000	0.0000	0.0000	nan	nan	0.0000	0.0000	0.0000	0.0000	0.0152	0.0000	0.0000	0.0000	0.0079	0.0000	0.0000	0.0000	0.0000	0.0000	0.0000	0.0000	0.0000	0.0000
KC196115	893	C	G	Membrane	GCG	GGG	NONSYNONYMOUS	0.0000	0.0175	0.0185	0.0185	0.0182	0.0173	0.0178	0.0234	0.0183	0.0158	0.0175	0.0151	0.0164	0.0165	nan	nan	0.0161	0.0158	0.0156	0.0179	0.0000	0.0160	0.0168	0.0184	0.0155	0.0175	0.0158	0.0166	0.0200	0.0179	0.0169	0.0000	0.0164	0.0186
KC196115	896	C	T	Membrane	GCA	GTA	NONSYNONYMOUS	0.0000	0.0000	0.0000	0.0000	0.0116	0.0000	0.0000	0.0000	0.0000	0.0000	0.0000	0.0000	0.0000	0.0000	nan	nan	0.0000	0.0000	0.0000	0.0000	0.0000	0.0000	0.0000	0.0000	0.0000	0.0000	0.0000	0.0000	0.0000	0.0000	0.0000	0.0000	0.0000	0.0000
KC196115	904	T	C	Membrane	TGG	CGG	NONSYNONYMOUS	0.0000	0.0053	0.0056	0.0055	0.0055	0.0055	0.0057	0.0077	0.0050	0.0060	0.0049	0.0067	0.0061	0.0066	nan	nan	0.0053	0.0073	0.0057	0.0063	0.0000	0.0058	0.0061	0.0055	0.0072	0.0000	0.0100	0.0054	0.0064	0.0064	0.0058	0.0053	0.0000	0.0053
KC196115	912	T	G	Membrane	CTT	CTG	SYNONYMOUS	0.0000	0.0088	0.0077	0.0099	0.0086	0.0089	0.0097	0.0000	0.0094	0.0091	0.0092	0.0088	0.0091	0.0098	nan	nan	0.0088	0.0085	0.0103	0.0091	0.0000	0.0081	0.0100	0.0093	0.0101	0.0089	0.0000	0.0092	0.0075	0.0106	0.0087	0.0102	0.0076	0.0111
KC196115	912	T	C	Membrane	CTT	CTC	SYNONYMOUS	0.0000	0.0114	0.0084	0.0081	0.0090	0.0096	0.0080	0.0000	0.0086	0.0092	0.0076	0.0106	0.0102	0.0084	nan	nan	0.0079	0.0085	0.0087	0.0090	0.0000	0.0090	0.0075	0.0086	0.0100	0.0108	0.0000	0.0076	0.0094	0.0106	0.0086	0.0093	0.0067	0.0079
KC196115	914	G	A	Membrane	GGC	GAC	NONSYNONYMOUS	0.0000	0.0000	0.0065	0.0000	0.0000	0.0078	0.0072	0.0081	0.0068	0.0076	0.0067	0.0062	0.0066	0.0000	nan	nan	0.0069	0.0089	0.0000	0.0069	0.0000	0.0072	0.0072	0.0070	0.0085	0.0000	0.0000	0.0074	0.0000	0.0101	0.0071	0.0000	0.0000	0.0078
KC196115	945	T	C	Membrane	ACT	ACC	SYNONYMOUS	0.0000	0.0000	0.0000	0.0000	0.0000	0.0000	0.0000	0.0000	0.0020	0.0000	0.0000	0.0000	0.0000	0.0000	nan	nan	0.0000	0.0000	0.0000	0.0000	0.0000	0.0000	0.0000	0.0000	0.0000	0.0000	0.0000	0.0000	0.0000	0.0000	0.0182	0.0107	0.0000	0.0000
KC196115	966	T	C	Membrane	GCT	GCC	SYNONYMOUS	0.0045	0.0063	0.0068	0.0079	0.0068	0.0069	0.0073	0.0088	0.0184	0.0070	0.0058	0.0067	0.0073	0.0068	nan	nan	0.0065	0.0076	0.0065	0.0081	0.0000	0.0067	0.0076	0.0071	0.0077	0.0074	0.0000	0.0084	0.0066	0.0079	0.0085	0.0042	0.0099	0.0084
KC196115	978	T	C	Membrane	AGT	AGC	SYNONYMOUS	0.2890	0.5801	0.1660	0.4341	0.6456	0.1307	0.2042	0.9756	0.1758	0.0000	0.9701	0.0328	0.0000	0.0000	nan	nan	0.0000	0.0000	0.0000	0.0000	0.0000	0.0000	0.0000	0.0000	0.0000	0.0000	0.2354	0.0000	0.4153	0.0000	0.0000	0.3953	0.3901	0.0000
KC196115	987	T	C	Envelope	TGT	TGC	SYNONYMOUS	0.0000	0.0098	0.0104	0.0109	0.0104	0.0082	0.0095	0.0103	0.0104	0.0087	0.0113	0.0095	0.0097	0.0084	nan	nan	0.0089	0.0070	0.0100	0.0098	0.0096	0.0099	0.0101	0.0091	0.0100	0.0115	0.0000	0.0099	0.0096	0.0122	0.0100	0.0094	0.0095	0.0101
KC196115	989	T	C	Envelope	CTG	CCG	NONSYNONYMOUS	0.0000	0.0078	0.0109	0.0111	0.0092	0.0090	0.0091	0.0125	0.0098	0.0099	0.0095	0.0099	0.0104	0.0092	nan	nan	0.0097	0.0099	0.0106	0.0106	0.0000	0.0111	0.0097	0.0110	0.0095	0.0116	0.0000	0.0091	0.0084	0.0100	0.0094	0.0089	0.0121	0.0088
KC196115	992	G	A	Envelope	GGA	GAA	NONSYNONYMOUS	0.0000	0.0327	0.0293	0.0311	0.0299	0.0275	0.0277	0.0270	0.0286	0.0291	0.0325	0.0270	0.0264	0.0297	nan	nan	0.0251	0.0308	0.0301	0.0322	0.0000	0.0266	0.0280	0.0284	0.0287	0.0327	0.0000	0.0302	0.0266	0.0285	0.0288	0.0302	0.0350	0.0293
KC196115	993	A	G	Envelope	GGA	GGG	SYNONYMOUS	0.0000	0.0169	0.0000	0.0000	0.0164	0.0000	0.0000	0.0000	0.0000	0.0000	0.0000	0.0000	0.0000	0.0000	nan	nan	0.0000	0.0000	0.0000	0.0000	0.0000	0.0000	0.0000	0.0000	0.0000	0.0000	0.0000	0.0000	0.0000	0.0000	0.0000	0.0000	0.0000	0.0000
KC196115	995	T	C	Envelope	ATG	ACG	NONSYNONYMOUS	0.0041	0.0121	0.0122	0.0124	0.0135	0.0106	0.0113	0.0000	0.0104	0.0131	0.0119	0.0141	0.0138	0.0130	nan	nan	0.0153	0.0127	0.0138	0.0119	0.0183	0.0152	0.0136	0.0149	0.0122	0.0104	0.0134	0.0127	0.0104	0.0187	0.0109	0.0141	0.0110	0.0103
KC196115	995	T	G	Envelope	ATG	AGG	NONSYNONYMOUS	0.0000	0.0123	0.0127	0.0103	0.0109	0.0120	0.0118	0.0110	0.0118	0.0123	0.0115	0.0147	0.0133	0.0134	nan	nan	0.0124	0.0158	0.0129	0.0127	0.0234	0.0136	0.0126	0.0141	0.0123	0.0117	0.0000	0.0128	0.0118	0.0153	0.0120	0.0131	0.0124	0.0119
KC196115	999	G	A	Envelope	GGG	GGA	SYNONYMOUS	0.0000	0.0352	0.0422	0.0376	0.0397	0.0404	0.0357	0.0423	0.0422	0.0405	0.0333	0.0399	0.0362	0.0393	nan	nan	0.0396	0.0409	0.0417	0.0385	0.0363	0.0394	0.0367	0.0353	0.0414	0.0397	0.0365	0.0483	0.0418	0.0444	0.0436	0.0443	0.0414	0.0430
KC196115	1007	A	T	Envelope	GAT	GTT	NONSYNONYMOUS	0.0025	0.0086	0.0090	0.0090	0.0078	0.0086	0.0100	0.0000	0.0080	0.0084	0.0074	0.0085	0.0082	0.0079	nan	nan	0.0083	0.0101	0.0107	0.0101	0.0000	0.0083	0.0075	0.0088	0.0074	0.0100	0.0000	0.0097	0.0000	0.0093	0.0080	0.0081	0.0000	0.0080
KC196115	1029	A	G	Envelope	GGA	GGG	SYNONYMOUS	0.0000	0.0000	0.0000	0.0000	0.0000	0.0000	0.0000	0.0000	0.0000	0.0000	0.0000	0.0000	0.0000	0.0000	nan	nan	0.0000	0.0000	0.0000	0.0000	0.0000	0.0000	0.0000	0.0000	0.0000	0.0000	0.0000	0.0000	0.0202	0.0000	0.0000	0.0000	0.0000	0.0000
KC196115	1062	T	C	Envelope	GAT	GAC	SYNONYMOUS	0.0020	0.0040	0.0063	0.0035	0.0070	0.0000	0.0031	0.0000	0.0024	0.0028	0.0030	0.0000	0.0000	0.0034	nan	nan	0.0036	0.0040	0.0057	0.0264	0.0000	0.0059	0.0038	0.0032	0.0032	0.0000	0.0000	0.0036	0.0249	0.0035	0.0034	0.0042	0.0064	0.0029
KC196115	1068	T	C	Envelope	TGT	TGC	SYNONYMOUS	0.2309	0.0330	0.0172	0.0168	0.0000	0.0000	0.0000	0.0000	0.0000	0.0000	0.0000	0.0000	0.0000	0.0000	nan	nan	0.0000	0.0000	0.0000	0.0000	0.0000	0.0000	0.0000	0.0000	0.0000	0.0000	0.0260	0.0000	0.0175	0.0000	0.0000	0.0302	0.0233	0.0000
KC196115	1070	T	C	Envelope	TTG	TCG	NONSYNONYMOUS	0.0000	0.0000	0.0000	0.0000	0.0000	0.0000	0.0000	0.0000	0.0000	0.0000	0.0000	0.0000	0.0000	0.0000	nan	nan	0.0000	0.0000	0.0000	0.0119	0.0000	0.0000	0.0000	0.0000	0.0000	0.0000	0.0000	0.0000	0.0000	0.0000	0.0000	0.0000	0.0000	0.0000
KC196115	1076	T	C	Envelope	ATC	ACC	NONSYNONYMOUS	0.0000	0.0098	0.0103	0.0111	0.0117	0.0125	0.0103	0.0107	0.0099	0.0091	0.0111	0.0112	0.0087	0.0104	nan	nan	0.0000	0.0103	0.0000	0.0107	0.0000	0.0114	0.0000	0.0103	0.0000	0.0096	0.0148	0.0084	0.0108	0.0086	0.0096	0.0126	0.0072	0.0085
KC196115	1077	C	T	Envelope	ATC	ATT	SYNONYMOUS	0.0000	0.0000	0.0000	0.0000	0.0000	0.0000	0.0170	0.0000	0.0000	0.1369	0.0000	0.0000	0.1453	0.0000	nan	nan	0.9742	0.0000	0.9200	0.0000	0.9842	0.0000	0.9788	0.0000	0.9808	0.3250	0.0000	0.3567	0.0000	0.2821	0.1501	0.0000	0.0000	0.3024
KC196115	1079	T	C	Envelope	ATG	ACG	NONSYNONYMOUS	0.0000	0.0086	0.0092	0.0095	0.0081	0.0103	0.0087	0.0086	0.0077	0.0088	0.0090	0.0103	0.0097	0.0093	nan	nan	0.0045	0.0072	0.0043	0.0094	0.0000	0.0077	0.0048	0.0089	0.0044	0.0097	0.0000	0.0082	0.0074	0.0084	0.0078	0.0105	0.0123	0.0071
KC196115	1082	C	A	Envelope	GCA	GAA	NONSYNONYMOUS	0.0000	0.0119	0.0097	0.0109	0.0100	0.0116	0.0101	0.0000	0.0106	0.0107	0.0110	0.0120	0.0126	0.0097	nan	nan	0.0106	0.0000	0.0108	0.0115	0.0000	0.0082	0.0096	0.0097	0.0094	0.0146	0.0000	0.0115	0.0000	0.0102	0.0098	0.0112	0.0106	0.0106
KC196115	1101	A	G	Envelope	CTA	CTG	SYNONYMOUS	0.0000	0.0000	0.0000	0.0479	0.0000	0.0000	0.0476	0.0000	0.0000	0.0000	0.0000	0.0000	0.0000	0.0000	nan	nan	0.0000	0.0000	0.0000	0.0000	0.0000	0.0000	0.0000	0.0000	0.0000	0.0000	0.0000	0.0000	0.0000	0.0000	0.0000	0.0000	0.0000	0.0000
KC196115	1128	T	C	Envelope	GCT	GCC	SYNONYMOUS	0.0000	0.0067	0.0070	0.0066	0.0085	0.0072	0.0065	0.0076	0.0060	0.0076	0.0061	0.0107	0.0076	0.0082	nan	nan	0.0071	0.0087	0.0075	0.0066	0.0000	0.0093	0.0081	0.0071	0.0080	0.0088	0.0081	0.0059	0.0061	0.0081	0.0073	0.0078	0.0109	0.0059
KC196115	1152	T	A	Envelope	AGT	AGA	NONSYNONYMOUS	0.0023	0.0129	0.0000	0.0000	0.0072	0.0000	0.0000	0.0000	0.0000	0.0000	0.0000	0.0000	0.0000	0.0000	nan	nan	0.0000	0.0000	0.0000	0.0000	0.0000	0.0000	0.0000	0.0000	0.0000	0.0000	0.0000	0.0000	0.0000	0.0000	0.0000	0.0000	0.0000	0.0000
KC196115	1164	C	T	Envelope	CAC	CAT	SYNONYMOUS	0.0000	0.0000	0.0000	0.0000	0.0000	0.0000	0.0000	0.0000	0.0000	0.0000	0.0000	0.0000	0.0000	0.0000	nan	nan	0.0000	0.0000	0.0000	0.0000	0.0000	0.0000	0.0000	0.0000	0.0000	0.0000	0.0000	0.0000	0.0000	0.0000	0.0144	0.0000	0.0000	0.0000
KC196115	1178	A	G	Envelope	GAC	GGC	NONSYNONYMOUS	0.2271	0.0280	0.0141	0.0147	0.0000	0.0050	0.0000	0.0000	0.0000	0.0000	0.0000	0.0000	0.0000	0.0000	nan	nan	0.0000	0.0000	0.0000	0.0000	0.0000	0.0000	0.0000	0.0000	0.0000	0.0000	0.0291	0.0000	0.0159	0.0000	0.0000	0.0308	0.0214	0.0000
KC196115	1182	T	C	Envelope	ATT	ATC	SYNONYMOUS	0.0000	0.0000	0.0000	0.0000	0.0000	0.0000	0.0000	0.0000	0.0000	0.0000	0.0000	0.0000	0.0000	0.0000	nan	nan	0.0000	0.0000	0.0000	0.0000	0.0000	0.0000	0.1239	0.0000	0.0926	0.0328	0.0000	0.0943	0.0000	0.0175	0.0073	0.0000	0.0000	0.0231
KC196115	1200	C	T	Envelope	TGC	TGT	SYNONYMOUS	0.0000	0.0000	0.0000	0.0000	0.0000	0.0000	0.0000	0.0000	0.0000	0.0000	0.0000	0.0000	0.0000	0.0000	nan	nan	0.0000	0.0000	0.0000	0.0000	0.0000	0.0000	0.0000	0.0000	0.0000	0.0000	0.0000	0.0000	0.0361	0.0000	0.0000	0.0000	0.0000	0.0000
KC196115	1216	G	A	Envelope	GCC	ACC	NONSYNONYMOUS	0.0000	0.0072	0.0063	0.0074	0.0068	0.0068	0.0064	0.0105	0.0073	0.0065	0.0068	0.0057	0.0057	0.0066	nan	nan	0.0069	0.0000	0.0067	0.0069	0.0099	0.0092	0.0064	0.0072	0.0065	0.0068	0.0000	0.0058	0.0058	0.0083	0.0073	0.0069	0.0000	0.0074
KC196115	1218	C	T	Envelope	GCC	GCT	SYNONYMOUS	0.0000	0.0103	0.0000	0.0000	0.0000	0.0000	0.0000	0.0000	0.0000	0.0000	0.0000	0.0000	0.0000	0.0000	nan	nan	0.0000	0.0000	0.0000	0.0000	0.0000	0.0000	0.0000	0.0000	0.0000	0.0000	0.0000	0.0000	0.0000	0.0000	0.0000	0.0000	0.0000	0.0000
KC196115	1219	C	T	Envelope	CAC	TAC	NONSYNONYMOUS	0.0420	0.0000	0.0059	0.0062	0.0000	0.0000	0.0000	0.0000	0.0000	0.0000	0.0000	0.0000	0.0000	0.0000	nan	nan	0.0000	0.0000	0.0000	0.0000	0.0000	0.0000	0.0000	0.0000	0.0000	0.0000	0.0000	0.0000	0.0382	0.0000	0.0000	0.0153	0.0212	0.0000
KC196115	1227	G	A	Envelope	GAG	GAA	SYNONYMOUS	0.0000	0.0145	0.0126	0.0144	0.0142	0.0133	0.0133	0.0146	0.0121	0.0142	0.0128	0.0152	0.0144	0.0134	nan	nan	0.0133	0.0129	0.0144	0.0150	0.0102	0.0117	0.0135	0.0127	0.0155	0.0174	0.0136	0.0170	0.0136	0.0137	0.0163	0.0160	0.0133	0.0130
KC196115	1236	C	T	Envelope	GCC	GCT	SYNONYMOUS	0.0000	0.0000	0.0046	0.0000	0.0000	0.0000	0.0060	0.0000	0.0057	0.0051	0.0070	0.0000	0.0063	0.0052	nan	nan	0.0051	0.0000	0.0000	0.0053	0.0000	0.0072	0.0057	0.0000	0.0051	0.0000	0.0000	0.0000	0.0067	0.0000	0.0052	0.0103	0.0000	0.0000
KC196115	1263	C	T	Envelope	GGC	GGT	SYNONYMOUS	0.0000	0.0236	0.0219	0.0214	0.0243	0.0244	0.0208	0.0201	0.0217	0.0230	0.0239	0.0214	0.0236	0.0225	nan	nan	0.0234	0.0223	0.0225	0.0228	0.0175	0.0208	0.0232	0.0211	0.0196	0.0186	0.0189	0.0219	0.0225	0.0192	0.0189	0.0201	0.0203	0.0208
KC196115	1268	C	T	Envelope	ACT	ATT	NONSYNONYMOUS	0.0109	0.0000	0.0000	0.0000	0.0000	0.0000	0.0000	0.0000	0.0000	0.0000	0.0000	0.0000	0.0000	0.0000	nan	nan	0.0000	0.0000	0.0000	0.0000	0.0000	0.0000	0.0000	0.0000	0.0000	0.0000	0.0000	0.0000	0.0000	0.0000	0.0000	0.0000	0.0000	0.0000
KC196115	1279	T	C	Envelope	TGG	CGG	NONSYNONYMOUS	0.0037	0.0118	0.0095	0.0109	0.0119	0.0096	0.0090	0.0000	0.0076	0.0111	0.0106	0.0122	0.0116	0.0105	nan	nan	0.0117	0.0091	0.0101	0.0115	0.0000	0.0074	0.0108	0.0090	0.0111	0.0109	0.0166	0.0103	0.0105	0.0126	0.0092	0.0100	0.0117	0.0105
KC196115	1279	T	G	Envelope	TGG	GGG	NONSYNONYMOUS	0.0000	0.0096	0.0085	0.0093	0.0069	0.0089	0.0074	0.0087	0.0062	0.0076	0.0080	0.0099	0.0082	0.0091	nan	nan	0.0073	0.0069	0.0081	0.0084	0.0000	0.0069	0.0097	0.0086	0.0082	0.0112	0.0107	0.0083	0.0073	0.0106	0.0067	0.0066	0.0077	0.0071
KC196115	1283	G	A	Envelope	GGA	GAA	NONSYNONYMOUS	0.0000	0.0341	0.0335	0.0355	0.0336	0.0341	0.0345	0.0430	0.0356	0.0325	0.0322	0.0311	0.0291	0.0319	nan	nan	0.0297	0.0335	0.0333	0.0334	0.0331	0.0358	0.0319	0.0344	0.0371	0.0384	0.0248	0.0367	0.0370	0.0271	0.0373	0.0368	0.0356	0.0373
KC196115	1297	C	T	Envelope	CTT	TTT	NONSYNONYMOUS	0.0000	0.0116	0.0114	0.0098	0.0127	0.0121	0.0095	0.0097	0.0091	0.0119	0.0104	0.0116	0.0114	0.0127	nan	nan	0.0118	0.0114	0.0100	0.0129	0.0095	0.0091	0.0113	0.0096	0.0113	0.0125	0.0000	0.0121	0.0099	0.0115	0.0102	0.0165	0.0121	0.0105
KC196115	1305	G	A	Envelope	GGG	GGA	SYNONYMOUS	0.0000	0.0476	0.0473	0.0462	0.0471	0.0475	0.0439	0.0472	0.0442	0.0428	0.0429	0.0425	0.0431	0.0457	nan	nan	0.0460	0.0455	0.0428	0.0434	0.0398	0.0482	0.0451	0.0478	0.0491	0.0511	0.0420	0.0444	0.0495	0.0452	0.0487	0.0490	0.0474	0.0495
KC196115	1328	C	A	Envelope	GCA	GAA	NONSYNONYMOUS	0.0000	0.0143	0.0140	0.0135	0.0130	0.0153	0.0137	0.0126	0.0132	0.0146	0.0136	0.0145	0.0140	0.0141	nan	nan	0.0133	0.0163	0.0160	0.0145	0.0110	0.0143	0.0159	0.0133	0.0140	0.0163	0.0119	0.0138	0.0111	0.0120	0.0133	0.0161	0.0163	0.0154
KC196115	1335	T	C	Envelope	TTT	TTC	SYNONYMOUS	0.0000	0.0000	0.0000	0.0000	0.0000	0.0000	0.0000	0.0000	0.0000	0.0000	0.0000	0.0000	0.0000	0.0000	nan	nan	0.0000	0.0000	0.0000	0.0109	0.0000	0.0000	0.0000	0.0000	0.0000	0.0000	0.0000	0.0000	0.0000	0.0000	0.0000	0.0179	0.0000	0.0000
KC196115	1347	T	C	Envelope	AAT	AAC	SYNONYMOUS	0.0000	0.0083	0.0092	0.0109	0.0083	0.0202	0.0095	0.0100	0.0256	0.0087	0.0092	0.0086	0.0098	0.0077	nan	nan	0.0089	0.0078	0.0079	0.0094	0.0000	0.0096	0.0086	0.0086	0.0089	0.0090	0.0095	0.0086	0.0086	0.0119	0.0082	0.0084	0.0080	0.0077
KC196115	1349	A	G	Envelope	AAG	AGG	NONSYNONYMOUS	0.0000	0.0000	0.0074	0.0000	0.0000	0.0000	0.0000	0.0000	0.0273	0.0076	0.0000	0.0000	0.0000	0.0000	nan	nan	0.0000	0.0000	0.0000	0.0000	0.0000	0.0077	0.0000	0.0000	0.0000	0.0000	0.0000	0.0000	0.0081	0.0000	0.0078	0.0000	0.0000	0.0000
KC196115	1367	T	A	Envelope	ATC	AAC	NONSYNONYMOUS	0.0000	0.0060	0.0052	0.0071	0.0061	0.0056	0.0068	0.0061	0.0058	0.0070	0.0062	0.0063	0.0067	0.0063	nan	nan	0.0064	0.0057	0.0059	0.0057	0.0108	0.0100	0.0070	0.0076	0.0068	0.0061	0.0000	0.0057	0.0064	0.0097	0.0060	0.0050	0.0051	0.0060
KC196115	1367	T	C	Envelope	ATC	ACC	NONSYNONYMOUS	0.0000	0.0097	0.0083	0.0100	0.0105	0.0098	0.0099	0.0104	0.0087	0.0100	0.0097	0.0083	0.0108	0.0087	nan	nan	0.0096	0.0093	0.0090	0.0100	0.0153	0.0097	0.0113	0.0099	0.0100	0.0109	0.0087	0.0096	0.0097	0.0129	0.0100	0.0091	0.0122	0.0098
KC196115	1371	A	G	Envelope	CAA	CAG	SYNONYMOUS	0.0000	0.0000	0.5306	0.0000	0.0000	0.4371	0.0000	0.0000	0.3570	0.0000	0.0000	0.2602	0.0000	0.1737	nan	nan	0.0000	0.0267	0.0000	0.0191	0.0000	0.0584	0.0000	0.0135	0.0000	0.0000	0.0000	0.0000	0.0000	0.0000	0.0150	0.0000	0.0000	0.0000
KC196115	1380	C	T	Envelope	AAC	AAT	SYNONYMOUS	0.0000	0.0000	0.0000	0.0154	0.0000	0.0000	0.0000	0.0000	0.0000	0.0000	0.0000	0.0000	0.0000	0.0000	nan	nan	0.0000	0.0000	0.0000	0.0000	0.0000	0.0000	0.0000	0.0000	0.0000	0.0000	0.0000	0.0000	0.0000	0.0000	0.0000	0.0000	0.0000	0.0000
KC196115	1404	C	T	Envelope	TTC	TTT	SYNONYMOUS	0.0000	0.0149	0.0000	0.0000	0.0059	0.0000	0.0000	0.0000	0.0000	0.0000	0.0000	0.0000	0.0000	0.0000	nan	nan	0.0000	0.0000	0.0000	0.0023	0.0000	0.0000	0.0000	0.0000	0.0000	0.0000	0.0000	0.0000	0.0042	0.0000	0.0000	0.0000	0.0000	0.0000
KC196115	1424	C	G	Envelope	TCG	TGG	NONSYNONYMOUS	0.0000	0.0103	0.0141	0.0131	0.0135	0.0127	0.0137	0.0088	0.0136	0.0121	0.0126	0.0110	0.0108	0.0119	nan	nan	0.0119	0.0127	0.0096	0.0127	0.0163	0.0139	0.0128	0.0125	0.0113	0.0129	0.0099	0.0117	0.0103	0.0096	0.0122	0.0111	0.0135	0.0097
KC196115	1426	G	A	Envelope	GAA	AAA	NONSYNONYMOUS	0.0000	0.0193	0.0183	0.0181	0.0180	0.0200	0.0160	0.0203	0.0157	0.0172	0.0169	0.0180	0.0189	0.0180	nan	nan	0.0175	0.0154	0.0174	0.0198	0.0124	0.0151	0.0185	0.0181	0.0196	0.0212	0.0252	0.0214	0.0175	0.0220	0.0188	0.0180	0.0202	0.0199
KC196115	1434	T	C	Envelope	CAT	CAC	SYNONYMOUS	0.0000	0.0000	0.0043	0.0071	0.0045	0.0292	0.0000	0.0000	0.0137	0.0043	0.0044	0.0046	0.0000	0.0041	nan	nan	0.0000	0.0000	0.0046	0.0038	0.0000	0.0000	0.0000	0.0043	0.0000	0.0000	0.0000	0.0000	0.0000	0.0000	0.0042	0.0000	0.0000	0.0000
KC196115	1436	G	A	Envelope	GGA	GAA	NONSYNONYMOUS	0.0000	0.0174	0.0164	0.0149	0.0158	0.0175	0.0153	0.0112	0.0143	0.0153	0.0165	0.0165	0.0159	0.0169	nan	nan	0.0156	0.0159	0.0165	0.0156	0.0000	0.0133	0.0165	0.0158	0.0185	0.0220	0.0170	0.0195	0.0191	0.0171	0.0167	0.0175	0.0261	0.0171
KC196115	1443	C	T	Envelope	TAC	TAT	SYNONYMOUS	0.0000	0.0000	0.0000	0.0000	0.0000	0.0000	0.0000	0.0000	0.0000	0.0000	0.0000	0.0000	0.0000	0.0000	nan	nan	0.0000	0.0000	0.0000	0.0000	0.0000	0.0000	0.0000	0.0000	0.0000	0.0000	0.0382	0.0000	0.0000	0.0000	0.0000	0.0000	0.0000	0.0000
KC196115	1444	T	C	Envelope	TCA	CCA	NONSYNONYMOUS	0.0041	0.0110	0.0123	0.0117	0.0129	0.0132	0.0111	0.0102	0.0114	0.0121	0.0101	0.0123	0.0127	0.0117	nan	nan	0.0108	0.0116	0.0097	0.0115	0.0201	0.0134	0.0117	0.0126	0.0121	0.0109	0.0000	0.0103	0.0116	0.0159	0.0120	0.0114	0.0112	0.0118
KC196115	1447	G	A	Envelope	GCG	ACG	NONSYNONYMOUS	0.0000	0.0000	0.0051	0.0000	0.0051	0.0000	0.0054	0.0000	0.0049	0.0051	0.0044	0.0000	0.0000	0.0000	nan	nan	0.0000	0.0000	0.0000	0.0054	0.0000	0.0053	0.0000	0.0053	0.0053	0.0000	0.0000	0.0000	0.0000	0.0074	0.0048	0.0000	0.0000	0.0122
KC196115	1449	G	A	Envelope	GCG	GCA	SYNONYMOUS	0.0000	0.0000	0.0067	0.0000	0.0000	0.0000	0.0060	0.0111	0.0052	0.0055	0.0053	0.0000	0.0000	0.0000	nan	nan	0.0055	0.0064	0.0000	0.0000	0.0000	0.0000	0.0062	0.0062	0.0000	0.0000	0.0000	0.0056	0.0068	0.0000	0.0050	0.0000	0.0000	0.0000
KC196115	1454	T	C	Envelope	GTA	GCA	NONSYNONYMOUS	0.0000	0.0047	0.0025	0.0031	0.0043	0.0031	0.0033	0.0000	0.0028	0.0023	0.0028	0.0031	0.0000	0.0029	nan	nan	0.0028	0.0028	0.0035	0.0033	0.0000	0.0027	0.0000	0.0033	0.0036	0.0000	0.0000	0.0000	0.0000	0.0000	0.0026	0.0000	0.0106	0.0000
KC196115	1462	T	C	Envelope	TCT	CCT	NONSYNONYMOUS	0.0000	0.0067	0.0062	0.0072	0.0066	0.0075	0.0059	0.0099	0.0068	0.0064	0.0061	0.0059	0.0064	0.0077	nan	nan	0.0064	0.0062	0.0055	0.0063	0.0104	0.0062	0.0060	0.0067	0.0071	0.0077	0.0080	0.0055	0.0067	0.0048	0.0061	0.0082	0.0053	0.0077
KC196115	1464	T	C	Envelope	TCT	TCC	SYNONYMOUS	0.0000	0.0092	0.0089	0.0094	0.0082	0.0078	0.0088	0.0082	0.0086	0.0086	0.0082	0.0077	0.0091	0.0078	nan	nan	0.0076	0.0071	0.0073	0.0078	0.0087	0.0078	0.0087	0.0083	0.0086	0.0080	0.0092	0.0081	0.0077	0.0117	0.0086	0.0084	0.0085	0.0070
KC196115	1466	A	T	Envelope	CAA	CTA	NONSYNONYMOUS	0.0000	0.0000	0.0000	0.0105	0.0000	0.0103	0.0000	0.0000	0.0087	0.0094	0.0000	0.0100	0.0112	0.0095	nan	nan	0.0000	0.0000	0.0000	0.0093	0.0000	0.0091	0.0098	0.0099	0.0099	0.0000	0.0000	0.0099	0.0000	0.0109	0.0089	0.0108	0.0000	0.0000
KC196115	1467	A	G	Envelope	CAA	CAG	SYNONYMOUS	0.0000	0.0000	0.0000	0.0000	0.0000	0.0000	0.0000	0.0000	0.0000	0.0000	0.0000	0.0000	0.0000	0.0000	nan	nan	0.0000	0.0000	0.0000	0.0000	0.0000	0.0000	0.0000	0.0000	0.0000	0.0000	0.0000	0.0000	0.0000	0.0000	0.0000	0.0000	0.0111	0.0000
KC196115	1468	G	A	Envelope	GCA	ACA	NONSYNONYMOUS	0.0000	0.0094	0.0105	0.0102	0.0091	0.0095	0.0099	0.0000	0.0094	0.0099	0.0095	0.0109	0.0098	0.0108	nan	nan	0.0096	0.0000	0.0097	0.0091	0.0000	0.0082	0.0093	0.0094	0.0105	0.0121	0.0000	0.0126	0.0099	0.0129	0.0101	0.0095	0.0092	0.0083
KC196115	1476	G	A	Envelope	AAG	AAA	SYNONYMOUS	0.0000	0.0000	0.0000	0.0000	0.0000	0.0000	0.0000	0.0000	0.0000	0.0000	0.0000	0.0000	0.0000	0.0000	nan	nan	0.0000	0.0000	0.0000	0.0000	0.0000	0.0000	0.0000	0.0000	0.0000	0.0000	0.0000	0.0000	0.0210	0.0000	0.0030	0.0000	0.0000	0.0000
KC196115	1478	T	C	Envelope	TTT	TCT	NONSYNONYMOUS	0.0133	0.0000	0.0000	0.0000	0.0000	0.0000	0.0000	0.0000	0.0000	0.0000	0.0000	0.0000	0.0000	0.0000	nan	nan	0.0000	0.0000	0.0000	0.0000	0.0000	0.0000	0.0000	0.0000	0.0000	0.0000	0.0000	0.0000	0.0000	0.0000	0.0000	0.0000	0.0000	0.0000
KC196115	1485	A	G	Envelope	GTA	GTG	SYNONYMOUS	0.0000	0.0000	0.0000	0.0000	0.0000	0.0000	0.0000	0.0000	0.0000	0.0000	0.0000	0.0000	0.0000	0.0000	nan	nan	0.0000	0.0000	0.0000	0.0178	0.0000	0.0445	0.0000	0.0121	0.0097	0.0077	0.0000	0.0172	0.0000	0.0000	0.0000	0.0000	0.0000	0.0000
KC196115	1488	T	C	Envelope	ACT	ACC	SYNONYMOUS	0.0025	0.0096	0.0092	0.0084	0.0087	0.0081	0.0080	0.0080	0.0085	0.0082	0.0075	0.0081	0.0077	0.0083	nan	nan	0.0085	0.0083	0.0088	0.0076	0.0088	0.0065	0.0080	0.0079	0.0077	0.0102	0.0000	0.0083	0.0084	0.0101	0.0084	0.0061	0.0080	0.0071
KC196115	1504	A	G	Envelope	ATA	GTA	NONSYNONYMOUS	0.0000	0.0000	0.0000	0.0000	0.0000	0.0000	0.0000	0.0000	0.0000	0.0000	0.0000	0.0000	0.0000	0.0000	nan	nan	0.0000	0.0000	0.0000	0.0000	0.0000	0.0000	0.0000	0.0000	0.0000	0.0000	0.0000	0.0000	0.0000	0.0000	0.0000	0.0124	0.0000	0.0000
KC196115	1505	T	C	Envelope	ATA	ACA	NONSYNONYMOUS	0.0000	0.0104	0.0074	0.0077	0.0088	0.0067	0.0073	0.0094	0.0072	0.0063	0.0071	0.0067	0.0063	0.0065	nan	nan	0.0057	0.0073	0.0053	0.0060	0.0103	0.0068	0.0068	0.0081	0.0089	0.0068	0.0081	0.0078	0.0075	0.0076	0.0076	0.0054	0.0106	0.0062
KC196115	1510	C	A	Envelope	CTC	ATC	NONSYNONYMOUS	0.0000	0.0000	0.0000	0.0000	0.0000	0.0000	0.0000	0.0000	0.0000	0.0000	0.0000	0.0000	0.0000	0.0000	nan	nan	0.0000	0.0000	0.0000	0.0000	0.0000	0.0000	0.0000	0.0000	0.0000	0.0000	0.0146	0.0000	0.0000	0.0000	0.0000	0.0000	0.0000	0.0000
KC196115	1511	T	C	Envelope	CTC	CCC	NONSYNONYMOUS	0.0041	0.0137	0.0160	0.0140	0.0151	0.0167	0.0167	0.0212	0.0157	0.0143	0.0144	0.0141	0.0150	0.0135	nan	nan	0.0123	0.0144	0.0115	0.0126	0.0330	0.0136	0.0150	0.0176	0.0151	0.0176	0.0182	0.0129	0.0160	0.0199	0.0159	0.0145	0.0144	0.0144
KC196115	1512	C	T	Envelope	CTC	CTT	SYNONYMOUS	0.0000	0.0000	0.0000	0.0000	0.0000	0.0000	0.0000	0.0000	0.0000	0.0000	0.0000	0.0000	0.0000	0.0000	nan	nan	0.0000	0.0000	0.0000	0.0000	0.0000	0.0000	0.0000	0.0000	0.0000	0.0425	0.0000	0.0000	0.0000	0.0000	0.0000	0.0000	0.0000	0.0154
KC196115	1517	T	C	Envelope	CTT	CCT	NONSYNONYMOUS	0.0000	0.0077	0.0069	0.0075	0.0075	0.0082	0.0074	0.0126	0.0078	0.0069	0.0068	0.0074	0.0077	0.0076	nan	nan	0.0062	0.0075	0.0069	0.0062	0.0133	0.0067	0.0074	0.0073	0.0079	0.0089	0.0000	0.0082	0.0000	0.0095	0.0079	0.0000	0.0072	0.0068
KC196115	1524	T	C	Envelope	GAT	GAC	SYNONYMOUS	0.0000	0.0082	0.0093	0.0099	0.0110	0.0084	0.0103	0.0000	0.0096	0.0097	0.0100	0.0096	0.0089	0.0113	nan	nan	0.0088	0.0099	0.0095	0.0105	0.0000	0.0096	0.0097	0.0113	0.0107	0.0082	0.0000	0.0107	0.0105	0.0087	0.0092	0.0096	0.0000	0.0104
KC196115	1560	T	G	Envelope	AGT	AGG	NONSYNONYMOUS	0.0000	0.0075	0.0076	0.0077	0.0074	0.0067	0.0062	0.0073	0.0066	0.0071	0.0071	0.0062	0.0060	0.0078	nan	nan	0.0070	0.0063	0.0069	0.0056	0.0000	0.0061	0.0062	0.0091	0.0076	0.0092	0.0116	0.0070	0.0058	0.0074	0.0079	0.0055	0.0000	0.0059
KC196115	1595	T	G	Envelope	GTG	GGG	NONSYNONYMOUS	0.0000	0.0072	0.0093	0.0098	0.0090	0.0088	0.0078	0.0105	0.0080	0.0079	0.0084	0.0073	0.0080	0.0091	nan	nan	0.0084	0.0107	0.0094	0.0082	0.0000	0.0074	0.0086	0.0088	0.0091	0.0095	0.0000	0.0087	0.0095	0.0084	0.0085	0.0000	0.0110	0.0077
KC196115	1624	G	A	Envelope	GAA	AAA	NONSYNONYMOUS	0.0000	0.0141	0.0128	0.0116	0.0127	0.0128	0.0125	0.0187	0.0117	0.0136	0.0121	0.0151	0.0144	0.0132	nan	nan	0.0137	0.0138	0.0116	0.0149	0.0066	0.0100	0.0134	0.0112	0.0156	0.0207	0.0134	0.0177	0.0133	0.0116	0.0146	0.0142	0.0187	0.0164
KC196115	1626	A	G	Envelope	GAA	GAG	SYNONYMOUS	0.2340	0.0299	0.0175	0.0160	0.0000	0.0000	0.0000	0.0000	0.0000	0.0000	0.0000	0.0000	0.0000	0.0000	nan	nan	0.0000	0.0000	0.0000	0.0000	0.0000	0.0000	0.0000	0.0000	0.0000	0.0000	0.0292	0.0000	0.0188	0.0000	0.0000	0.0327	0.0252	0.0000
KC196115	1650	C	T	Envelope	CCC	CCT	SYNONYMOUS	0.0000	0.0000	0.0000	0.0000	0.0000	0.0000	0.0000	0.0000	0.0000	0.0000	0.0000	0.0000	0.0000	0.0000	nan	nan	0.0000	0.0000	0.0000	0.0000	0.0000	0.0000	0.0000	0.0000	0.0000	0.0463	0.0000	0.0000	0.0000	0.0000	0.0000	0.0000	0.0000	0.0000
KC196115	1657	T	C	Envelope	TCC	CCC	NONSYNONYMOUS	0.0086	0.0074	0.0063	0.0060	0.0055	0.0067	0.0056	0.0000	0.0062	0.0065	0.0060	0.0064	0.0059	0.0063	nan	nan	0.0063	0.0056	0.0065	0.0059	0.0000	0.0067	0.0053	0.0067	0.0070	0.0082	0.0000	0.0000	0.0086	0.0064	0.0061	0.0076	0.0139	0.0000
KC196115	1660	C	T	Envelope	CCC	TCC	NONSYNONYMOUS	0.0000	0.0000	0.0000	0.0000	0.0000	0.0000	0.0434	0.0000	0.0000	0.0000	0.0000	0.0000	0.0000	0.0000	nan	nan	0.0000	0.0000	0.0000	0.0000	0.0000	0.0000	0.0000	0.0000	0.0000	0.0000	0.0000	0.0000	0.0000	0.0000	0.0000	0.0000	0.0000	0.0000
KC196115	1679	G	A	Envelope	AGA	AAA	NONSYNONYMOUS	0.0000	0.0124	0.0162	0.0184	0.0157	0.0166	0.0160	0.0099	0.0154	0.0159	0.0159	0.0169	0.0163	0.0157	nan	nan	0.0146	0.0164	0.0134	0.0166	0.0120	0.0153	0.0164	0.0139	0.0196	0.0172	0.0218	0.0191	0.0182	0.0209	0.0187	0.0191	0.0158	0.0196
KC196115	1691	T	A	Envelope	CTC	CAC	NONSYNONYMOUS	0.0028	0.0065	0.0072	0.0071	0.0065	0.0083	0.0077	0.0090	0.0074	0.0064	0.0082	0.0068	0.0085	0.0080	nan	nan	0.0072	0.0064	0.0071	0.0065	0.0127	0.0068	0.0076	0.0078	0.0078	0.0100	0.0101	0.0071	0.0065	0.0094	0.0065	0.0083	0.0061	0.0064
KC196115	1691	T	C	Envelope	CTC	CCC	NONSYNONYMOUS	0.0032	0.0117	0.0107	0.0103	0.0101	0.0106	0.0109	0.0118	0.0105	0.0098	0.0095	0.0108	0.0101	0.0094	nan	nan	0.0086	0.0091	0.0096	0.0096	0.0143	0.0120	0.0095	0.0121	0.0093	0.0091	0.0116	0.0106	0.0097	0.0118	0.0105	0.0122	0.0127	0.0094
KC196115	1694	T	C	Envelope	CTC	CCC	NONSYNONYMOUS	0.0000	0.0127	0.0153	0.0144	0.0127	0.0138	0.0144	0.0177	0.0150	0.0120	0.0132	0.0147	0.0129	0.0124	nan	nan	0.0120	0.0119	0.0105	0.0128	0.0208	0.0146	0.0134	0.0153	0.0143	0.0117	0.0120	0.0123	0.0134	0.0156	0.0136	0.0119	0.0122	0.0131
KC196115	1696	A	G	Envelope	ATG	GTG	NONSYNONYMOUS	0.0000	0.0000	0.0000	0.0000	0.0000	0.0000	0.0000	0.0000	0.0000	0.0000	0.0000	0.0000	0.0000	0.0000	nan	nan	0.0000	0.0000	0.0000	0.0000	0.0000	0.0000	0.0000	0.0000	0.0000	0.0000	0.0000	0.0000	0.0000	0.0000	0.0000	0.0109	0.0000	0.0000
KC196115	1697	T	G	Envelope	ATG	AGG	NONSYNONYMOUS	0.0000	0.0063	0.0045	0.0064	0.0054	0.0068	0.0063	0.0000	0.0058	0.0053	0.0048	0.0064	0.0079	0.0060	nan	nan	0.0072	0.0058	0.0071	0.0056	0.0000	0.0058	0.0060	0.0070	0.0059	0.0000	0.0111	0.0062	0.0069	0.0072	0.0059	0.0068	0.0000	0.0077
KC196115	1699	G	A	Envelope	GAA	AAA	NONSYNONYMOUS	0.0000	0.0188	0.0179	0.0183	0.0179	0.0185	0.0174	0.0240	0.0158	0.0172	0.0179	0.0168	0.0151	0.0157	nan	nan	0.0164	0.0139	0.0165	0.0180	0.0159	0.0171	0.0145	0.0181	0.0164	0.0162	0.0267	0.0173	0.0147	0.0168	0.0180	0.0172	0.0158	0.0181
KC196115	1716	T	A	Envelope	CAT	CAA	NONSYNONYMOUS	0.0000	0.0113	0.0092	0.0089	0.0098	0.0098	0.0087	0.0122	0.0101	0.0094	0.0093	0.0096	0.0088	0.0089	nan	nan	0.0097	0.0072	0.0088	0.0092	0.0000	0.0088	0.0092	0.0100	0.0087	0.0107	0.0104	0.0101	0.0082	0.0096	0.0097	0.0086	0.0105	0.0083
KC196115	1716	T	C	Envelope	CAT	CAC	SYNONYMOUS	0.0000	0.0165	0.0174	0.0185	0.0171	0.0163	0.0173	0.0231	0.0196	0.0153	0.0159	0.0178	0.0167	0.0169	nan	nan	0.0156	0.0171	0.0163	0.0177	0.0215	0.0192	0.0162	0.0171	0.0176	0.0157	0.0181	0.0167	0.0170	0.0204	0.0171	0.0114	0.0191	0.0158
KC196115	1717	G	A	Envelope	GCC	ACC	NONSYNONYMOUS	0.0000	0.0097	0.0086	0.0107	0.0102	0.0099	0.0101	0.0101	0.0120	0.0099	0.0112	0.0094	0.0103	0.0099	nan	nan	0.0095	0.0091	0.0087	0.0092	0.0130	0.0114	0.0097	0.0095	0.0103	0.0071	0.0000	0.0097	0.0078	0.0089	0.0108	0.0103	0.0115	0.0087
KC196115	1718	C	A	Envelope	GCC	GAC	NONSYNONYMOUS	0.0000	0.0128	0.0131	0.0109	0.0118	0.0126	0.0124	0.0125	0.0108	0.0134	0.0111	0.0128	0.0124	0.0133	nan	nan	0.0133	0.0119	0.0149	0.0125	0.0000	0.0094	0.0125	0.0114	0.0132	0.0133	0.0168	0.0122	0.0137	0.0108	0.0116	0.0105	0.0131	0.0124
KC196115	1729	T	C	Envelope	TCT	CCT	NONSYNONYMOUS	0.0000	0.0060	0.0089	0.0089	0.0086	0.0089	0.0088	0.0000	0.0098	0.0069	0.0077	0.0076	0.0065	0.0067	nan	nan	0.0076	0.0081	0.0062	0.0065	0.0000	0.0084	0.0072	0.0087	0.0082	0.0000	0.0000	0.0069	0.0067	0.0101	0.0082	0.0078	0.0091	0.0060
KC196115	1733	T	C	Envelope	GTC	GCC	NONSYNONYMOUS	0.0047	0.0048	0.0048	0.0000	0.0000	0.0000	0.0055	0.0000	0.0046	0.0049	0.0044	0.0049	0.0000	0.0044	nan	nan	0.0042	0.0053	0.0000	0.0048	0.0000	0.0049	0.0047	0.0050	0.0050	0.0000	0.0000	0.0000	0.0064	0.0102	0.0052	0.0000	0.0000	0.0053
KC196115	1742	T	A	Envelope	CTT	CAT	NONSYNONYMOUS	0.0000	0.0000	0.0077	0.0000	0.0000	0.0099	0.0081	0.0000	0.0068	0.0072	0.0070	0.0075	0.0080	0.0092	nan	nan	0.0069	0.0064	0.0087	0.0077	0.0000	0.0093	0.0094	0.0000	0.0081	0.0103	0.0000	0.0075	0.0089	0.0102	0.0070	0.0097	0.0000	0.0098
KC196115	1742	T	C	Envelope	CTT	CCT	NONSYNONYMOUS	0.0000	0.0000	0.0000	0.0000	0.0000	0.0000	0.0062	0.0000	0.0058	0.0055	0.0070	0.0000	0.0000	0.0078	nan	nan	0.0074	0.0062	0.0071	0.0000	0.0131	0.0079	0.0072	0.0074	0.0073	0.0000	0.0000	0.0000	0.0000	0.0101	0.0068	0.0079	0.0000	0.0075
KC196115	1743	T	A	Envelope	CTT	CTA	SYNONYMOUS	0.0000	0.0110	0.0082	0.0081	0.0081	0.0088	0.0080	0.0098	0.0083	0.0084	0.0076	0.0095	0.0076	0.0111	nan	nan	0.0085	0.0082	0.0079	0.0087	0.0137	0.0100	0.0111	0.0093	0.0092	0.0110	0.0000	0.0100	0.0093	0.0132	0.0086	0.0000	0.0000	0.0093
KC196115	1743	T	G	Envelope	CTT	CTG	SYNONYMOUS	0.0000	0.0113	0.0100	0.0088	0.0103	0.0104	0.0102	0.0115	0.0093	0.0103	0.0106	0.0094	0.0109	0.0113	nan	nan	0.0110	0.0100	0.0091	0.0104	0.0107	0.0080	0.0101	0.0110	0.0117	0.0095	0.0000	0.0105	0.0093	0.0139	0.0096	0.0097	0.0000	0.0096
KC196115	1743	T	C	Envelope	CTT	CTC	SYNONYMOUS	0.0000	0.0071	0.0078	0.0102	0.0078	0.0000	0.0083	0.0000	0.0082	0.0072	0.0086	0.0100	0.0084	0.0083	nan	nan	0.0075	0.0091	0.0074	0.0067	0.0099	0.0089	0.0083	0.0093	0.0079	0.0108	0.0000	0.0084	0.0077	0.0122	0.0077	0.0084	0.0000	0.0078
KC196115	1747	T	C	Envelope	TCA	CCA	NONSYNONYMOUS	0.0000	0.0118	0.0094	0.0128	0.0104	0.0116	0.0103	0.0000	0.0097	0.0107	0.0100	0.0113	0.0124	0.0100	nan	nan	0.0089	0.0126	0.0101	0.0105	0.0124	0.0132	0.0107	0.0121	0.0100	0.0102	0.0110	0.0110	0.0130	0.0145	0.0094	0.0103	0.0132	0.0105
KC196115	1751	A	G	Envelope	CAG	CGG	NONSYNONYMOUS	0.0000	0.0063	0.0058	0.0051	0.0066	0.0058	0.0060	0.0095	0.0060	0.0064	0.0072	0.0055	0.0062	0.0062	nan	nan	0.0052	0.0054	0.0062	0.0061	0.0105	0.0054	0.0069	0.0055	0.0074	0.0057	0.0000	0.0048	0.0074	0.0000	0.0062	0.0056	0.0000	0.0000
KC196115	1759	G	A	Envelope	GGC	AGC	NONSYNONYMOUS	0.0000	0.0000	0.0000	0.0000	0.0000	0.0000	0.0000	0.0000	0.0140	0.0000	0.0000	0.0000	0.0000	0.0000	nan	nan	0.0000	0.0000	0.0000	0.0000	0.0000	0.0000	0.0000	0.0000	0.0000	0.0000	0.0000	0.0000	0.0000	0.0000	0.0000	0.0000	0.0000	0.0000
KC196115	1769	A	T	Envelope	CAA	CTA	NONSYNONYMOUS	0.0125	0.0038	0.0000	0.0056	0.0000	0.0000	0.0000	0.0000	0.0000	0.0000	0.0000	0.0000	0.0000	0.0000	nan	nan	0.0000	0.0000	0.0000	0.0000	0.0000	0.0000	0.0000	0.0000	0.0000	0.0000	0.0000	0.0000	0.0060	0.0000	0.0000	0.0036	0.0127	0.0000
KC196115	1812	G	T	Envelope	GTG	GTT	SYNONYMOUS	0.0000	0.0000	0.0000	0.0000	0.0000	0.0000	0.0000	0.0000	0.0000	0.0000	0.0000	0.0000	0.0000	0.0000	nan	nan	0.0000	0.0000	0.0000	0.0101	0.0000	0.0000	0.0000	0.0000	0.0000	0.0000	0.0000	0.0000	0.0000	0.0000	0.0000	0.0000	0.0000	0.0000
KC196115	1827	T	C	Envelope	GGT	GGC	SYNONYMOUS	0.0000	0.0052	0.0054	0.0062	0.0052	0.0050	0.0048	0.0070	0.0055	0.0048	0.0051	0.0051	0.0042	0.0045	nan	nan	0.0050	0.0049	0.0047	0.0048	0.0101	0.0042	0.0040	0.0046	0.0050	0.0043	0.0069	0.0052	0.0053	0.0074	0.0052	0.0055	0.0000	0.0049
KC196115	1837	T	A	Envelope	TGC	AGC	NONSYNONYMOUS	0.0000	0.0154	0.0129	0.0142	0.0145	0.0149	0.0130	0.0000	0.0123	0.0145	0.0131	0.0154	0.0146	0.0146	nan	nan	0.0132	0.0154	0.0132	0.0127	0.0187	0.0128	0.0131	0.0154	0.0124	0.0117	0.0000	0.0138	0.0120	0.0160	0.0124	0.0131	0.0137	0.0127
KC196115	1837	T	G	Envelope	TGC	GGC	NONSYNONYMOUS	0.0000	0.0094	0.0095	0.0088	0.0087	0.0098	0.0084	0.0000	0.0087	0.0092	0.0095	0.0098	0.0109	0.0108	nan	nan	0.0000	0.0089	0.0103	0.0091	0.0149	0.0077	0.0090	0.0097	0.0087	0.0109	0.0147	0.0000	0.0000	0.0097	0.0088	0.0105	0.0107	0.0084
KC196115	1837	T	C	Envelope	TGC	CGC	NONSYNONYMOUS	0.0000	0.0186	0.0201	0.0186	0.0207	0.0198	0.0196	0.0213	0.0202	0.0210	0.0208	0.0215	0.0204	0.0209	nan	nan	0.0218	0.0216	0.0211	0.0215	0.0168	0.0191	0.0221	0.0217	0.0204	0.0194	0.0180	0.0198	0.0212	0.0242	0.0202	0.0212	0.0193	0.0184
KC196115	1838	G	A	Envelope	TGC	TAC	NONSYNONYMOUS	0.0027	0.0144	0.0160	0.0145	0.0176	0.0158	0.0159	0.0176	0.0153	0.0166	0.0162	0.0170	0.0153	0.0159	nan	nan	0.0172	0.0152	0.0160	0.0162	0.0208	0.0133	0.0173	0.0170	0.0161	0.0135	0.0000	0.0138	0.0150	0.0165	0.0153	0.0161	0.0154	0.0138
KC196115	1844	T	A	Envelope	CTG	CAG	NONSYNONYMOUS	0.0000	0.0095	0.0087	0.0092	0.0085	0.0089	0.0092	0.0000	0.0074	0.0087	0.0091	0.0100	0.0094	0.0088	nan	nan	0.0081	0.0098	0.0112	0.0088	0.0000	0.0084	0.0096	0.0082	0.0091	0.0091	0.0000	0.0079	0.0086	0.0120	0.0077	0.0095	0.0097	0.0078
KC196115	1844	T	G	Envelope	CTG	CGG	NONSYNONYMOUS	0.0000	0.0078	0.0075	0.0066	0.0070	0.0071	0.0066	0.0120	0.0062	0.0068	0.0065	0.0072	0.0000	0.0062	nan	nan	0.0066	0.0000	0.0000	0.0070	0.0000	0.0067	0.0067	0.0080	0.0000	0.0000	0.0000	0.0070	0.0000	0.0000	0.0063	0.0000	0.0082	0.0070
KC196115	1845	G	A	Envelope	CTG	CTA	SYNONYMOUS	0.0000	0.0114	0.0087	0.0139	0.0116	0.0128	0.0111	0.0103	0.0106	0.0121	0.0118	0.0112	0.0129	0.0108	nan	nan	0.0111	0.0113	0.0096	0.0121	0.0000	0.0110	0.0130	0.0093	0.0114	0.0115	0.0000	0.0138	0.0125	0.0114	0.0115	0.0153	0.0180	0.0119
KC196115	1850	T	C	Envelope	ATG	ACG	NONSYNONYMOUS	0.0034	0.0093	0.0077	0.0091	0.0087	0.0068	0.0080	0.0000	0.0069	0.0093	0.0093	0.0087	0.0085	0.0081	nan	nan	0.0090	0.0076	0.0084	0.0095	0.0000	0.0058	0.0082	0.0075	0.0093	0.0085	0.0163	0.0097	0.0076	0.0063	0.0068	0.0081	0.0126	0.0086
KC196115	1854	C	A	Envelope	GAC	GAA	NONSYNONYMOUS	0.0000	0.0100	0.0096	0.0096	0.0000	0.0000	0.0084	0.0000	0.0081	0.0103	0.0094	0.0101	0.0000	0.0000	nan	nan	0.0096	0.0000	0.0107	0.0117	0.0000	0.0191	0.0111	0.0000	0.0110	0.0000	0.0191	0.0000	0.0000	0.0000	0.0094	0.0000	0.0000	0.0096
KC196115	1894	G	A	Envelope	GAA	AAA	NONSYNONYMOUS	0.0000	0.0148	0.0135	0.0125	0.0154	0.0155	0.0164	0.0182	0.0127	0.0133	0.0125	0.0135	0.0139	0.0129	nan	nan	0.0143	0.0102	0.0125	0.0140	0.0000	0.0142	0.0118	0.0131	0.0152	0.0171	0.0127	0.0126	0.0119	0.0136	0.0125	0.0139	0.0162	0.0113
KC196115	1911	G	A	Envelope	GCG	GCA	SYNONYMOUS	0.0000	0.0093	0.0095	0.0096	0.0084	0.0092	0.0098	0.0111	0.0091	0.0089	0.0097	0.0103	0.0104	0.0100	nan	nan	0.0097	0.0075	0.0115	0.0103	0.0000	0.0087	0.0103	0.0086	0.0098	0.0111	0.0156	0.0102	0.0098	0.0100	0.0092	0.0105	0.0107	0.0099
KC196115	1913	A	G	Envelope	AAA	AGA	NONSYNONYMOUS	0.0000	0.0000	0.0000	0.0000	0.0000	0.0000	0.0000	0.0000	0.0000	0.0000	0.0000	0.0000	0.0000	0.0000	nan	nan	0.0000	0.0000	0.0000	0.0000	0.0000	0.0000	0.0000	0.0000	0.0000	0.0000	0.0000	0.0000	0.0654	0.0000	0.0000	0.0000	0.0000	0.0000
KC196115	1917	T	C	Envelope	AAT	AAC	SYNONYMOUS	0.0000	0.0093	0.0105	0.0122	0.0094	0.0108	0.0118	0.0110	0.0107	0.0105	0.0097	0.0095	0.0119	0.0099	nan	nan	0.0097	0.0092	0.0100	0.0095	0.0148	0.0121	0.0113	0.0113	0.0103	0.0120	0.0107	0.0085	0.0085	0.0116	0.0110	0.0126	0.0150	0.0097
KC196115	1923	G	A	Envelope	GCG	GCA	SYNONYMOUS	0.0000	0.0000	0.0000	0.0000	0.0000	0.0000	0.0000	0.0000	0.0000	0.0000	0.0000	0.0000	0.0000	0.0000	nan	nan	0.0000	0.0000	0.0000	0.0000	0.0000	0.0000	0.0000	0.0000	0.0000	0.0000	0.0000	0.0000	0.0191	0.0000	0.0000	0.0000	0.0000	0.0000
KC196115	1943	T	C	Envelope	GTT	GCT	NONSYNONYMOUS	0.0000	0.0070	0.0066	0.0080	0.0078	0.0073	0.0074	0.0106	0.0068	0.0065	0.0066	0.0000	0.0069	0.0063	nan	nan	0.0000	0.0058	0.0067	0.0064	0.0000	0.0057	0.0072	0.0065	0.0000	0.0076	0.0000	0.0000	0.0072	0.0078	0.0073	0.0000	0.0000	0.0071
KC196115	1949	T	G	Envelope	ATT	AGT	NONSYNONYMOUS	0.0000	0.0000	0.0000	0.0000	0.0000	0.0000	0.0000	0.0000	0.0000	0.0000	0.0000	0.0000	0.0000	0.0042	nan	nan	0.0000	0.0000	0.0000	0.0000	0.0000	0.0167	0.0000	0.0000	0.0000	0.0000	0.0000	0.0000	0.0000	0.0000	0.0000	0.0000	0.0000	0.0000
KC196115	1950	T	G	Envelope	ATT	ATG	NONSYNONYMOUS	0.0000	0.0000	0.0000	0.0000	0.0000	0.0000	0.0000	0.0000	0.0000	0.0000	0.0000	0.0000	0.0000	0.0000	nan	nan	0.0000	0.0000	0.0000	0.0000	0.0000	0.1659	0.0000	0.0000	0.0000	0.0378	0.0000	0.0000	0.0000	0.0000	0.0000	0.0000	0.0000	0.0000
KC196115	1960	T	C	Envelope	TAT	CAT	NONSYNONYMOUS	0.0000	0.0048	0.0058	0.0057	0.0061	0.0084	0.0066	0.0000	0.0066	0.0067	0.0061	0.0070	0.0063	0.0067	nan	nan	0.0054	0.0053	0.0057	0.0062	0.0113	0.0065	0.0064	0.0071	0.0054	0.0077	0.0000	0.0072	0.0054	0.0047	0.0064	0.0075	0.0056	0.0053
KC196115	1962	T	C	Envelope	TAT	TAC	SYNONYMOUS	0.0000	0.0082	0.0062	0.0097	0.0080	0.0088	0.0066	0.0000	0.0072	0.0078	0.0078	0.0076	0.0077	0.0082	nan	nan	0.0083	0.0093	0.0081	0.0070	0.0000	0.0075	0.0073	0.0085	0.0072	0.0127	0.0000	0.0000	0.0068	0.0080	0.0071	0.0080	0.0000	0.0630
KC196115	1963	T	A	Envelope	TCT	ACT	NONSYNONYMOUS	0.0000	0.0087	0.0074	0.0091	0.0095	0.0103	0.0081	0.0000	0.0069	0.0079	0.0076	0.0088	0.0091	0.0088	nan	nan	0.0090	0.0072	0.0097	0.0076	0.0120	0.0072	0.0085	0.0085	0.0081	0.0000	0.0000	0.0079	0.0093	0.0089	0.0083	0.0092	0.0084	0.0070
KC196115	1963	T	C	Envelope	TCT	CCT	NONSYNONYMOUS	0.0000	0.0139	0.0128	0.0124	0.0169	0.0154	0.0127	0.0178	0.0129	0.0132	0.0130	0.0136	0.0134	0.0136	nan	nan	0.0132	0.0129	0.0146	0.0133	0.0160	0.0129	0.0143	0.0150	0.0142	0.0128	0.0141	0.0135	0.0121	0.0161	0.0136	0.0134	0.0149	0.0121
KC196115	1977	T	A	Envelope	GGT	GGA	SYNONYMOUS	0.0000	0.0047	0.0043	0.0060	0.0000	0.0068	0.0042	0.0112	0.0048	0.0064	0.0057	0.0050	0.0052	0.0060	nan	nan	0.0056	0.0071	0.0076	0.0051	0.0000	0.0045	0.0062	0.0050	0.0048	0.0058	0.0000	0.0060	0.0059	0.0086	0.0055	0.0000	0.0000	0.0062
KC196115	1977	T	C	Envelope	GGT	GGC	SYNONYMOUS	0.0000	0.0139	0.0120	0.0119	0.0122	0.0127	0.0125	0.0108	0.0112	0.0124	0.0106	0.0112	0.0122	0.0137	nan	nan	0.0119	0.0124	0.0126	0.0124	0.0154	0.0115	0.0117	0.0130	0.0122	0.0150	0.0079	0.0129	0.0115	0.0136	0.0129	0.0125	0.0101	0.0112
KC196115	1983	C	A	Envelope	TGC	TGA	NONSENSE	0.0000	0.0155	0.0114	0.0113	0.0135	0.0149	0.0114	0.0129	0.0100	0.0119	0.0101	0.0136	0.0135	0.0123	nan	nan	0.0111	0.0114	0.0136	0.0126	0.0000	0.0098	0.0125	0.0112	0.0115	0.0000	0.0000	0.0124	0.0094	0.0117	0.0115	0.0122	0.0133	0.0123
KC196115	2009	G	T	Envelope	AGT	ATT	NONSYNONYMOUS	0.0000	0.0084	0.0061	0.0053	0.0080	0.0073	0.0071	0.0000	0.0052	0.0074	0.0058	0.0069	0.0072	0.0078	nan	nan	0.0060	0.0066	0.0081	0.0063	0.0000	0.0046	0.0075	0.0056	0.0074	0.0102	0.0000	0.0099	0.0093	0.0098	0.0075	0.0077	0.0000	0.0087
KC196115	2021	T	G	Envelope	ATG	AGG	NONSYNONYMOUS	0.0000	0.0058	0.0069	0.0061	0.0058	0.0000	0.0046	0.0118	0.0055	0.0055	0.0057	0.0000	0.0076	0.0059	nan	nan	0.0068	0.0000	0.0053	0.0067	0.0000	0.0050	0.0068	0.0048	0.0062	0.0061	0.0000	0.0000	0.0067	0.0062	0.0051	0.0000	0.0071	0.0046
KC196115	2021	T	C	Envelope	ATG	ACG	NONSYNONYMOUS	0.0000	0.0083	0.0089	0.0099	0.0082	0.0088	0.0085	0.0105	0.0070	0.0071	0.0071	0.0079	0.0080	0.0066	nan	nan	0.0069	0.0080	0.0074	0.0075	0.0136	0.0075	0.0073	0.0076	0.0068	0.0072	0.0000	0.0000	0.0068	0.0083	0.0069	0.0073	0.0071	0.0054
KC196115	2022	G	A	Envelope	ATG	ATA	NONSYNONYMOUS	0.0000	0.0106	0.0121	0.0141	0.0138	0.0131	0.0131	0.0102	0.0130	0.0115	0.0122	0.0133	0.0133	0.0122	nan	nan	0.0129	0.0116	0.0133	0.0121	0.0143	0.0110	0.0115	0.0130	0.0129	0.0100	0.0122	0.0140	0.0111	0.0149	0.0127	0.0127	0.0083	0.0116
KC196115	2046	A	G	Envelope	ACA	ACG	SYNONYMOUS	0.0195	0.0054	0.0075	0.0077	0.0000	0.0198	0.0000	0.0000	0.0192	0.0000	0.0000	0.0057	0.0000	0.0259	nan	nan	0.0000	0.0000	0.0000	0.0000	0.0000	0.0000	0.0000	0.0000	0.0000	0.0000	0.0000	0.0000	0.0071	0.0000	0.0000	0.0108	0.0080	0.0000
KC196115	2058	C	T	Envelope	TTC	TTT	SYNONYMOUS	0.0000	0.0000	0.0036	0.0000	0.0047	0.0000	0.0032	0.0000	0.0032	0.0040	0.0032	0.0000	0.0000	0.0000	nan	nan	0.0038	0.0000	0.0000	0.0041	0.0000	0.0042	0.0000	0.0087	0.0000	0.0000	0.0000	0.0048	0.0000	0.0000	0.0112	0.0000	0.0000	0.0085
KC196115	2060	T	C	Envelope	GTC	GCC	NONSYNONYMOUS	0.0000	0.0089	0.0070	0.0085	0.0112	0.0102	0.0077	0.0086	0.0080	0.0091	0.0099	0.0112	0.0094	0.0102	nan	nan	0.0086	0.0123	0.0101	0.0105	0.0000	0.0098	0.0087	0.0101	0.0097	0.0068	0.0098	0.0098	0.0069	0.0104	0.0116	0.0096	0.0089	0.0098
KC196115	2062	G	A	Envelope	GCA	ACA	NONSYNONYMOUS	0.0000	0.0080	0.0072	0.0063	0.0067	0.0063	0.0067	0.0000	0.0075	0.0079	0.0079	0.0088	0.0091	0.0092	nan	nan	0.0076	0.0068	0.0088	0.0082	0.0000	0.0065	0.0085	0.0083	0.0085	0.0110	0.0120	0.0083	0.0079	0.0108	0.0083	0.0095	0.0000	0.0087
KC196115	2067	A	C	Envelope	ACA	ACC	SYNONYMOUS	0.0000	0.0000	0.0000	0.0000	0.0000	0.0000	0.0000	0.0000	0.0000	0.0000	0.0000	0.0000	0.0000	0.0000	nan	nan	0.0000	0.0312	0.0000	0.0368	0.0000	0.0103	0.0000	0.0000	0.0000	0.0000	0.0000	0.0000	0.0000	0.0000	0.0000	0.0000	0.0000	0.0000
KC196115	2074	T	C	Envelope	TCC	CCC	NONSYNONYMOUS	0.2108	0.1956	0.0671	0.1520	0.1804	0.0449	0.5110	0.0092	0.0310	0.4937	0.0106	0.0099	0.3110	0.0093	nan	nan	0.0145	0.0109	0.0105	0.0106	0.0000	0.0074	0.0108	0.0093	0.0108	0.0117	0.3470	0.0140	0.1409	0.0106	0.0100	0.2687	0.2665	0.0095
KC196115	2074	T	A	Envelope	TCC	ACC	NONSYNONYMOUS	0.0000	0.0000	0.0000	0.0060	0.0000	0.0060	0.0000	0.0000	0.0049	0.0052	0.0054	0.0063	0.0000	0.0066	nan	nan	0.0065	0.0048	0.0063	0.0060	0.0000	0.0044	0.0068	0.0051	0.0058	0.0101	0.0000	0.0068	0.0000	0.0078	0.0060	0.0000	0.0000	0.0054
KC196115	2076	C	T	Envelope	TCC	TCT	SYNONYMOUS	0.0000	0.0000	0.0000	0.0000	0.0000	0.0000	0.0000	0.0000	0.0000	0.0052	0.0000	0.0000	0.0122	0.0000	nan	nan	0.0000	0.0000	0.0000	0.0000	0.0000	0.0000	0.0000	0.0000	0.0000	0.0000	0.0000	0.0000	0.0000	0.0000	0.0000	0.0000	0.0000	0.0000
KC196115	2081	C	A	Envelope	TCA	TAA	NONSENSE	0.0000	0.0000	0.0000	0.0000	0.0000	0.0000	0.0041	0.0000	0.0034	0.0041	0.0035	0.0000	0.0000	0.0000	nan	nan	0.0000	0.0000	0.0000	0.0043	0.0000	0.0108	0.0046	0.0042	0.0000	0.0000	0.0000	0.0055	0.0000	0.0000	0.0040	0.0049	0.0000	0.0047
KC196115	2087	T	C	Envelope	GTG	GCG	NONSYNONYMOUS	0.0000	0.0053	0.0037	0.0000	0.0042	0.0000	0.0033	0.0000	0.0033	0.0038	0.0046	0.0000	0.0047	0.0042	nan	nan	0.0056	0.0000	0.0055	0.0052	0.0101	0.0035	0.0048	0.0048	0.0049	0.0000	0.0000	0.0000	0.0000	0.0000	0.0056	0.0000	0.0000	0.0000
KC196115	2094	T	G	Envelope	GTT	GTG	SYNONYMOUS	0.0000	0.0000	0.0000	0.0000	0.0000	0.0000	0.0000	0.0000	0.0000	0.0000	0.0000	0.0000	0.0000	0.0000	nan	nan	0.0083	0.0125	0.0000	0.0000	0.0000	0.0000	0.0000	0.0000	0.0000	0.0000	0.0000	0.0000	0.0141	0.0000	0.0000	0.0000	0.0000	0.0000
KC196115	2098	A	C	Envelope	ATG	CTG	NONSYNONYMOUS	0.0000	0.0000	0.0000	0.0000	0.0000	0.0000	0.0000	0.0000	0.0000	0.0000	0.0000	0.0000	0.0000	0.0210	nan	nan	0.0000	0.1258	0.0113	0.1947	0.0000	0.0307	0.0000	0.4486	0.0000	0.3785	0.0000	0.3036	0.0000	0.3703	0.4519	0.0000	0.0000	0.3373
KC196115	2106	T	C	Envelope	CCT	CCC	SYNONYMOUS	0.0000	0.0078	0.0064	0.0073	0.0054	0.0072	0.0071	0.0111	0.0064	0.0064	0.0055	0.0068	0.0073	0.0062	nan	nan	0.0077	0.0062	0.0073	0.0070	0.0000	0.0060	0.0068	0.0058	0.0088	0.0087	0.0000	0.0064	0.0058	0.0088	0.0077	0.0057	0.0065	0.0067
KC196115	2127	C	T	Envelope	ATC	ATT	SYNONYMOUS	0.0000	0.0000	0.0000	0.0000	0.0000	0.0000	0.0000	0.0000	0.0000	0.0000	0.0000	0.0000	0.0000	0.0000	nan	nan	0.0000	0.0000	0.0000	0.0000	0.0000	0.0000	0.0000	0.0000	0.0000	0.0000	0.0000	0.0000	0.0000	0.0000	0.0000	0.0115	0.0000	0.0000
KC196115	2142	G	A	Envelope	GGG	GGA	SYNONYMOUS	0.0000	0.0000	0.0000	0.0000	0.0000	0.0000	0.0047	0.0000	0.0039	0.0000	0.0037	0.0000	0.0000	0.0041	nan	nan	0.0000	0.0000	0.0000	0.0000	0.0000	0.0000	0.0000	0.0000	0.0000	0.0000	0.0000	0.0000	0.0000	0.0000	0.0152	0.0000	0.0000	0.0000
KC196115	2154	T	C	Envelope	ATT	ATC	SYNONYMOUS	0.0000	0.0052	0.0035	0.0038	0.0094	0.0045	0.0040	0.0000	0.0041	0.0041	0.0041	0.0040	0.0034	0.0032	nan	nan	0.0038	0.0000	0.0000	0.0039	0.0000	0.0042	0.0039	0.0000	0.0041	0.0000	0.0000	0.0000	0.0167	0.0000	0.0035	0.0059	0.0000	0.0031
KC196115	2160	T	C	Envelope	CAT	CAC	SYNONYMOUS	0.0000	0.0059	0.0063	0.0079	0.0069	0.0060	0.0079	0.0122	0.0077	0.0063	0.0058	0.0048	0.0069	0.0062	nan	nan	0.0051	0.0073	0.0066	0.0054	0.0000	0.0066	0.0065	0.0053	0.0095	0.0060	0.0000	0.0248	0.0066	0.0068	0.0073	0.0083	0.0085	0.0055
KC196115	2164	T	C	Envelope	TGG	CGG	NONSYNONYMOUS	0.0000	0.0069	0.0071	0.0077	0.0064	0.0092	0.0081	0.0131	0.0073	0.0068	0.0068	0.0061	0.0077	0.0075	nan	nan	0.0068	0.0069	0.0068	0.0065	0.0000	0.0079	0.0070	0.0080	0.0079	0.0000	0.0000	0.0061	0.0090	0.0105	0.0071	0.0092	0.0097	0.0062
KC196115	2166	G	A	Envelope	TGG	TGA	NONSENSE	0.0000	0.0102	0.0102	0.0106	0.0111	0.0123	0.0124	0.0000	0.0102	0.0110	0.0096	0.0093	0.0104	0.0092	nan	nan	0.0097	0.0096	0.0096	0.0104	0.0000	0.0103	0.0092	0.0105	0.0107	0.0000	0.0000	0.0126	0.0088	0.0136	0.0101	0.0000	0.0000	0.0096
KC196115	2169	C	A	Envelope	CAC	CAA	NONSYNONYMOUS	0.0000	0.0083	0.0083	0.0098	0.0084	0.0103	0.0091	0.0000	0.0078	0.0093	0.0093	0.0090	0.0091	0.0101	nan	nan	0.0082	0.0072	0.0083	0.0089	0.0000	0.0095	0.0093	0.0086	0.0100	0.0113	0.0000	0.0113	0.0082	0.0000	0.0082	0.0093	0.0000	0.0078
KC196115	2184	G	A	Envelope	ACG	ACA	SYNONYMOUS	0.0024	0.0121	0.0105	0.0125	0.0122	0.0123	0.0126	0.0131	0.0110	0.0114	0.0100	0.0103	0.0115	0.0117	nan	nan	0.0108	0.0100	0.0110	0.0110	0.0108	0.0119	0.0108	0.0101	0.0117	0.0144	0.0133	0.0128	0.0118	0.0101	0.0098	0.0136	0.0109	0.0119
KC196115	2186	T	C	Envelope	CTG	CCG	NONSYNONYMOUS	0.0080	0.0089	0.0081	0.0096	0.0082	0.0073	0.0096	0.0089	0.0080	0.0096	0.0077	0.0080	0.0072	0.0076	nan	nan	0.0081	0.0071	0.0086	0.0085	0.0094	0.0090	0.0088	0.0068	0.0078	0.0087	0.0099	0.0088	0.0107	0.0097	0.0083	0.0105	0.0115	0.0088
KC196115	2189	G	A	Envelope	GGC	GAC	NONSYNONYMOUS	0.0000	0.0000	0.0000	0.0000	0.0108	0.0000	0.0000	0.0000	0.0075	0.0000	0.0000	0.0000	0.0000	0.0000	nan	nan	0.0000	0.0000	0.0000	0.0000	0.0000	0.0000	0.0000	0.0083	0.0000	0.0000	0.0000	0.0000	0.0000	0.0000	0.0000	0.0000	0.0000	0.0000
KC196115	2190	C	A	Envelope	GGC	GGA	SYNONYMOUS	0.0000	0.0132	0.0129	0.0167	0.0148	0.0145	0.0137	0.0000	0.0130	0.0141	0.0134	0.0129	0.0146	0.0130	nan	nan	0.0126	0.0134	0.0133	0.0144	0.0000	0.0137	0.0131	0.0119	0.0152	0.0162	0.0000	0.0127	0.0140	0.0137	0.0140	0.0128	0.0155	0.0153
KC196115	2190	C	T	Envelope	GGC	GGT	SYNONYMOUS	0.0000	0.0000	0.0000	0.0000	0.0000	0.0000	0.0000	0.0000	0.0000	0.0000	0.0000	0.0000	0.0000	0.0000	nan	nan	0.0000	0.0000	0.0000	0.0000	0.0000	0.0000	0.0000	0.0000	0.0000	0.0000	0.0000	0.0000	0.0220	0.0000	0.0000	0.0000	0.0000	0.0000
KC196115	2209	T	C	Envelope	TTG	CTG	SYNONYMOUS	0.0000	0.0150	0.0087	0.0096	0.0082	0.0098	0.0095	0.0000	0.0095	0.0070	0.0072	0.0073	0.0073	0.0070	nan	nan	0.0079	0.0000	0.0000	0.0077	0.0000	0.0063	0.0069	0.0081	0.0082	0.0000	0.0000	0.0095	0.0098	0.0132	0.0084	0.0081	0.0000	0.0089
KC196115	2220	T	C	Envelope	GCT	GCC	SYNONYMOUS	0.0000	0.0054	0.0064	0.0074	0.0051	0.0073	0.0066	0.0080	0.0064	0.0063	0.0069	0.0065	0.0061	0.0060	nan	nan	0.0068	0.0084	0.0067	0.0068	0.0159	0.0064	0.0071	0.0067	0.0060	0.0071	0.0000	0.0067	0.0058	0.0065	0.0077	0.0081	0.0085	0.0070
KC196115	2228	T	C	Envelope	CTA	CCA	NONSYNONYMOUS	0.0000	0.0076	0.0070	0.0095	0.0073	0.0059	0.0086	0.0154	0.0074	0.0072	0.0059	0.0073	0.0057	0.0068	nan	nan	0.0071	0.0084	0.0061	0.0074	0.0000	0.0068	0.0066	0.0082	0.0078	0.0082	0.0098	0.0067	0.0077	0.0061	0.0076	0.0076	0.0068	0.0066
KC196115	2232	A	G	Envelope	GCA	GCG	SYNONYMOUS	0.0000	0.0176	0.0000	0.0000	0.0000	0.0000	0.0000	0.0000	0.0000	0.0000	0.0000	0.0000	0.0000	0.0000	nan	nan	0.0000	0.0000	0.0000	0.0000	0.0000	0.0000	0.0000	0.0000	0.0000	0.0000	0.0000	0.0000	0.0000	0.0000	0.0000	0.0000	0.0000	0.0000
KC196115	2232	A	T	Envelope	GCA	GCT	SYNONYMOUS	0.0000	0.0000	0.0000	0.0000	0.0000	0.0000	0.0000	0.0000	0.0000	0.0000	0.0000	0.0000	0.0000	0.0000	nan	nan	0.0000	0.0000	0.0000	0.0000	0.0000	0.0470	0.0000	0.0091	0.0000	0.0215	0.0000	0.0203	0.0000	0.0000	0.0045	0.0000	0.0000	0.0000
KC196115	2251	T	A	Envelope	TGG	AGG	NONSYNONYMOUS	0.0000	0.0123	0.0115	0.0125	0.0108	0.0142	0.0115	0.0000	0.0092	0.0110	0.0093	0.0109	0.0117	0.0108	nan	nan	0.0113	0.0100	0.0115	0.0111	0.0000	0.0081	0.0119	0.0076	0.0116	0.0129	0.0095	0.0142	0.0101	0.0123	0.0102	0.0121	0.0112	0.0088
KC196115	2251	T	G	Envelope	TGG	GGG	NONSYNONYMOUS	0.0000	0.0150	0.0165	0.0127	0.0163	0.0144	0.0141	0.0114	0.0135	0.0134	0.0136	0.0143	0.0132	0.0129	nan	nan	0.0137	0.0155	0.0135	0.0131	0.0153	0.0123	0.0151	0.0139	0.0137	0.0155	0.0166	0.0141	0.0146	0.0125	0.0138	0.0146	0.0134	0.0148
KC196115	2251	T	C	Envelope	TGG	CGG	NONSYNONYMOUS	0.0000	0.0124	0.0111	0.0146	0.0146	0.0129	0.0126	0.0154	0.0125	0.0141	0.0124	0.0140	0.0120	0.0145	nan	nan	0.0127	0.0138	0.0117	0.0128	0.0000	0.0096	0.0131	0.0124	0.0149	0.0129	0.0000	0.0135	0.0123	0.0148	0.0123	0.0143	0.0176	0.0112
KC196115	2257	T	C	Envelope	TTC	CTC	NONSYNONYMOUS	0.0032	0.0119	0.0102	0.0115	0.0108	0.0101	0.0097	0.0124	0.0095	0.0111	0.0108	0.0096	0.0092	0.0115	nan	nan	0.0101	0.0113	0.0110	0.0103	0.0000	0.0089	0.0106	0.0096	0.0121	0.0114	0.0000	0.0105	0.0101	0.0131	0.0103	0.0103	0.0091	0.0120
KC196115	2257	T	A	Envelope	TTC	ATC	NONSYNONYMOUS	0.0000	0.0116	0.0100	0.0124	0.0097	0.0113	0.0088	0.0159	0.0089	0.0108	0.0102	0.0119	0.0108	0.0097	nan	nan	0.0126	0.0096	0.0117	0.0123	0.0000	0.0077	0.0124	0.0102	0.0106	0.0000	0.0157	0.0119	0.0114	0.0109	0.0098	0.0131	0.0130	0.0105
KC196115	2258	T	C	Envelope	TTC	TCC	NONSYNONYMOUS	0.0085	0.0000	0.0000	0.0000	0.0000	0.0000	0.0000	0.0000	0.0000	0.0000	0.0000	0.0000	0.0000	0.0000	nan	nan	0.0000	0.0000	0.0000	0.0000	0.0000	0.0000	0.0000	0.0000	0.0000	0.0000	0.0123	0.0000	0.0000	0.0000	0.0000	0.0000	0.0000	0.0000
KC196115	2265	C	T	Envelope	TCC	TCT	SYNONYMOUS	0.0000	0.0000	0.0000	0.0000	0.0000	0.0000	0.0000	0.0000	0.0000	0.0000	0.0000	0.0000	0.0000	0.0000	nan	nan	0.0000	0.0000	0.0000	0.0106	0.0000	0.0000	0.0000	0.0000	0.0000	0.0000	0.0000	0.0000	0.0000	0.0000	0.0000	0.0000	0.0000	0.0000
KC196115	2280	C	T	Envelope	TTC	TTT	SYNONYMOUS	0.0000	0.0000	0.0000	0.0000	0.0000	0.0000	0.0000	0.0000	0.0000	0.0000	0.0000	0.0000	0.0000	0.0000	nan	nan	0.0000	0.0000	0.0139	0.0000	0.0000	0.0000	0.0000	0.0000	0.0000	0.0000	0.0000	0.0000	0.0000	0.0000	0.0000	0.0000	0.0000	0.0000
KC196115	2292	G	A	Envelope	GGG	GGA	SYNONYMOUS	0.0000	0.0459	0.0464	0.0470	0.0507	0.0526	0.0470	0.0440	0.0438	0.0456	0.0462	0.0422	0.0472	0.0454	nan	nan	0.0444	0.0436	0.0481	0.0471	0.0515	0.0438	0.0472	0.0427	0.0524	0.0610	0.0583	0.0534	0.0506	0.0474	0.0512	0.0483	0.0460	0.0496
KC196115	2313	C	T	Envelope	TTC	TTT	SYNONYMOUS	0.0000	0.0000	0.0044	0.0000	0.0000	0.1071	0.0000	0.0000	0.1197	0.0043	0.0000	0.0053	0.0000	0.0000	nan	nan	0.0000	0.0000	0.0000	0.0000	0.0000	0.0000	0.0000	0.0000	0.0000	0.0000	0.0000	0.0000	0.0000	0.0000	0.0000	0.0055	0.0000	0.0000
KC196115	2337	T	C	Envelope	TTT	TTC	SYNONYMOUS	0.0021	0.0181	0.0159	0.0172	0.0169	0.0183	0.0143	0.0000	0.0128	0.0165	0.0164	0.0163	0.0176	0.0181	nan	nan	0.0165	0.0155	0.0172	0.0160	0.0000	0.0184	0.0166	0.0188	0.0150	0.0166	0.0172	0.0181	0.0155	0.0185	0.0138	0.0134	0.0154	0.0140
KC196115	2337	T	A	Envelope	TTT	TTA	NONSYNONYMOUS	0.0000	0.0139	0.0000	0.0127	0.0000	0.0000	0.0116	0.0000	0.0093	0.0120	0.0116	0.0128	0.0000	0.0000	nan	nan	0.0000	0.0000	0.0000	0.0110	0.0000	0.0152	0.0137	0.0133	0.0118	0.0000	0.0000	0.0000	0.0000	0.0000	0.0000	0.0000	0.0000	0.0000
KC196115	2342	G	A	Envelope	GGA	GAA	NONSYNONYMOUS	0.0000	0.0252	0.0278	0.0254	0.0272	0.0293	0.0269	0.0361	0.0275	0.0244	0.0239	0.0251	0.0268	0.0259	nan	nan	0.0262	0.0219	0.0243	0.0283	0.0262	0.0292	0.0236	0.0258	0.0292	0.0311	0.0268	0.0302	0.0308	0.0279	0.0317	0.0249	0.0320	0.0302
KC196115	2354	T	C	Envelope	ATC	ACC	NONSYNONYMOUS	0.0000	0.0092	0.0130	0.0117	0.0108	0.0094	0.0124	0.0189	0.0129	0.0106	0.0100	0.0094	0.0113	0.0103	nan	nan	0.0119	0.0104	0.0115	0.0112	0.0110	0.0145	0.0119	0.0119	0.0134	0.0093	0.0000	0.0101	0.0104	0.0104	0.0129	0.0078	0.0163	0.0108
KC196115	2355	C	T	Envelope	ATC	ATT	SYNONYMOUS	0.0000	0.0000	0.0000	0.0000	0.0000	0.0000	0.0000	0.0000	0.0000	0.0000	0.0000	0.0000	0.0000	0.0000	nan	nan	0.0000	0.0000	0.0000	0.0000	0.0000	0.0000	0.0000	0.0045	0.0000	0.0000	0.0000	0.0000	0.0000	0.0000	0.0000	0.0000	0.0000	0.0118
KC196115	2366	T	A	Envelope	CTA	CAA	NONSYNONYMOUS	0.0039	0.0089	0.0080	0.0092	0.0101	0.0098	0.0083	0.0000	0.0099	0.0102	0.0090	0.0088	0.0091	0.0088	nan	nan	0.0091	0.0108	0.0000	0.0093	0.0000	0.0070	0.0094	0.0101	0.0096	0.0000	0.0000	0.0000	0.0112	0.0116	0.0085	0.0000	0.0000	0.0000
KC196115	2366	T	C	Envelope	CTA	CCA	NONSYNONYMOUS	0.0026	0.0098	0.0127	0.0101	0.0110	0.0124	0.0116	0.0000	0.0106	0.0111	0.0095	0.0114	0.0109	0.0108	nan	nan	0.0111	0.0000	0.0131	0.0102	0.0000	0.0111	0.0106	0.0104	0.0122	0.0000	0.0175	0.0092	0.0124	0.0136	0.0103	0.0000	0.0000	0.0085
KC196115	2367	A	G	Envelope	CTA	CTG	SYNONYMOUS	0.0000	0.0000	0.0000	0.0000	0.0000	0.0000	0.0000	0.0000	0.0000	0.0000	0.0000	0.0000	0.0000	0.0000	nan	nan	0.0000	0.0000	0.0000	0.0000	0.0000	0.0000	0.0000	0.0000	0.0000	0.0000	0.0000	0.0000	0.0000	0.0000	0.0000	0.0105	0.0000	0.0000
KC196115	2369	T	C	Envelope	ATG	ACG	NONSYNONYMOUS	0.0037	0.0211	0.0159	0.0195	0.0200	0.0197	0.0187	0.0180	0.0148	0.0195	0.0196	0.0215	0.0201	0.0189	nan	nan	0.0183	0.0187	0.0205	0.0195	0.0000	0.0140	0.0209	0.0196	0.0172	0.0204	0.0208	0.0205	0.0137	0.0223	0.0148	0.0217	0.0145	0.0186
KC196115	2369	T	A	Envelope	ATG	AAG	NONSYNONYMOUS	0.0000	0.0125	0.0102	0.0107	0.0100	0.0100	0.0100	0.0000	0.0096	0.0112	0.0112	0.0153	0.0120	0.0118	nan	nan	0.0102	0.0145	0.0129	0.0104	0.0000	0.0093	0.0121	0.0108	0.0097	0.0155	0.0000	0.0115	0.0106	0.0118	0.0098	0.0134	0.0098	0.0114
KC196115	2369	T	G	Envelope	ATG	AGG	NONSYNONYMOUS	0.0000	0.0124	0.0100	0.0094	0.0107	0.0155	0.0125	0.0000	0.0115	0.0118	0.0116	0.0130	0.0127	0.0140	nan	nan	0.0116	0.0140	0.0114	0.0119	0.0000	0.0108	0.0133	0.0115	0.0110	0.0134	0.0000	0.0099	0.0106	0.0130	0.0104	0.0123	0.0000	0.0098
KC196115	2390	T	G	Envelope	ATG	AGG	NONSYNONYMOUS	0.0000	0.0082	0.0087	0.0088	0.0080	0.0087	0.0083	0.0000	0.0087	0.0084	0.0087	0.0085	0.0087	0.0089	nan	nan	0.0083	0.0097	0.0067	0.0084	0.0000	0.0108	0.0095	0.0091	0.0076	0.0000	0.0000	0.0069	0.0095	0.0096	0.0085	0.0000	0.0101	0.0102
KC196115	2390	T	C	Envelope	ATG	ACG	NONSYNONYMOUS	0.0000	0.0081	0.0081	0.0081	0.0068	0.0078	0.0086	0.0000	0.0065	0.0092	0.0071	0.0067	0.0109	0.0089	nan	nan	0.0081	0.0080	0.0086	0.0080	0.0000	0.0077	0.0072	0.0068	0.0088	0.0093	0.0000	0.0092	0.0094	0.0110	0.0082	0.0088	0.0000	0.0120
KC196115	2394	T	A	Envelope	GGT	GGA	SYNONYMOUS	0.0000	0.0000	0.0000	0.0000	0.0000	0.0000	0.0000	0.0000	0.0000	0.0000	0.0000	0.0000	0.0000	0.0000	nan	nan	0.0000	0.0000	0.0000	0.0000	0.0000	0.0000	0.0400	0.0000	0.0085	0.0000	0.0000	0.0000	0.0000	0.0238	0.0000	0.0000	0.0000	0.0000
KC196115	2395	G	A	Envelope	GTC	ATC	NONSYNONYMOUS	0.0000	0.0000	0.0000	0.0000	0.0000	0.0000	0.0041	0.0000	0.0000	0.0045	0.0000	0.0000	0.0059	0.0000	nan	nan	0.0000	0.0525	0.0000	0.0112	0.0000	0.0000	0.0000	0.0000	0.0049	0.0000	0.0000	0.0000	0.0000	0.0000	0.0046	0.0000	0.0000	0.0000
KC196115	2414	C	T	Envelope	TCA	TTA	NONSYNONYMOUS	0.0000	0.0000	0.0000	0.0000	0.0000	0.0000	0.0000	0.0000	0.0000	0.0000	0.0000	0.0219	0.0000	0.0000	nan	nan	0.0000	0.0000	0.0000	0.0000	0.0000	0.0000	0.0000	0.0000	0.0000	0.0000	0.0000	0.0000	0.0000	0.0000	0.0000	0.0000	0.0000	0.0000
KC196115	2419	G	C	Envelope	GCC	CCC	NONSYNONYMOUS	0.0000	0.0000	0.0035	0.0000	0.0035	0.0000	0.0000	0.0000	0.0034	0.0036	0.0037	0.0000	0.0000	0.0000	nan	nan	0.0040	0.0000	0.0000	0.0035	0.0000	0.0035	0.0047	0.0061	0.0039	0.0000	0.0000	0.0000	0.0051	0.0000	0.0042	0.0000	0.0100	0.0000
KC196115	2426	C	T	Envelope	GCT	GTT	NONSYNONYMOUS	0.0000	0.0054	0.0066	0.0065	0.0057	0.0000	0.0064	0.0000	0.0061	0.0064	0.0055	0.0050	0.0060	0.0064	nan	nan	0.0056	0.0063	0.0061	0.0067	0.0000	0.0051	0.0056	0.0051	0.0064	0.0070	0.0000	0.0068	0.0141	0.0078	0.0065	0.0084	0.0086	0.0069
KC196115	2427	T	C	Envelope	GCT	GCC	SYNONYMOUS	0.0000	0.0000	0.0000	0.0000	0.0000	0.0000	0.0000	0.0000	0.0000	0.0000	0.0000	0.0000	0.0000	0.0000	nan	nan	0.0000	0.0000	0.0000	0.0000	0.0000	0.0000	0.0000	0.0000	0.0000	0.0000	0.0000	0.0000	0.0000	0.0000	0.0000	0.0000	0.0000	0.0404
KC196115	2428	T	C	Envelope	TTT	CTT	NONSYNONYMOUS	0.0000	0.0000	0.0000	0.0000	0.0000	0.0453	0.0000	0.0000	0.0496	0.0000	0.0000	0.0000	0.0000	0.0000	nan	nan	0.0000	0.0000	0.0000	0.0000	0.0000	0.0000	0.0000	0.0000	0.0000	0.0000	0.0000	0.0000	0.0000	0.0000	0.0000	0.0000	0.0000	0.0000
KC196115	2430	T	C	Envelope	TTT	TTC	SYNONYMOUS	0.0000	0.0000	0.0000	0.0000	0.0000	0.0000	0.0000	0.0000	0.0000	0.0000	0.0000	0.0000	0.0000	0.0000	nan	nan	0.0000	0.0000	0.0000	0.0074	0.0000	0.0000	0.0000	0.0000	0.0000	0.0000	0.0154	0.0000	0.0000	0.0000	0.0000	0.0000	0.0000	0.0000
KC196115	2431	C	T	Envelope	CTG	TTG	SYNONYMOUS	0.0000	0.0000	0.0000	0.0000	0.0000	0.0000	0.0463	0.0000	0.0000	0.2386	0.0000	0.0000	0.1754	0.0000	nan	nan	0.0000	0.0000	0.0000	0.0175	0.0000	0.0000	0.0000	0.0000	0.0000	0.0000	0.0000	0.0000	0.0000	0.0000	0.0000	0.0000	0.0000	0.0000
KC196115	2490	C	T	NS1	TGC	TGT	SYNONYMOUS	0.0000	0.0000	0.0000	0.0000	0.0000	0.0000	0.0000	0.0000	0.0000	0.0000	0.0000	0.0000	0.0000	0.0000	nan	nan	0.0000	0.0000	0.0000	0.0000	0.0000	0.0000	0.0000	0.0000	0.0000	0.0000	0.0000	0.0000	0.0000	0.0131	0.0000	0.0000	0.0000	0.0000
KC196115	2496	T	A	NS1	ATT	ATA	SYNONYMOUS	0.0000	0.0000	0.0000	0.0000	0.0000	0.0000	0.0000	0.0000	0.0000	0.0000	0.0000	0.0000	0.0000	0.0000	nan	nan	0.0000	0.0000	0.0000	0.0000	0.0000	0.0000	0.0000	0.0000	0.0000	0.0000	0.0000	0.0000	0.0000	0.0000	0.0000	0.0120	0.0000	0.0000
KC196115	2501	T	C	NS1	ATC	ACC	NONSYNONYMOUS	0.0000	0.0093	0.0086	0.0115	0.0106	0.0126	0.0105	0.0000	0.0106	0.0099	0.0094	0.0097	0.0102	0.0122	nan	nan	0.0086	0.0085	0.0097	0.0087	0.0114	0.0089	0.0107	0.0117	0.0112	0.0133	0.0117	0.0118	0.0106	0.0131	0.0119	0.0110	0.0090	0.0110
KC196115	2507	G	A	NS1	AGA	AAA	NONSYNONYMOUS	0.0000	0.0229	0.0270	0.0266	0.0273	0.0387	0.0341	0.0281	0.0263	0.0257	0.0259	0.0244	0.0257	0.0262	nan	nan	0.0271	0.0245	0.0240	0.0277	0.0217	0.0263	0.0300	0.0263	0.0319	0.0247	0.0240	0.0222	0.0256	0.0239	0.0273	0.0219	0.0288	0.0247
KC196115	2512	G	A	NS1	GAG	AAG	NONSYNONYMOUS	0.0000	0.0171	0.0192	0.0184	0.0195	0.0289	0.0252	0.0220	0.0192	0.0180	0.0191	0.0157	0.0185	0.0185	nan	nan	0.0203	0.0180	0.0166	0.0202	0.0147	0.0189	0.0202	0.0191	0.0234	0.0160	0.0174	0.0149	0.0158	0.0156	0.0191	0.0128	0.0191	0.0178
KC196115	2541	G	A	NS1	GTG	GTA	SYNONYMOUS	0.0000	0.0070	0.0058	0.0062	0.0063	0.0055	0.0063	0.0000	0.0054	0.0072	0.0064	0.0073	0.0079	0.0069	nan	nan	0.0071	0.0059	0.0078	0.0069	0.0000	0.0048	0.0062	0.0061	0.0066	0.0079	0.0000	0.0077	0.0075	0.0101	0.0062	0.0069	0.0069	0.0067
KC196115	2547	C	T	NS1	AAC	AAT	SYNONYMOUS	0.0000	0.0000	0.0000	0.0000	0.0000	0.0000	0.0000	0.0000	0.0000	0.0000	0.0000	0.0000	0.0000	0.0000	nan	nan	0.0000	0.0000	0.0000	0.0000	0.0000	0.0135	0.0000	0.0000	0.0000	0.0000	0.0000	0.0000	0.0000	0.0000	0.0000	0.0000	0.0000	0.0000
KC196115	2552	T	C	NS1	GTA	GCA	NONSYNONYMOUS	0.0000	0.0124	0.0091	0.0100	0.0115	0.0094	0.0090	0.0079	0.0094	0.0110	0.0109	0.0115	0.0103	0.0113	nan	nan	0.0102	0.0105	0.0100	0.0108	0.0091	0.0070	0.0109	0.0107	0.0093	0.0119	0.0000	0.0118	0.0112	0.0128	0.0104	0.0127	0.0086	0.0144
KC196115	2559	T	C	NS1	GCT	GCC	SYNONYMOUS	0.0000	0.0059	0.0054	0.0000	0.0000	0.0000	0.0054	0.0000	0.0050	0.0063	0.0060	0.0064	0.0066	0.0068	nan	nan	0.0055	0.0069	0.0072	0.0053	0.0102	0.0046	0.0000	0.0050	0.0057	0.0000	0.0000	0.0070	0.0000	0.0099	0.0051	0.0000	0.0000	0.0000
KC196115	2574	C	T	NS1	TAC	TAT	SYNONYMOUS	0.0000	0.0000	0.0000	0.0129	0.0000	0.0000	0.0000	0.0000	0.0000	0.0000	0.0000	0.0000	0.0000	0.0000	nan	nan	0.0000	0.0000	0.0000	0.0000	0.0000	0.0000	0.0000	0.0000	0.0000	0.0000	0.0000	0.0000	0.0285	0.0000	0.0000	0.0000	0.0000	0.0000
KC196115	2580	T	C	NS1	TAT	TAC	SYNONYMOUS	0.0000	0.0000	0.0000	0.0000	0.0490	0.0000	0.0000	0.0000	0.0018	0.0000	0.0000	0.0000	0.0026	0.0000	nan	nan	0.0000	0.0000	0.0000	0.0000	0.0000	0.0000	0.0000	0.0000	0.0000	0.0000	0.0000	0.0000	0.0000	0.0000	0.0015	0.0000	0.0000	0.0000
KC196115	2599	T	C	NS1	TCC	CCC	NONSYNONYMOUS	0.0029	0.0094	0.0089	0.0096	0.0106	0.0110	0.0099	0.0098	0.0109	0.0101	0.0094	0.0089	0.0090	0.0093	nan	nan	0.0096	0.0108	0.0109	0.0102	0.0129	0.0121	0.0107	0.0102	0.0113	0.0107	0.0091	0.0113	0.0107	0.0083	0.0110	0.0101	0.0124	0.0100
KC196115	2603	T	C	NS1	CTA	CCA	NONSYNONYMOUS	0.0046	0.0082	0.0067	0.0085	0.0063	0.0084	0.0070	0.0000	0.0075	0.0068	0.0065	0.0063	0.0061	0.0057	nan	nan	0.0065	0.0000	0.0061	0.0064	0.0124	0.0090	0.0079	0.0084	0.0076	0.0079	0.0000	0.0063	0.0079	0.0082	0.0067	0.0063	0.0071	0.0066
KC196115	2619	C	T	NS1	CAC	CAT	SYNONYMOUS	0.0000	0.0000	0.0000	0.0000	0.0000	0.0000	0.0000	0.0000	0.0000	0.0000	0.0000	0.0000	0.0000	0.0000	nan	nan	0.0000	0.0000	0.0000	0.0000	0.0000	0.0000	0.0000	0.0000	0.0000	0.0000	0.0000	0.1585	0.0000	0.0000	0.0000	0.0000	0.0000	0.0000
KC196115	2621	A	G	NS1	AAA	AGA	NONSYNONYMOUS	0.0000	0.0000	0.0000	0.0000	0.0000	0.0000	0.0000	0.0000	0.0000	0.0000	0.0000	0.0000	0.0000	0.0000	nan	nan	0.0000	0.0000	0.0000	0.0227	0.0000	0.0503	0.0000	0.0000	0.0000	0.0000	0.0000	0.0000	0.0000	0.0000	0.0000	0.0000	0.0000	0.0000
KC196115	2641	T	C	NS1	TGC	CGC	NONSYNONYMOUS	0.0000	0.0075	0.0064	0.0075	0.0066	0.0083	0.0078	0.0069	0.0077	0.0083	0.0078	0.0079	0.0082	0.0078	nan	nan	0.0074	0.0097	0.0079	0.0068	0.0131	0.0073	0.0084	0.0078	0.0076	0.0065	0.0000	0.0088	0.0059	0.0073	0.0066	0.0065	0.0072	0.0083
KC196115	2642	G	A	NS1	TGC	TAC	NONSYNONYMOUS	0.0000	0.0112	0.0083	0.0078	0.0099	0.0103	0.0080	0.0064	0.0079	0.0092	0.0082	0.0088	0.0093	0.0089	nan	nan	0.0086	0.0090	0.0106	0.0093	0.0092	0.0110	0.0089	0.0097	0.0078	0.0106	0.0139	0.0095	0.0088	0.0108	0.0081	0.0095	0.0099	0.0079
KC196115	2643	C	G	NS1	TGC	TGG	NONSYNONYMOUS	0.0000	0.0082	0.0076	0.0083	0.0086	0.0085	0.0081	0.0110	0.0066	0.0083	0.0083	0.0086	0.0079	0.0086	nan	nan	0.0078	0.0081	0.0072	0.0069	0.0000	0.0072	0.0088	0.0078	0.0083	0.0000	0.0000	0.0100	0.0066	0.0071	0.0069	0.0087	0.0099	0.0091
KC196115	2644	G	A	NS1	GGG	AGG	NONSYNONYMOUS	0.0000	0.0093	0.0000	0.0000	0.0000	0.0000	0.0000	0.0000	0.0072	0.0000	0.0000	0.0000	0.0000	0.0089	nan	nan	0.0000	0.0000	0.0000	0.0000	0.0000	0.0000	0.0000	0.0000	0.0000	0.0000	0.0108	0.0000	0.0076	0.0000	0.0000	0.0000	0.0000	0.0000
KC196115	2666	T	C	NS1	TTG	TCG	NONSYNONYMOUS	0.0000	0.0061	0.0060	0.0073	0.0064	0.0067	0.0067	0.0000	0.0067	0.0056	0.0060	0.0059	0.0058	0.0067	nan	nan	0.0058	0.0059	0.0057	0.0066	0.0104	0.0073	0.0062	0.0066	0.0065	0.0060	0.0000	0.0050	0.0082	0.0070	0.0067	0.0079	0.0000	0.0054
KC196115	2673	C	T	NS1	CAC	CAT	SYNONYMOUS	0.0000	0.0000	0.0000	0.0041	0.0000	0.0000	0.0037	0.0000	0.0000	0.0000	0.0000	0.0000	0.0000	0.0313	nan	nan	0.0000	0.0000	0.0000	0.0000	0.0000	0.0000	0.0000	0.0000	0.0000	0.0000	0.0000	0.0000	0.0000	0.0000	0.0000	0.0000	0.0000	0.0000
KC196115	2678	T	C	NS1	ATG	ACG	NONSYNONYMOUS	0.0000	0.0091	0.0098	0.0103	0.0100	0.0085	0.0093	0.0000	0.0095	0.0108	0.0090	0.0116	0.0102	0.0091	nan	nan	0.0108	0.0094	0.0100	0.0097	0.0000	0.0076	0.0112	0.0085	0.0109	0.0125	0.0109	0.0110	0.0103	0.0078	0.0105	0.0110	0.0111	0.0112
KC196115	2679	G	A	NS1	ATG	ATA	NONSYNONYMOUS	0.0000	0.0101	0.0102	0.0108	0.0119	0.0102	0.0104	0.0152	0.0093	0.0109	0.0105	0.0119	0.0108	0.0116	nan	nan	0.0100	0.0109	0.0094	0.0105	0.0000	0.0091	0.0122	0.0118	0.0102	0.0102	0.0000	0.0114	0.0126	0.0125	0.0107	0.0093	0.0100	0.0112
KC196115	2680	T	A	NS1	TGG	AGG	NONSYNONYMOUS	0.0000	0.0105	0.0081	0.0102	0.0082	0.0101	0.0098	0.0000	0.0081	0.0080	0.0097	0.0109	0.0085	0.0091	nan	nan	0.0080	0.0086	0.0094	0.0085	0.0000	0.0072	0.0117	0.0075	0.0081	0.0081	0.0000	0.0102	0.0086	0.0110	0.0083	0.0000	0.0086	0.0080
KC196115	2680	T	G	NS1	TGG	GGG	NONSYNONYMOUS	0.0000	0.0152	0.0138	0.0173	0.0150	0.0126	0.0145	0.0122	0.0141	0.0146	0.0155	0.0152	0.0149	0.0155	nan	nan	0.0162	0.0138	0.0127	0.0147	0.0138	0.0128	0.0160	0.0146	0.0144	0.0135	0.0135	0.0133	0.0140	0.0175	0.0137	0.0145	0.0138	0.0126
KC196115	2680	T	C	NS1	TGG	CGG	NONSYNONYMOUS	0.0000	0.0167	0.0153	0.0167	0.0163	0.0175	0.0168	0.0177	0.0148	0.0170	0.0162	0.0163	0.0151	0.0162	nan	nan	0.0172	0.0186	0.0170	0.0162	0.0223	0.0135	0.0176	0.0162	0.0168	0.0178	0.0149	0.0153	0.0204	0.0202	0.0164	0.0177	0.0163	0.0152
KC196115	2683	G	A	NS1	GAA	AAA	NONSYNONYMOUS	0.0000	0.0161	0.0165	0.0161	0.0168	0.0139	0.0156	0.0138	0.0146	0.0169	0.0158	0.0161	0.0170	0.0153	nan	nan	0.0170	0.0140	0.0187	0.0164	0.0000	0.0121	0.0172	0.0151	0.0165	0.0162	0.0197	0.0183	0.0165	0.0176	0.0153	0.0176	0.0163	0.0177
KC196115	2686	T	C	NS1	TCT	CCT	NONSYNONYMOUS	0.0000	0.0067	0.0074	0.0085	0.0076	0.0079	0.0066	0.0000	0.0061	0.0070	0.0066	0.0075	0.0066	0.0080	nan	nan	0.0065	0.0055	0.0080	0.0074	0.0000	0.0057	0.0076	0.0066	0.0086	0.0086	0.0000	0.0071	0.0068	0.0104	0.0080	0.0057	0.0062	0.0069
KC196115	2714	T	C	NS1	CTC	CCC	NONSYNONYMOUS	0.0000	0.0052	0.0055	0.0052	0.0057	0.0046	0.0063	0.0140	0.0068	0.0054	0.0053	0.0049	0.0037	0.0046	nan	nan	0.0044	0.0044	0.0041	0.0050	0.0000	0.0059	0.0049	0.0057	0.0056	0.0064	0.0000	0.0057	0.0058	0.0067	0.0063	0.0064	0.0049	0.0047
KC196115	2729	T	G	NS1	GTG	GGG	NONSYNONYMOUS	0.0000	0.0122	0.0084	0.0099	0.0107	0.0105	0.0109	0.0109	0.0079	0.0095	0.0096	0.0098	0.0102	0.0096	nan	nan	0.0092	0.0099	0.0094	0.0088	0.0000	0.0090	0.0096	0.0087	0.0080	0.0098	0.0107	0.0091	0.0084	0.0116	0.0082	0.0000	0.0120	0.0099
KC196115	2744	T	C	NS1	GTG	GCG	NONSYNONYMOUS	0.0000	0.0090	0.0079	0.0082	0.0082	0.0084	0.0071	0.0000	0.0058	0.0090	0.0076	0.0092	0.0083	0.0100	nan	nan	0.0072	0.0100	0.0074	0.0094	0.0000	0.0057	0.0088	0.0088	0.0079	0.0105	0.0000	0.0083	0.0075	0.0088	0.0075	0.0073	0.0000	0.0075
KC196115	2746	G	A	NS1	GTG	ATG	NONSYNONYMOUS	0.0000	0.0089	0.0073	0.0000	0.0088	0.0077	0.0077	0.0000	0.0058	0.0082	0.0072	0.0000	0.0091	0.0096	nan	nan	0.0077	0.0000	0.0102	0.0089	0.0000	0.0063	0.0078	0.0000	0.0074	0.0000	0.0092	0.0000	0.0000	0.0000	0.0074	0.0000	0.0000	0.0078
KC196115	2759	T	G	NS1	GTG	GGG	NONSYNONYMOUS	0.0000	0.0092	0.0078	0.0097	0.0079	0.0094	0.0094	0.0000	0.0072	0.0089	0.0091	0.0073	0.0074	0.0090	nan	nan	0.0084	0.0074	0.0089	0.0077	0.0100	0.0079	0.0096	0.0095	0.0082	0.0089	0.0000	0.0087	0.0086	0.0130	0.0080	0.0066	0.0091	0.0082
KC196115	2759	T	C	NS1	GTG	GCG	NONSYNONYMOUS	0.0000	0.0076	0.0048	0.0071	0.0067	0.0086	0.0070	0.0000	0.0050	0.0073	0.0073	0.0075	0.0065	0.0081	nan	nan	0.0071	0.0064	0.0078	0.0070	0.0000	0.0068	0.0062	0.0078	0.0066	0.0000	0.0000	0.0083	0.0076	0.0109	0.0052	0.0000	0.0000	0.0060
KC196115	2781	C	A	NS1	CCC	CCA	SYNONYMOUS	0.0000	0.0108	0.0102	0.0109	0.0103	0.0107	0.0092	0.0000	0.0077	0.0105	0.0099	0.0113	0.0116	0.0114	nan	nan	0.0102	0.0087	0.0108	0.0102	0.0000	0.0078	0.0099	0.0083	0.0101	0.0178	0.0000	0.0098	0.0099	0.0113	0.0100	0.0111	0.0102	0.0111
KC196115	2791	T	C	NS1	TCC	CCC	NONSYNONYMOUS	0.0000	0.0074	0.0072	0.0070	0.0093	0.0063	0.0061	0.0098	0.0069	0.0056	0.0058	0.0058	0.0064	0.0058	nan	nan	0.0052	0.0085	0.0050	0.0061	0.0104	0.0061	0.0061	0.0054	0.0063	0.0051	0.0058	0.0073	0.0074	0.0066	0.0058	0.0073	0.0051	0.0051
KC196115	2799	T	C	NS1	ACT	ACC	SYNONYMOUS	0.0000	0.0115	0.0098	0.0192	0.0148	0.0136	0.0211	0.0162	0.0124	0.0108	0.0114	0.0104	0.0105	0.0112	nan	nan	0.0112	0.0119	0.0108	0.0114	0.0000	0.0096	0.0119	0.0106	0.0127	0.0115	0.0000	0.0106	0.0123	0.0158	0.0110	0.0116	0.0119	0.0135
KC196115	2803	G	A	NS1	GAA	AAA	NONSYNONYMOUS	0.0000	0.0106	0.0090	0.0095	0.0081	0.0097	0.0089	0.0101	0.0084	0.0092	0.0076	0.0083	0.0092	0.0093	nan	nan	0.0094	0.0088	0.0100	0.0091	0.0000	0.0089	0.0095	0.0094	0.0108	0.0143	0.0130	0.0095	0.0084	0.0109	0.0105	0.0136	0.0117	0.0089
KC196115	2809	T	C	NS1	TTT	CTT	NONSYNONYMOUS	0.0000	0.0000	0.0000	0.0000	0.0000	0.0000	0.0000	0.0000	0.0000	0.0000	0.0000	0.0000	0.0186	0.0000	nan	nan	0.0000	0.0000	0.0000	0.0000	0.0000	0.0000	0.0000	0.0000	0.0000	0.0000	0.0000	0.0000	0.0000	0.0000	0.0000	0.0000	0.0000	0.0000
KC196115	2811	T	G	NS1	TTT	TTG	NONSYNONYMOUS	0.0000	0.0000	0.0000	0.0000	0.0000	0.0000	0.0000	0.0000	0.0000	0.0000	0.0000	0.0000	0.0000	0.0000	nan	nan	0.0000	0.0000	0.0000	0.0000	0.0000	0.0000	0.0000	0.0000	0.0000	0.0000	0.0000	0.0119	0.0164	0.0000	0.0000	0.0000	0.0000	0.0256
KC196115	2823	G	A	NS1	TGG	TGA	NONSENSE	0.0000	0.0105	0.0097	0.0093	0.0110	0.0097	0.0101	0.0118	0.0094	0.0107	0.0103	0.0102	0.0116	0.0110	nan	nan	0.0101	0.0108	0.0105	0.0112	0.0077	0.0100	0.0103	0.0109	0.0116	0.0101	0.0125	0.0134	0.0106	0.0121	0.0101	0.0087	0.0093	0.0086
KC196115	2833	G	A	NS1	GGA	AGA	NONSYNONYMOUS	0.0000	0.0000	0.0105	0.0000	0.0000	0.0000	0.0000	0.0000	0.0091	0.0000	0.0000	0.0000	0.0000	0.0000	nan	nan	0.0000	0.0000	0.0000	0.0000	0.0129	0.0091	0.0000	0.0000	0.0121	0.0000	0.0000	0.0138	0.0000	0.0000	0.0123	0.0000	0.0000	0.0134
KC196115	2834	G	A	NS1	GGA	GAA	NONSYNONYMOUS	0.0000	0.1073	0.1096	0.1099	0.1081	0.1179	0.1061	0.1131	0.1098	0.1053	0.1117	0.1140	0.1105	0.1040	nan	nan	0.1102	0.1113	0.1135	0.1076	0.1042	0.1087	0.1096	0.1052	0.1248	0.1226	0.1213	0.1234	0.1224	0.1166	0.1243	0.1165	0.1284	0.1215
KC196115	2844	T	C	NS1	ATT	ATC	SYNONYMOUS	0.0000	0.0000	0.0040	0.0000	0.0000	0.0211	0.0000	0.0000	0.0205	0.0000	0.0000	0.0052	0.0000	0.0276	nan	nan	0.0000	0.0000	0.0000	0.0000	0.0000	0.0000	0.0000	0.0000	0.0000	0.0000	0.0000	0.0000	0.0000	0.0000	0.0000	0.0000	0.0000	0.0000
KC196115	2860	T	C	NS1	TTG	CTG	SYNONYMOUS	0.0000	0.0060	0.0157	0.0044	0.0045	0.0047	0.0049	0.0000	0.0042	0.0047	0.0049	0.0049	0.0044	0.0046	nan	nan	0.0042	0.0046	0.0049	0.0049	0.0079	0.0049	0.0044	0.0046	0.0044	0.0053	0.0086	0.0048	0.0050	0.0047	0.0046	0.0047	0.0049	0.0063
KC196115	2874	A	G	NS1	ACA	ACG	SYNONYMOUS	0.0000	0.0000	0.0000	0.0000	0.0000	0.0000	0.0000	0.0000	0.0000	0.0000	0.0000	0.0000	0.0000	0.0000	nan	nan	0.0000	0.0000	0.0000	0.0000	0.0360	0.0000	0.0264	0.0000	0.0036	0.0000	0.0000	0.0000	0.0000	0.0000	0.0000	0.0000	0.0000	0.0000
KC196115	2897	C	A	NS1	ACA	AAA	NONSYNONYMOUS	0.0000	0.0090	0.0079	0.0086	0.0077	0.0074	0.0073	0.0000	0.0067	0.0086	0.0079	0.0085	0.0082	0.0081	nan	nan	0.0075	0.0075	0.0089	0.0074	0.0000	0.0112	0.0084	0.0068	0.0083	0.0000	0.0000	0.0080	0.0080	0.0094	0.0075	0.0093	0.0000	0.0081
KC196115	2902	G	A	NS1	GAA	AAA	NONSYNONYMOUS	0.0000	0.0069	0.0069	0.0063	0.0072	0.0067	0.0060	0.0077	0.0056	0.0077	0.0069	0.0064	0.0067	0.0075	nan	nan	0.0076	0.0082	0.0082	0.0082	0.0068	0.0054	0.0075	0.0072	0.0085	0.0077	0.0000	0.0093	0.0081	0.0069	0.0083	0.0092	0.0104	0.0087
KC196115	2923	G	A	NS1	GCC	ACC	NONSYNONYMOUS	0.0000	0.0078	0.0079	0.0100	0.0085	0.0073	0.0086	0.0066	0.0083	0.0075	0.0076	0.0089	0.0078	0.0085	nan	nan	0.0086	0.0082	0.0073	0.0086	0.0073	0.0111	0.0086	0.0076	0.0076	0.0093	0.0080	0.0074	0.0067	0.0092	0.0081	0.0073	0.0069	0.0079
KC196115	2926	T	C	NS1	TGG	CGG	NONSYNONYMOUS	0.0000	0.0066	0.0074	0.0080	0.0081	0.0067	0.0065	0.0078	0.0076	0.0058	0.0066	0.0077	0.0072	0.0077	nan	nan	0.0075	0.0073	0.0071	0.0071	0.0137	0.0093	0.0078	0.0069	0.0070	0.0076	0.0000	0.0054	0.0056	0.0078	0.0080	0.0054	0.0067	0.0058
KC196115	2933	G	A	NS1	AGC	AAC	NONSYNONYMOUS	0.0000	0.0091	0.0095	0.0091	0.0092	0.0100	0.0095	0.0000	0.0097	0.0076	0.0088	0.0082	0.0000	0.0085	nan	nan	0.0085	0.0000	0.0085	0.0086	0.0147	0.0000	0.0097	0.0000	0.0090	0.0000	0.0000	0.0000	0.0000	0.0114	0.0090	0.0000	0.0000	0.0000
KC196115	2936	T	A	NS1	ATG	AAG	NONSYNONYMOUS	0.0000	0.0064	0.0067	0.0075	0.0053	0.0079	0.0068	0.0121	0.0076	0.0060	0.0060	0.0058	0.0062	0.0065	nan	nan	0.0055	0.0063	0.0063	0.0062	0.0000	0.0067	0.0071	0.0066	0.0072	0.0000	0.0073	0.0000	0.0063	0.0090	0.0067	0.0065	0.0000	0.0000
KC196115	2936	T	G	NS1	ATG	AGG	NONSYNONYMOUS	0.0000	0.0000	0.0063	0.0064	0.0059	0.0000	0.0000	0.0000	0.0062	0.0047	0.0051	0.0000	0.0000	0.0000	nan	nan	0.0000	0.0000	0.0056	0.0049	0.0126	0.0062	0.0000	0.0058	0.0000	0.0000	0.0000	0.0000	0.0000	0.0000	0.0000	0.0000	0.0000	0.0000
KC196115	2938	C	A	NS1	CAA	AAA	NONSYNONYMOUS	0.0000	0.0056	0.0047	0.0000	0.0000	0.0000	0.0054	0.0000	0.0047	0.0056	0.0047	0.0062	0.0000	0.0054	nan	nan	0.0062	0.0056	0.0057	0.0050	0.0000	0.0127	0.0051	0.0000	0.0054	0.0000	0.0000	0.0062	0.0000	0.0000	0.0045	0.0000	0.0000	0.0000
KC196115	2980	T	C	NS1	TGG	CGG	NONSYNONYMOUS	0.0000	0.0069	0.0068	0.0069	0.0071	0.0061	0.0061	0.0000	0.0053	0.0066	0.0065	0.0063	0.0056	0.0057	nan	nan	0.0051	0.0063	0.0059	0.0064	0.0082	0.0051	0.0067	0.0065	0.0062	0.0000	0.0122	0.0053	0.0048	0.0087	0.0062	0.0092	0.0000	0.0056
KC196115	2985	G	A	NS1	CTG	CTA	SYNONYMOUS	0.0000	0.0096	0.0074	0.0094	0.0094	0.0085	0.0079	0.0090	0.0082	0.0087	0.0077	0.0094	0.0079	0.0093	nan	nan	0.0085	0.0097	0.0098	0.0092	0.0000	0.0076	0.0097	0.0081	0.0108	0.0102	0.0000	0.0098	0.0084	0.0092	0.0084	0.0000	0.0097	0.0084
KC196115	2990	T	C	NS1	ATT	ACT	NONSYNONYMOUS	0.0000	0.0128	0.0114	0.0116	0.0127	0.0113	0.0106	0.0000	0.0092	0.0116	0.0116	0.0130	0.0120	0.0118	nan	nan	0.0116	0.0115	0.0104	0.0111	0.0144	0.0106	0.0110	0.0120	0.0111	0.0110	0.0000	0.0109	0.0100	0.0153	0.0097	0.0125	0.0110	0.0110
KC196115	2991	T	C	NS1	ATT	ATC	SYNONYMOUS	0.0000	0.0192	0.0103	0.0105	0.0107	0.0110	0.0099	0.0122	0.0092	0.0114	0.0106	0.0113	0.0116	0.0111	nan	nan	0.0108	0.0120	0.0115	0.0116	0.0132	0.0115	0.0117	0.0120	0.0098	0.0099	0.0124	0.0121	0.0117	0.0127	0.0097	0.0113	0.0102	0.0115
KC196115	3023	C	A	NS1	GCA	GAA	NONSYNONYMOUS	0.0000	0.0075	0.0080	0.0060	0.0070	0.0077	0.0065	0.0000	0.0059	0.0082	0.0064	0.0080	0.0075	0.0065	nan	nan	0.0067	0.0000	0.0072	0.0078	0.0000	0.0107	0.0080	0.0060	0.0072	0.0000	0.0093	0.0074	0.0080	0.0075	0.0067	0.0095	0.0000	0.0074
KC196115	3028	A	G	NS1	ATA	GTA	NONSYNONYMOUS	0.0000	0.0101	0.0103	0.0000	0.0130	0.0096	0.0102	0.0000	0.0088	0.0105	0.0101	0.0000	0.0101	0.0093	nan	nan	0.0089	0.0000	0.0000	0.0100	0.0163	0.0101	0.0116	0.0104	0.0086	0.0000	0.0000	0.0104	0.0114	0.0130	0.0096	0.0115	0.0000	0.0094
KC196115	3028	A	T	NS1	ATA	TTA	NONSYNONYMOUS	0.0000	0.0000	0.0096	0.0000	0.0000	0.0000	0.0091	0.0000	0.0077	0.0085	0.0090	0.0000	0.0000	0.0092	nan	nan	0.0095	0.0000	0.0103	0.0094	0.0000	0.0000	0.0098	0.0000	0.0086	0.0000	0.0000	0.0000	0.0000	0.0120	0.0000	0.0000	0.0000	0.0000
KC196115	3029	T	A	NS1	ATA	AAA	NONSYNONYMOUS	0.0000	0.0146	0.0135	0.0133	0.0150	0.0144	0.0128	0.0151	0.0120	0.0136	0.0135	0.0141	0.0144	0.0137	nan	nan	0.0129	0.0142	0.0124	0.0138	0.0197	0.0111	0.0134	0.0143	0.0134	0.0136	0.0101	0.0125	0.0114	0.0198	0.0118	0.0124	0.0120	0.0115
KC196115	3029	T	G	NS1	ATA	AGA	NONSYNONYMOUS	0.0000	0.0119	0.0104	0.0111	0.0101	0.0127	0.0109	0.0115	0.0100	0.0102	0.0103	0.0104	0.0101	0.0117	nan	nan	0.0094	0.0115	0.0113	0.0106	0.0000	0.0106	0.0111	0.0102	0.0097	0.0102	0.0106	0.0081	0.0080	0.0119	0.0092	0.0125	0.0090	0.0117
KC196115	3029	T	C	NS1	ATA	ACA	NONSYNONYMOUS	0.0000	0.0222	0.0190	0.0199	0.0185	0.0202	0.0185	0.0155	0.0175	0.0184	0.0191	0.0216	0.0203	0.0204	nan	nan	0.0198	0.0204	0.0195	0.0200	0.0151	0.0171	0.0212	0.0220	0.0194	0.0219	0.0163	0.0184	0.0171	0.0189	0.0175	0.0194	0.0229	0.0192
KC196115	3030	A	G	NS1	ATA	ATG	NONSYNONYMOUS	0.0020	0.0139	0.0126	0.0133	0.0132	0.0139	0.0137	0.0128	0.0118	0.0128	0.0134	0.0135	0.0144	0.0146	nan	nan	0.0125	0.0126	0.0130	0.0126	0.0000	0.0120	0.0137	0.0134	0.0128	0.0087	0.0151	0.0111	0.0136	0.0138	0.0119	0.0127	0.0097	0.0136
KC196115	3030	A	T	NS1	ATA	ATT	SYNONYMOUS	0.0000	0.0111	0.0115	0.0098	0.0090	0.0123	0.0110	0.0114	0.0093	0.0098	0.0101	0.0113	0.0132	0.0098	nan	nan	0.0104	0.0083	0.0098	0.0099	0.0000	0.0096	0.0111	0.0108	0.0090	0.0129	0.0000	0.0121	0.0103	0.0116	0.0099	0.0094	0.0121	0.0084
KC196115	3050	A	G	NS1	CAT	CGT	NONSYNONYMOUS	0.0069	0.0000	0.0000	0.0000	0.0000	0.0000	0.0000	0.0000	0.0000	0.0000	0.0000	0.0000	0.0000	0.0000	nan	nan	0.0000	0.0000	0.0000	0.0000	0.0000	0.0000	0.0000	0.0000	0.0000	0.0000	0.0000	0.0000	0.0000	0.0000	0.0137	0.0000	0.0000	0.0000
KC196115	3053	T	G	NS1	GTG	GGG	NONSYNONYMOUS	0.0000	0.0082	0.0078	0.0085	0.0093	0.0078	0.0084	0.0113	0.0075	0.0079	0.0075	0.0093	0.0077	0.0073	nan	nan	0.0087	0.0078	0.0084	0.0077	0.0070	0.0071	0.0072	0.0062	0.0093	0.0088	0.0099	0.0090	0.0077	0.0082	0.0072	0.0104	0.0068	0.0070
KC196115	3060	T	C	NS1	GTT	GTC	SYNONYMOUS	0.0000	0.0000	0.0000	0.0000	0.0000	0.0000	0.0000	0.0000	0.0103	0.0000	0.0000	0.0000	0.0000	0.0000	nan	nan	0.0000	0.0000	0.0000	0.0000	0.0000	0.0000	0.0000	0.0000	0.0000	0.0000	0.0000	0.0000	0.0000	0.0000	0.0000	0.0000	0.0000	0.0000
KC196115	3069	C	T	NS1	GAC	GAT	SYNONYMOUS	0.0000	0.0000	0.0000	0.0000	0.0102	0.0000	0.0000	0.0000	0.0000	0.0000	0.0000	0.0000	0.0000	0.0000	nan	nan	0.0000	0.0000	0.0000	0.0000	0.0000	0.0000	0.0000	0.0000	0.0000	0.0000	0.0000	0.0000	0.0000	0.0000	0.0000	0.0000	0.0000	0.0000
KC196115	3076	T	C	NS1	TAC	CAC	NONSYNONYMOUS	0.0000	0.0087	0.0082	0.0087	0.0077	0.0078	0.0074	0.0083	0.0078	0.0087	0.0078	0.0084	0.0097	0.0085	nan	nan	0.0077	0.0071	0.0078	0.0080	0.0083	0.0065	0.0088	0.0086	0.0088	0.0064	0.0103	0.0074	0.0094	0.0100	0.0080	0.0075	0.0065	0.0083
KC196115	3083	T	C	NS1	ATT	ACT	NONSYNONYMOUS	0.0000	0.0084	0.0073	0.0092	0.0100	0.0090	0.0070	0.0000	0.0070	0.0075	0.0071	0.0089	0.0075	0.0075	nan	nan	0.0075	0.0080	0.0071	0.0087	0.0103	0.0068	0.0073	0.0084	0.0079	0.0077	0.0000	0.0095	0.0076	0.0094	0.0072	0.0071	0.0103	0.0065
KC196115	3093	T	C	NS1	CGT	CGC	SYNONYMOUS	0.0000	0.0033	0.0198	0.0000	0.0031	0.0043	0.0024	0.0000	0.0031	0.0023	0.0024	0.0029	0.0000	0.0025	nan	nan	0.0029	0.0000	0.0000	0.0029	0.0000	0.0021	0.0000	0.0000	0.0000	0.0000	0.0000	0.0000	0.0000	0.0000	0.0030	0.0000	0.0000	0.0032
KC196115	3102	C	T	NS1	GAC	GAT	SYNONYMOUS	0.0000	0.0000	0.0000	0.0000	0.0036	0.0000	0.0041	0.0000	0.0036	0.0034	0.0038	0.0047	0.0000	0.0000	nan	nan	0.0000	0.0036	0.0045	0.0000	0.0000	0.0000	0.0000	0.0035	0.0043	0.0221	0.0000	0.0000	0.0000	0.0000	0.0039	0.0000	0.0000	0.0000
KC196115	3106	T	C	NS1	TGG	CGG	NONSYNONYMOUS	0.0000	0.0000	0.0000	0.0000	0.0000	0.0000	0.0077	0.0000	0.0087	0.0075	0.0083	0.0074	0.0088	0.0000	nan	nan	0.0000	0.0000	0.0000	0.0085	0.0000	0.0000	0.0081	0.0000	0.0090	0.0102	0.0000	0.0000	0.0000	0.0087	0.0000	0.0000	0.0000	0.0000
KC196115	3108	G	A	NS1	TGG	TGA	NONSENSE	0.0000	0.0280	0.0301	0.0267	0.0289	0.0261	0.0278	0.0263	0.0263	0.0289	0.0285	0.0297	0.0264	0.0275	nan	nan	0.0276	0.0314	0.0302	0.0286	0.0000	0.0243	0.0290	0.0268	0.0294	0.0336	0.0000	0.0326	0.0304	0.0286	0.0305	0.0275	0.0341	0.0313
KC196115	3113	T	A	NS1	CTT	CAT	NONSYNONYMOUS	0.0045	0.0057	0.0000	0.0053	0.0042	0.0058	0.0044	0.0000	0.0042	0.0045	0.0048	0.0059	0.0050	0.0049	nan	nan	0.0044	0.0060	0.0000	0.0043	0.0000	0.0033	0.0061	0.0040	0.0000	0.0000	0.0105	0.0000	0.0000	0.0000	0.0046	0.0000	0.0000	0.0045
KC196115	3125	T	C	NS1	GTC	GCC	NONSYNONYMOUS	0.0000	0.0000	0.0000	0.0000	0.0000	0.0000	0.0000	0.0059	0.0023	0.0000	0.0026	0.0000	0.0000	0.0000	nan	nan	0.0000	0.0000	0.0000	0.0000	0.0000	0.0031	0.0000	0.0000	0.0000	0.0000	0.0473	0.0000	0.0000	0.0000	0.0023	0.0000	0.0000	0.0000
KC196115	3138	G	A	NS1	GTG	GTA	SYNONYMOUS	0.0000	0.0113	0.0100	0.0108	0.0081	0.0097	0.0092	0.0098	0.0093	0.0102	0.0100	0.0108	0.0124	0.0113	nan	nan	0.0104	0.0110	0.0103	0.0111	0.0097	0.0096	0.0103	0.0112	0.0109	0.0125	0.0144	0.0141	0.0088	0.0122	0.0131	0.0123	0.0114	0.0113
KC196115	3202	A	G	NS1	ATC	GTC	NONSYNONYMOUS	0.0000	0.0000	0.0000	0.0000	0.0000	0.0000	0.0000	0.0000	0.0000	0.0000	0.0000	0.0000	0.0000	0.0000	nan	nan	0.0000	0.0000	0.0000	0.0000	0.0000	0.0000	0.0000	0.0000	0.0000	0.0000	0.0000	0.0000	0.0000	0.0000	0.0346	0.0000	0.0000	0.0000
KC196115	3213	T	C	NS1	CAT	CAC	SYNONYMOUS	0.0000	0.0051	0.0105	0.0071	0.0072	0.0074	0.0061	0.0000	0.0119	0.0053	0.0053	0.0063	0.0053	0.0054	nan	nan	0.0059	0.0073	0.0044	0.0056	0.0096	0.0073	0.0061	0.0059	0.0064	0.0063	0.0000	0.0049	0.0064	0.0068	0.0060	0.0000	0.0064	0.0064
KC196115	3218	T	C	NS1	ATA	ACA	NONSYNONYMOUS	0.0000	0.0069	0.0070	0.0075	0.0085	0.0061	0.0084	0.0000	0.0090	0.0069	0.0071	0.0078	0.0073	0.0068	nan	nan	0.0066	0.0067	0.0066	0.0067	0.0000	0.0115	0.0073	0.0077	0.0076	0.0000	0.0000	0.0073	0.0087	0.0093	0.0072	0.0069	0.0060	0.0062
KC196115	3220	G	A	NS1	GCT	ACT	NONSYNONYMOUS	0.0000	0.0000	0.0080	0.0075	0.0094	0.0000	0.0084	0.0000	0.0083	0.0071	0.0075	0.0071	0.0075	0.0072	nan	nan	0.0079	0.0082	0.0000	0.0075	0.0000	0.0107	0.0071	0.0092	0.0072	0.0000	0.0000	0.0074	0.0089	0.0101	0.0075	0.0000	0.0000	0.0080
KC196115	3222	T	A	NS1	GCT	GCA	SYNONYMOUS	0.0000	0.0058	0.0067	0.0080	0.0066	0.0076	0.0070	0.0123	0.0070	0.0058	0.0058	0.0064	0.0061	0.0060	nan	nan	0.0050	0.0054	0.0060	0.0059	0.0000	0.0096	0.0072	0.0069	0.0065	0.0066	0.0000	0.0059	0.0070	0.0093	0.0065	0.0052	0.0071	0.0062
KC196115	3222	T	C	NS1	GCT	GCC	SYNONYMOUS	0.0000	0.0057	0.0067	0.0073	0.0071	0.0082	0.0071	0.0000	0.0080	0.0067	0.0074	0.0067	0.0061	0.0066	nan	nan	0.0062	0.0062	0.0055	0.0073	0.0158	0.0106	0.0063	0.0083	0.0070	0.0068	0.0000	0.0060	0.0080	0.0070	0.0076	0.0073	0.0000	0.0068
KC196115	3233	G	A	NS1	AGC	AAC	NONSYNONYMOUS	0.0000	0.0000	0.0046	0.0048	0.0053	0.0050	0.0051	0.0075	0.0052	0.0047	0.0047	0.0050	0.0063	0.0056	nan	nan	0.0049	0.0054	0.0000	0.0045	0.0115	0.0086	0.0057	0.0054	0.0048	0.0000	0.0000	0.0000	0.0060	0.0055	0.0049	0.0000	0.0051	0.0053
KC196115	3234	C	T	NS1	AGC	AGT	SYNONYMOUS	0.0000	0.0000	0.0000	0.0000	0.0000	0.0000	0.0000	0.0000	0.0000	0.0000	0.0000	0.0000	0.0000	0.0000	nan	nan	0.0000	0.0424	0.0000	0.0056	0.0000	0.0000	0.0000	0.0000	0.0000	0.0000	0.0000	0.0000	0.0000	0.0000	0.0000	0.0000	0.0000	0.0000
KC196115	3243	C	T	NS1	AAC	AAT	SYNONYMOUS	0.0000	0.0000	0.0000	0.0000	0.0000	0.0000	0.0000	0.0000	0.0000	0.0000	0.0000	0.0000	0.0000	0.0000	nan	nan	0.0000	0.0000	0.0000	0.0000	0.0000	0.0000	0.0000	0.0000	0.0000	0.0000	0.0000	0.0000	0.0000	0.0000	0.0000	0.0174	0.0000	0.0000
KC196115	3265	C	A	NS1	CAA	AAA	NONSYNONYMOUS	0.0000	0.0121	0.0099	0.0112	0.0132	0.0120	0.0094	0.0000	0.0089	0.0108	0.0106	0.0122	0.0117	0.0109	nan	nan	0.0114	0.0108	0.0125	0.0126	0.0000	0.0128	0.0114	0.0102	0.0093	0.0111	0.0000	0.0111	0.0119	0.0108	0.0099	0.0109	0.0106	0.0121
KC196115	3286	G	A	NS1	GAA	AAA	NONSYNONYMOUS	0.0000	0.0097	0.0101	0.0098	0.0096	0.0102	0.0094	0.0084	0.0089	0.0098	0.0085	0.0098	0.0095	0.0090	nan	nan	0.0100	0.0101	0.0087	0.0100	0.0125	0.0100	0.0095	0.0109	0.0093	0.0131	0.0117	0.0131	0.0110	0.0094	0.0099	0.0091	0.0107	0.0103
KC196115	3291	C	T	NS1	AAC	AAT	SYNONYMOUS	0.0000	0.0000	0.0000	0.0000	0.0000	0.0000	0.0000	0.0000	0.0000	0.0000	0.0000	0.0000	0.0000	0.0000	nan	nan	0.0000	0.0000	0.0277	0.0000	0.0395	0.0000	0.0259	0.0000	0.0044	0.0000	0.0000	0.0000	0.0000	0.0000	0.0000	0.0000	0.0000	0.0000
KC196115	3316	T	A	NS1	TGT	AGT	NONSYNONYMOUS	0.0000	0.0099	0.0108	0.0106	0.0115	0.0105	0.0109	0.0086	0.0098	0.0096	0.0105	0.0114	0.0108	0.0120	nan	nan	0.0094	0.0121	0.0102	0.0097	0.0120	0.0102	0.0113	0.0120	0.0110	0.0100	0.0000	0.0094	0.0101	0.0105	0.0106	0.0078	0.0132	0.0097
KC196115	3316	T	C	NS1	TGT	CGT	NONSYNONYMOUS	0.0000	0.0076	0.0088	0.0072	0.0079	0.0070	0.0085	0.0000	0.0089	0.0076	0.0078	0.0079	0.0073	0.0082	nan	nan	0.0078	0.0097	0.0083	0.0069	0.0180	0.0095	0.0085	0.0073	0.0095	0.0000	0.0103	0.0068	0.0076	0.0104	0.0091	0.0066	0.0072	0.0085
KC196115	3318	T	A	NS1	TGT	TGA	NONSENSE	0.0000	0.0090	0.0082	0.0102	0.0097	0.0089	0.0083	0.0097	0.0082	0.0086	0.0090	0.0084	0.0089	0.0102	nan	nan	0.0086	0.0087	0.0088	0.0097	0.0000	0.0090	0.0084	0.0099	0.0082	0.0087	0.0084	0.0101	0.0091	0.0093	0.0080	0.0071	0.0000	0.0071
KC196115	3318	T	G	NS1	TGT	TGG	NONSYNONYMOUS	0.0000	0.0081	0.0096	0.0096	0.0084	0.0079	0.0089	0.0000	0.0084	0.0080	0.0091	0.0084	0.0072	0.0081	nan	nan	0.0083	0.0073	0.0074	0.0067	0.0153	0.0096	0.0087	0.0083	0.0076	0.0077	0.0000	0.0069	0.0078	0.0087	0.0085	0.0074	0.0099	0.0072
KC196115	3318	T	C	NS1	TGT	TGC	SYNONYMOUS	0.0000	0.0188	0.0198	0.0214	0.0192	0.0202	0.0201	0.0202	0.0205	0.0187	0.0176	0.0172	0.0189	0.0206	nan	nan	0.0197	0.0178	0.0169	0.0199	0.0229	0.0211	0.0210	0.0212	0.0215	0.0204	0.0236	0.0151	0.0204	0.0252	0.0212	0.0205	0.0211	0.0180
KC196115	3330	A	G	NS1	AAA	AAG	SYNONYMOUS	0.0000	0.0000	0.0000	0.0115	0.0000	0.0000	0.0000	0.0000	0.0000	0.0000	0.0000	0.0000	0.0000	0.0000	nan	nan	0.0000	0.0000	0.0000	0.0000	0.0000	0.0000	0.0000	0.0000	0.0000	0.0000	0.0000	0.0000	0.0000	0.0000	0.0000	0.0000	0.0000	0.0000
KC196115	3338	T	C	NS1	ATC	ACC	NONSYNONYMOUS	0.0000	0.0108	0.0137	0.0122	0.0138	0.0148	0.0135	0.0135	0.0135	0.0140	0.0142	0.0126	0.0126	0.0129	nan	nan	0.0128	0.0137	0.0129	0.0131	0.0140	0.0147	0.0126	0.0166	0.0138	0.0134	0.0168	0.0099	0.0136	0.0200	0.0146	0.0171	0.0157	0.0138
KC196115	3342	A	T	NS1	ACA	ACT	SYNONYMOUS	0.0000	0.0112	0.0085	0.0087	0.0083	0.0101	0.0072	0.0000	0.0073	0.0086	0.0089	0.0099	0.0086	0.0083	nan	nan	0.0087	0.0083	0.0096	0.0094	0.0000	0.0064	0.0088	0.0096	0.0074	0.0079	0.0000	0.0088	0.0087	0.0102	0.0072	0.0000	0.0090	0.0102
KC196115	3344	A	G	NS1	GAG	GGG	NONSYNONYMOUS	0.0000	0.0000	0.0066	0.0075	0.0000	0.0000	0.0065	0.0000	0.0061	0.0068	0.0067	0.0067	0.0000	0.0063	nan	nan	0.0068	0.0000	0.0000	0.0069	0.0000	0.0072	0.0000	0.0000	0.0072	0.0000	0.0124	0.0085	0.0000	0.0000	0.0057	0.0000	0.0000	0.0000
KC196115	3349	T	A	NS1	TGT	AGT	NONSYNONYMOUS	0.0000	0.0085	0.0063	0.0079	0.0074	0.0075	0.0065	0.0000	0.0054	0.0084	0.0076	0.0076	0.0086	0.0080	nan	nan	0.0066	0.0000	0.0086	0.0086	0.0000	0.0070	0.0088	0.0073	0.0081	0.0000	0.0000	0.0091	0.0101	0.0000	0.0074	0.0099	0.0000	0.0069
KC196115	3351	T	C	NS1	TGT	TGC	SYNONYMOUS	0.0000	0.0110	0.0104	0.0139	0.0084	0.0089	0.0110	0.0000	0.0079	0.0101	0.0093	0.0086	0.0095	0.0114	nan	nan	0.0089	0.0113	0.0108	0.0099	0.0000	0.0070	0.0093	0.0089	0.0107	0.0088	0.0000	0.0116	0.0105	0.0098	0.0092	0.0089	0.0111	0.0080
KC196115	3354	C	A	NS1	GGC	GGA	SYNONYMOUS	0.0000	0.0091	0.0103	0.0083	0.0068	0.0097	0.0076	0.0132	0.0094	0.0098	0.0078	0.0086	0.0093	0.0096	nan	nan	0.0089	0.0083	0.0108	0.0087	0.0000	0.0075	0.0090	0.0071	0.0088	0.0000	0.0000	0.0095	0.0000	0.0102	0.0080	0.0090	0.0000	0.0083
KC196115	3363	T	C	NS1	GGT	GGC	SYNONYMOUS	0.0113	0.0000	0.0000	0.0000	0.0000	0.0000	0.0043	0.0126	0.0039	0.0044	0.0043	0.0067	0.0000	0.0050	nan	nan	0.0050	0.0000	0.0000	0.0048	0.0000	0.0049	0.0058	0.0051	0.0059	0.0000	0.0000	0.0000	0.0000	0.0000	0.0039	0.0072	0.0000	0.0000
KC196115	3368	C	A	NS1	TCA	TAA	NONSENSE	0.0000	0.0000	0.0000	0.0000	0.0000	0.0000	0.0000	0.0000	0.0000	0.0000	0.0000	0.0000	0.0000	0.0000	nan	nan	0.0000	0.0000	0.0000	0.0000	0.0000	0.0100	0.0000	0.0000	0.0000	0.0000	0.0000	0.0000	0.0000	0.0000	0.0000	0.0000	0.0000	0.0000
KC196115	3371	T	C	NS1	ATC	ACC	NONSYNONYMOUS	0.0000	0.0064	0.0061	0.0052	0.0057	0.0047	0.0063	0.0000	0.0056	0.0052	0.0054	0.0052	0.0047	0.0044	nan	nan	0.0062	0.0061	0.0061	0.0057	0.0000	0.0038	0.0057	0.0061	0.0048	0.0052	0.0000	0.0073	0.0000	0.0065	0.0055	0.0102	0.0090	0.0066
KC196115	3381	T	A	NS1	ACT	ACA	SYNONYMOUS	0.0044	0.0093	0.0068	0.0085	0.0090	0.0101	0.0078	0.0000	0.0083	0.0089	0.0079	0.0092	0.0078	0.0086	nan	nan	0.0079	0.0000	0.0000	0.0071	0.0000	0.0062	0.0088	0.0086	0.0094	0.0108	0.0000	0.0098	0.0070	0.0000	0.0083	0.0000	0.0082	0.0079
KC196115	3392	G	A	NS1	GGA	GAA	NONSYNONYMOUS	0.0000	0.0675	0.0697	0.0643	0.0654	0.0710	0.0639	0.0735	0.0679	0.0688	0.0693	0.0654	0.0619	0.0668	nan	nan	0.0683	0.0746	0.0718	0.0687	0.0639	0.0777	0.0682	0.0668	0.0734	0.0850	0.0713	0.0756	0.0719	0.0674	0.0739	0.0750	0.0833	0.0782
KC196115	3454	G	A	NS1	GAA	AAA	NONSYNONYMOUS	0.0000	0.0141	0.0131	0.0126	0.0125	0.0132	0.0124	0.0095	0.0120	0.0127	0.0138	0.0146	0.0136	0.0138	nan	nan	0.0134	0.0130	0.0142	0.0136	0.0134	0.0133	0.0125	0.0121	0.0141	0.0140	0.0170	0.0125	0.0170	0.0169	0.0139	0.0154	0.0130	0.0134
KC196115	3469	T	C	NS1	TAC	CAC	NONSYNONYMOUS	0.0035	0.0088	0.0103	0.0100	0.0099	0.0069	0.0078	0.0110	0.0069	0.0094	0.0089	0.0083	0.0090	0.0092	nan	nan	0.0087	0.0101	0.0096	0.0086	0.0108	0.0076	0.0094	0.0096	0.0084	0.0099	0.0000	0.0081	0.0102	0.0086	0.0084	0.0071	0.0084	0.0092
KC196115	3476	T	G	NS1	ATG	AGG	NONSYNONYMOUS	0.0000	0.0082	0.0074	0.0097	0.0061	0.0079	0.0079	0.0104	0.0074	0.0078	0.0083	0.0081	0.0070	0.0075	nan	nan	0.0069	0.0086	0.0071	0.0073	0.0000	0.0081	0.0073	0.0087	0.0080	0.0062	0.0125	0.0070	0.0073	0.0083	0.0078	0.0082	0.0066	0.0086
KC196115	3478	G	A	NS1	GAA	AAA	NONSYNONYMOUS	0.0000	0.0122	0.0129	0.0114	0.0153	0.0155	0.0104	0.0098	0.0116	0.0127	0.0126	0.0131	0.0144	0.0122	nan	nan	0.0129	0.0118	0.0121	0.0145	0.0000	0.0138	0.0130	0.0142	0.0134	0.0150	0.0132	0.0162	0.0111	0.0156	0.0153	0.0126	0.0124	0.0126
KC196115	3486	A	G	NS1	AGA	AGG	SYNONYMOUS	0.0000	0.0000	0.0000	0.0000	0.0000	0.0000	0.0000	0.0000	0.0000	0.0000	0.0000	0.0000	0.0000	0.0000	nan	nan	0.0265	0.0000	0.0119	0.0000	0.0126	0.0000	0.0952	0.0000	0.0386	0.0000	0.0000	0.0142	0.0000	0.0000	0.0000	0.0000	0.0000	0.0049
KC196115	3492	T	C	NS1	GTT	GTC	SYNONYMOUS	0.0000	0.0000	0.0037	0.0000	0.0040	0.0000	0.0000	0.0000	0.0033	0.0034	0.0000	0.0000	0.0000	0.0043	nan	nan	0.0044	0.0000	0.0000	0.0037	0.0000	0.0040	0.0044	0.0000	0.0038	0.0490	0.0000	0.0000	0.0049	0.0000	0.0035	0.0000	0.0423	0.0000
KC196115	3502	G	A	NS1	GAA	AAA	NONSYNONYMOUS	0.0000	0.0087	0.0087	0.0094	0.0090	0.0098	0.0086	0.0000	0.0094	0.0096	0.0078	0.0114	0.0102	0.0099	nan	nan	0.0086	0.0071	0.0112	0.0097	0.0000	0.0080	0.0102	0.0086	0.0085	0.0111	0.0113	0.0114	0.0110	0.0079	0.0100	0.0091	0.0119	0.0104
KC196115	3544	G	A	NS2A	GAA	AAA	NONSYNONYMOUS	0.0000	0.0107	0.0107	0.0094	0.0093	0.0085	0.0093	0.0146	0.0085	0.0091	0.0101	0.0098	0.0112	0.0099	nan	nan	0.0096	0.0105	0.0099	0.0094	0.0000	0.0085	0.0085	0.0107	0.0111	0.0114	0.0000	0.0127	0.0099	0.0128	0.0102	0.0086	0.0119	0.0099
KC196115	3623	C	T	NS2A	GCC	GTC	NONSYNONYMOUS	0.0000	0.0000	0.0000	0.0000	0.0000	0.0000	0.0000	0.0000	0.0000	0.0000	0.0000	0.0000	0.0111	0.0000	nan	nan	0.0000	0.0000	0.0000	0.0000	0.0000	0.0000	0.0000	0.0000	0.0000	0.0000	0.0000	0.0000	0.0000	0.0000	0.0000	0.0000	0.0000	0.0000
KC196115	3636	T	C	NS2A	ATT	ATC	SYNONYMOUS	0.0026	0.0107	0.0119	0.0127	0.0119	0.0140	0.0124	0.0135	0.0125	0.0109	0.0110	0.0120	0.0116	0.0113	nan	nan	0.0097	0.0115	0.0102	0.0103	0.0120	0.0116	0.0111	0.0125	0.0107	0.0102	0.0114	0.0140	0.0118	0.0094	0.0117	0.0102	0.0131	0.0112
KC196115	3636	T	A	NS2A	ATT	ATA	SYNONYMOUS	0.0000	0.0095	0.0089	0.0090	0.0095	0.0093	0.0098	0.0113	0.0099	0.0094	0.0095	0.0097	0.0090	0.0095	nan	nan	0.0089	0.0095	0.0082	0.0099	0.0097	0.0095	0.0092	0.0101	0.0099	0.0114	0.0000	0.0099	0.0077	0.0094	0.0090	0.0075	0.0101	0.0111
KC196115	3639	T	C	NS2A	CCT	CCC	SYNONYMOUS	0.0035	0.0081	0.0072	0.0078	0.0088	0.0085	0.0075	0.0095	0.0080	0.0072	0.0068	0.0068	0.0080	0.0072	nan	nan	0.0068	0.0074	0.0078	0.0082	0.0000	0.0068	0.0081	0.0069	0.0071	0.0070	0.0091	0.0071	0.0064	0.0114	0.0078	0.0000	0.0000	0.0084
KC196115	3643	G	T	NS2A	GTT	TTT	NONSYNONYMOUS	0.0000	0.0000	0.0000	0.0000	0.0000	0.0200	0.0153	0.0000	0.0163	0.0178	0.0159	0.0000	0.0190	0.0000	nan	nan	0.0000	0.0000	0.0000	0.0000	0.0000	0.0157	0.0000	0.0000	0.0190	0.0000	0.0000	0.0000	0.0000	0.0000	0.0175	0.0000	0.0000	0.0181
KC196115	3647	T	C	NS2A	TTG	TCG	NONSYNONYMOUS	0.0021	0.0000	0.0000	0.0000	0.0000	0.0000	0.0000	0.0000	0.0000	0.0000	0.0000	0.0000	0.0000	0.0000	nan	nan	0.0000	0.0149	0.0000	0.0000	0.0000	0.0000	0.0000	0.0000	0.0000	0.0000	0.0000	0.0000	0.0000	0.0000	0.0000	0.0000	0.0000	0.0000
KC196115	3652	G	T	NS2A	GCT	TCT	NONSYNONYMOUS	0.0000	0.0000	0.0123	0.0140	0.0141	0.0177	0.0186	0.0236	0.0135	0.0000	0.0116	0.0000	0.0000	0.0000	nan	nan	0.0000	0.0000	0.0000	0.0000	0.0000	0.0129	0.0118	0.0000	0.0176	0.0000	0.0000	0.0000	0.0166	0.0000	0.0185	0.0000	0.0000	0.0151
KC196115	3672	T	C	NS2A	CTT	CTC	SYNONYMOUS	0.0000	0.0111	0.0085	0.0088	0.0089	0.0114	0.0099	0.0000	0.0072	0.0114	0.0107	0.0106	0.0103	0.0107	nan	nan	0.0107	0.0096	0.0113	0.0099	0.0000	0.0079	0.0109	0.0092	0.0091	0.0115	0.0142	0.0111	0.0106	0.0128	0.0082	0.0136	0.0090	0.0115
KC196115	3687	C	T	NS2A	TAC	TAT	SYNONYMOUS	0.0000	0.0152	0.0000	0.0000	0.0117	0.0000	0.0000	0.0000	0.0000	0.0000	0.0000	0.0000	0.0000	0.0000	nan	nan	0.0000	0.0000	0.0000	0.0000	0.0000	0.0000	0.0000	0.0000	0.0000	0.0000	0.0000	0.0000	0.0000	0.0000	0.0000	0.0000	0.0000	0.0000
KC196115	3691	G	A	NS2A	GAC	AAC	NONSYNONYMOUS	0.0000	0.0121	0.0108	0.0120	0.0132	0.0126	0.0124	0.0000	0.0125	0.0098	0.0111	0.0128	0.0117	0.0112	nan	nan	0.0109	0.0105	0.0124	0.0110	0.0261	0.0149	0.0119	0.0117	0.0117	0.0000	0.0107	0.0097	0.0115	0.0133	0.0109	0.0122	0.0122	0.0101
KC196115	3692	A	G	NS2A	GAC	GGC	NONSYNONYMOUS	0.0000	0.0111	0.0104	0.0000	0.0121	0.0000	0.0000	0.0000	0.0110	0.0097	0.0104	0.0101	0.0000	0.0113	nan	nan	0.0000	0.0000	0.0000	0.0103	0.0000	0.0124	0.0000	0.0120	0.0000	0.0000	0.0000	0.0100	0.0000	0.0124	0.0000	0.0000	0.0000	0.0102
KC196115	3692	A	T	NS2A	GAC	GTC	NONSYNONYMOUS	0.0000	0.0000	0.0000	0.0000	0.0000	0.0000	0.0000	0.0000	0.0000	0.0000	0.0000	0.0000	0.0000	0.0000	nan	nan	0.0000	0.0000	0.0000	0.0000	0.0000	0.0000	0.0000	0.0000	0.0000	0.0000	0.0000	0.0000	0.0000	0.0115	0.0000	0.0000	0.0000	0.0000
KC196115	3695	T	C	NS2A	CTG	CCG	NONSYNONYMOUS	0.0068	0.0119	0.0131	0.0133	0.0130	0.0130	0.0140	0.0000	0.0133	0.0120	0.0125	0.0104	0.0112	0.0109	nan	nan	0.0120	0.0097	0.0112	0.0115	0.0000	0.0145	0.0116	0.0129	0.0131	0.0094	0.0120	0.0082	0.0137	0.0156	0.0119	0.0129	0.0108	0.0103
KC196115	3695	T	A	NS2A	CTG	CAG	NONSYNONYMOUS	0.0000	0.0107	0.0111	0.0115	0.0107	0.0121	0.0120	0.0170	0.0120	0.0094	0.0095	0.0090	0.0115	0.0099	nan	nan	0.0110	0.0096	0.0099	0.0112	0.0239	0.0136	0.0120	0.0107	0.0108	0.0098	0.0000	0.0094	0.0090	0.0125	0.0099	0.0000	0.0087	0.0101
KC196115	3695	T	G	NS2A	CTG	CGG	NONSYNONYMOUS	0.0000	0.0000	0.0091	0.0086	0.0000	0.0000	0.0095	0.0000	0.0092	0.0077	0.0085	0.0073	0.0097	0.0000	nan	nan	0.0000	0.0087	0.0081	0.0084	0.0000	0.0103	0.0078	0.0000	0.0080	0.0098	0.0000	0.0000	0.0087	0.0093	0.0082	0.0000	0.0122	0.0111
KC196115	3723	G	A	NS2A	GCG	GCA	SYNONYMOUS	0.0000	0.0000	0.0000	0.0000	0.0000	0.0000	0.0000	0.0000	0.0000	0.0000	0.0000	0.0000	0.0000	0.0000	nan	nan	0.0000	0.0000	0.0000	0.0000	0.0000	0.0000	0.0000	0.0000	0.0000	0.0000	0.0000	0.0000	0.0000	0.0000	0.0000	0.0000	0.0000	0.0145
KC196115	3725	C	T	NS2A	GCT	GTT	NONSYNONYMOUS	0.0000	0.0449	0.0457	0.0420	0.0447	0.0456	0.0423	0.0400	0.0380	0.0442	0.0419	0.0444	0.0445	0.0427	nan	nan	0.0426	0.0454	0.0459	0.0418	0.0450	0.0369	0.0419	0.0382	0.0417	0.0427	0.0353	0.0421	0.0410	0.0430	0.0371	0.0412	0.0402	0.0386
KC196115	3729	C	T	NS2A	TTC	TTT	SYNONYMOUS	0.0000	0.0000	0.0000	0.0000	0.0103	0.0000	0.0000	0.0000	0.0000	0.0000	0.0000	0.0000	0.0000	0.0000	nan	nan	0.0000	0.0000	0.0000	0.0000	0.0000	0.0000	0.0000	0.0000	0.0000	0.0000	0.0000	0.0000	0.0000	0.0000	0.0000	0.0000	0.0000	0.0000
KC196115	3731	T	G	NS2A	GTG	GGG	NONSYNONYMOUS	0.0000	0.0056	0.0063	0.0078	0.0054	0.0056	0.0063	0.0093	0.0047	0.0059	0.0050	0.0065	0.0068	0.0047	nan	nan	0.0055	0.0071	0.0069	0.0057	0.0131	0.0055	0.0060	0.0059	0.0063	0.0066	0.0084	0.0061	0.0063	0.0050	0.0045	0.0037	0.0000	0.0055
KC196115	3742	A	T	NS2A	AGT	TGT	NONSYNONYMOUS	0.0000	0.0101	0.0066	0.0083	0.0086	0.0097	0.0080	0.0000	0.0063	0.0092	0.0091	0.0101	0.0115	0.0100	nan	nan	0.0090	0.0119	0.0088	0.0088	0.0000	0.0073	0.0101	0.0103	0.0075	0.0081	0.0115	0.0097	0.0068	0.0126	0.0081	0.0089	0.0000	0.0059
KC196115	3744	T	G	NS2A	AGT	AGG	NONSYNONYMOUS	0.0000	0.0077	0.0067	0.0092	0.0084	0.0083	0.0088	0.0000	0.0063	0.0079	0.0078	0.0090	0.0101	0.0087	nan	nan	0.0083	0.0073	0.0093	0.0091	0.0000	0.0076	0.0093	0.0097	0.0084	0.0066	0.0000	0.0072	0.0088	0.0098	0.0076	0.0087	0.0107	0.0084
KC196115	3744	T	C	NS2A	AGT	AGC	SYNONYMOUS	0.0000	0.0081	0.0085	0.0098	0.0105	0.0091	0.0093	0.0000	0.0073	0.0102	0.0103	0.0103	0.0101	0.0101	nan	nan	0.0102	0.0075	0.0093	0.0096	0.0086	0.0085	0.0107	0.0109	0.0106	0.0100	0.0115	0.0094	0.0097	0.0156	0.0087	0.0106	0.0078	0.0067
KC196115	3773	T	C	NS2A	ATA	ACA	NONSYNONYMOUS	0.0000	0.0000	0.0000	0.0033	0.0034	0.0000	0.0000	0.0000	0.0023	0.0025	0.0022	0.0026	0.0027	0.0025	nan	nan	0.0029	0.0035	0.0000	0.0026	0.0000	0.0024	0.0000	0.0030	0.0028	0.0000	0.0000	0.0033	0.0000	0.0109	0.0000	0.0000	0.0000	0.0034
KC196115	3788	T	C	NS2A	ATC	ACC	NONSYNONYMOUS	0.0020	0.0043	0.0051	0.0056	0.0047	0.0068	0.0050	0.0089	0.0061	0.0047	0.0052	0.0055	0.0056	0.0043	nan	nan	0.0046	0.0039	0.0054	0.0053	0.0175	0.0063	0.0053	0.0056	0.0050	0.0041	0.0000	0.0042	0.0065	0.0043	0.0056	0.0068	0.0050	0.0044
KC196115	3797	C	T	NS2A	GCT	GTT	NONSYNONYMOUS	0.0000	0.0086	0.0075	0.0094	0.0070	0.0097	0.0079	0.0000	0.0074	0.0077	0.0081	0.0087	0.0087	0.0088	nan	nan	0.0071	0.0076	0.0073	0.0088	0.0000	0.0064	0.0081	0.0061	0.0083	0.0000	0.0085	0.0078	0.0071	0.0071	0.0072	0.0110	0.0095	0.0079
KC196115	3807	T	C	NS2A	GTT	GTC	SYNONYMOUS	0.0000	0.0032	0.0024	0.0073	0.0026	0.0000	0.0027	0.0000	0.0032	0.0026	0.0022	0.0000	0.0000	0.0025	nan	nan	0.0026	0.0033	0.0000	0.0027	0.0000	0.0028	0.0028	0.0028	0.0028	0.0000	0.0054	0.0000	0.0100	0.0041	0.0050	0.0145	0.0051	0.0000
KC196115	3810	G	A	NS2A	ATG	ATA	NONSYNONYMOUS	0.0000	0.0000	0.0000	0.0000	0.0000	0.0000	0.0000	0.0000	0.0000	0.0000	0.0000	0.0000	0.0000	0.0000	nan	nan	0.0000	0.0000	0.0000	0.0000	0.0000	0.0000	0.0000	0.0000	0.0000	0.0000	0.2057	0.0000	0.0000	0.0000	0.0000	0.0000	0.0000	0.0000
KC196115	3818	T	A	NS2A	CTT	CAT	NONSYNONYMOUS	0.0000	0.0125	0.0124	0.0131	0.0147	0.0127	0.0142	0.0000	0.0136	0.0127	0.0130	0.0134	0.0138	0.0126	nan	nan	0.0126	0.0130	0.0128	0.0113	0.0220	0.0140	0.0124	0.0135	0.0127	0.0141	0.0000	0.0132	0.0137	0.0137	0.0120	0.0000	0.0131	0.0000
KC196115	3818	T	C	NS2A	CTT	CCT	NONSYNONYMOUS	0.0000	0.0146	0.0184	0.0160	0.0160	0.0144	0.0173	0.0000	0.0172	0.0146	0.0141	0.0145	0.0134	0.0146	nan	nan	0.0140	0.0160	0.0144	0.0132	0.0211	0.0175	0.0149	0.0168	0.0159	0.0132	0.0000	0.0156	0.0162	0.0202	0.0158	0.0148	0.0135	0.0164
KC196115	3819	T	A	NS2A	CTT	CTA	SYNONYMOUS	0.0000	0.0120	0.0133	0.0122	0.0114	0.0126	0.0131	0.0134	0.0117	0.0125	0.0123	0.0112	0.0113	0.0110	nan	nan	0.0130	0.0154	0.0120	0.0111	0.0000	0.0129	0.0119	0.0144	0.0140	0.0115	0.0000	0.0108	0.0129	0.0154	0.0115	0.0110	0.0116	0.0122
KC196115	3819	T	C	NS2A	CTT	CTC	SYNONYMOUS	0.0000	0.0140	0.0156	0.0156	0.0150	0.0119	0.0162	0.0156	0.0159	0.0134	0.0142	0.0159	0.0168	0.0140	nan	nan	0.0144	0.0148	0.0144	0.0136	0.0195	0.0149	0.0158	0.0166	0.0139	0.0099	0.0156	0.0139	0.0165	0.0211	0.0153	0.0136	0.0154	0.0166
KC196115	3820	A	G	NS2A	AGC	GGC	NONSYNONYMOUS	0.0000	0.0000	0.0081	0.0000	0.0087	0.0095	0.0108	0.0000	0.0088	0.0087	0.0101	0.0080	0.0087	0.0098	nan	nan	0.0000	0.0000	0.0086	0.0083	0.0000	0.0093	0.0091	0.0092	0.0087	0.0000	0.0000	0.0000	0.0093	0.0118	0.0087	0.0093	0.0000	0.0085
KC196115	3821	G	A	NS2A	AGC	AAC	NONSYNONYMOUS	0.0000	0.0000	0.0096	0.0097	0.0102	0.0000	0.0000	0.0000	0.0086	0.0094	0.0096	0.0088	0.0105	0.0110	nan	nan	0.0100	0.0000	0.0104	0.0093	0.0000	0.0095	0.0106	0.0096	0.0098	0.0000	0.0000	0.0000	0.0109	0.0103	0.0090	0.0118	0.0000	0.0094
KC196115	3823	G	A	NS2A	GCG	ACG	NONSYNONYMOUS	0.0000	0.0000	0.0000	0.0000	0.0000	0.0000	0.0000	0.0191	0.0000	0.0000	0.0000	0.0000	0.0000	0.0000	nan	nan	0.0000	0.0000	0.0000	0.0000	0.0000	0.0000	0.0000	0.0000	0.0000	0.0000	0.0000	0.0000	0.0000	0.0159	0.0000	0.0000	0.0000	0.0000
KC196115	3826	A	G	NS2A	AGA	GGA	NONSYNONYMOUS	0.0043	0.0086	0.0097	0.0085	0.0085	0.0000	0.0102	0.0000	0.0087	0.0094	0.0094	0.0084	0.0000	0.0086	nan	nan	0.0089	0.0097	0.0000	0.0077	0.0000	0.0088	0.0085	0.0094	0.0090	0.0000	0.0000	0.0000	0.0000	0.0103	0.0081	0.0000	0.0092	0.0083
KC196115	3829	T	G	NS2A	TGG	GGG	NONSYNONYMOUS	0.0000	0.0101	0.0094	0.0103	0.0110	0.0113	0.0106	0.0154	0.0119	0.0094	0.0103	0.0087	0.0092	0.0103	nan	nan	0.0106	0.0101	0.0107	0.0095	0.0000	0.0124	0.0116	0.0118	0.0101	0.0109	0.0123	0.0115	0.0103	0.0114	0.0104	0.0095	0.0136	0.0106
KC196115	3829	T	C	NS2A	TGG	CGG	NONSYNONYMOUS	0.0000	0.0093	0.0095	0.0109	0.0097	0.0080	0.0095	0.0000	0.0084	0.0091	0.0092	0.0097	0.0090	0.0086	nan	nan	0.0095	0.0087	0.0086	0.0103	0.0000	0.0097	0.0077	0.0105	0.0102	0.0092	0.0169	0.0094	0.0103	0.0096	0.0091	0.0102	0.0000	0.0077
KC196115	3830	G	A	NS2A	TGG	TAG	NONSENSE	0.0000	0.0000	0.0000	0.0000	0.0000	0.0000	0.0000	0.0000	0.0000	0.0000	0.0000	0.0000	0.0000	0.0000	nan	nan	0.0000	0.0000	0.0000	0.0000	0.0104	0.0000	0.0000	0.0000	0.0000	0.0000	0.0000	0.0000	0.0000	0.0000	0.0000	0.0000	0.0000	0.0000
KC196115	3852	T	C	NS2A	GTT	GTC	SYNONYMOUS	0.0120	0.0121	0.0197	0.0783	0.0056	0.0150	0.1045	0.0000	0.0060	0.0038	0.0034	0.0039	0.0048	0.0037	nan	nan	0.0037	0.0000	0.0000	0.0042	0.0000	0.0000	0.0000	0.0000	0.0000	0.0000	0.0068	0.0041	0.0141	0.0000	0.0031	0.0142	0.0312	0.0000
KC196115	3860	T	G	NS2A	CTG	CGG	NONSYNONYMOUS	0.0000	0.0052	0.0059	0.0067	0.0063	0.0074	0.0063	0.0000	0.0057	0.0052	0.0047	0.0068	0.0069	0.0057	nan	nan	0.0064	0.0000	0.0000	0.0056	0.0000	0.0050	0.0073	0.0069	0.0058	0.0089	0.0103	0.0000	0.0071	0.0074	0.0053	0.0000	0.0000	0.0058
KC196115	3867	G	A	NS2A	GCG	GCA	SYNONYMOUS	0.0027	0.0000	0.0000	0.0137	0.0000	0.0000	0.0000	0.0000	0.0000	0.0000	0.0000	0.0000	0.0000	0.0000	nan	nan	0.0000	0.0000	0.0000	0.0000	0.0000	0.0000	0.0000	0.0000	0.0000	0.0000	0.0000	0.0000	0.0000	0.0000	0.0000	0.0000	0.0000	0.0000
KC196115	3869	C	T	NS2A	GCT	GTT	NONSYNONYMOUS	0.0000	0.0422	0.0430	0.0459	0.0430	0.0443	0.0433	0.0431	0.0403	0.0438	0.0434	0.0473	0.0446	0.0446	nan	nan	0.0445	0.0480	0.0482	0.0439	0.0407	0.0376	0.0455	0.0405	0.0416	0.0447	0.0436	0.0414	0.0394	0.0487	0.0388	0.0498	0.0371	0.0410
KC196115	3911	A	T	NS2A	CAC	CTC	NONSYNONYMOUS	0.0000	0.0000	0.0000	0.0000	0.0000	0.0000	0.0000	0.0000	0.0000	0.0000	0.0000	0.0000	0.0000	0.0000	nan	nan	0.0000	0.0000	0.0000	0.0000	0.0104	0.0000	0.0000	0.0000	0.0000	0.0000	0.0000	0.0000	0.0000	0.0000	0.0000	0.0000	0.0000	0.0000
KC196115	3914	G	A	NS2A	GGA	GAA	NONSYNONYMOUS	0.0000	0.0059	0.0068	0.0065	0.0071	0.0070	0.0065	0.0000	0.0069	0.0080	0.0082	0.0082	0.0085	0.0069	nan	nan	0.0077	0.0064	0.0087	0.0085	0.0101	0.0060	0.0081	0.0087	0.0079	0.0000	0.0000	0.0080	0.0084	0.0089	0.0076	0.0073	0.0092	0.0099
KC196115	3957	G	T	NS2A	GCG	GCT	SYNONYMOUS	0.0000	0.0000	0.0000	0.0000	0.0000	0.0000	0.0000	0.0000	0.0000	0.0000	0.0000	0.0000	0.0000	0.0000	nan	nan	0.0000	0.0000	0.0000	0.0000	0.0000	0.0000	0.0000	0.0000	0.0000	0.0000	0.0000	0.0000	0.1567	0.0000	0.0000	0.0000	0.0000	0.0000
KC196115	3966	T	A	NS2A	TTT	TTA	NONSYNONYMOUS	0.0000	0.0099	0.0099	0.0108	0.0101	0.0108	0.0090	0.0106	0.0094	0.0094	0.0087	0.0087	0.0098	0.0093	nan	nan	0.0079	0.0122	0.0102	0.0090	0.0000	0.0085	0.0093	0.0080	0.0092	0.0000	0.0000	0.0087	0.0113	0.0105	0.0088	0.0080	0.0000	0.0087
KC196115	3966	T	C	NS2A	TTT	TTC	SYNONYMOUS	0.0000	0.0156	0.0155	0.0155	0.0169	0.0156	0.0166	0.0190	0.0154	0.0142	0.0160	0.0131	0.0159	0.0143	nan	nan	0.0125	0.0142	0.0130	0.0144	0.0134	0.0155	0.0161	0.0161	0.0157	0.0129	0.0125	0.0142	0.0179	0.0163	0.0159	0.0151	0.0173	0.0127
KC196115	3967	C	A	NS2A	CCC	ACC	NONSYNONYMOUS	0.0104	0.0000	0.0000	0.0045	0.0000	0.0000	0.0038	0.0000	0.0032	0.0040	0.0000	0.0000	0.0000	0.0000	nan	nan	0.0000	0.0000	0.0000	0.0037	0.0000	0.0000	0.0043	0.0000	0.0000	0.0000	0.0000	0.0047	0.0000	0.0000	0.0038	0.0000	0.0000	0.0000
KC196115	3984	T	C	NS2A	GTT	GTC	SYNONYMOUS	0.0000	0.0114	0.0043	0.0051	0.0105	0.0000	0.0041	0.0000	0.0042	0.0042	0.0037	0.0000	0.0000	0.0040	nan	nan	0.0043	0.0000	0.0046	0.0036	0.0000	0.0039	0.0000	0.0000	0.0038	0.0000	0.0000	0.0044	0.0060	0.0000	0.0043	0.0000	0.0000	0.0000
KC196115	4011	C	T	NS2A	ACC	ACT	SYNONYMOUS	0.0025	0.0163	0.0134	0.0251	0.0136	0.0151	0.0132	0.0111	0.0120	0.0149	0.0152	0.0181	0.0159	0.0158	nan	nan	0.0150	0.0172	0.0145	0.0146	0.0158	0.0147	0.0153	0.0137	0.0147	0.0204	0.0224	0.0187	0.0131	0.0203	0.0135	0.0137	0.0114	0.0152
KC196115	4016	G	A	NS2A	GGA	GAA	NONSYNONYMOUS	0.0000	0.0189	0.0197	0.0186	0.0166	0.0209	0.0190	0.0209	0.0193	0.0171	0.0171	0.0163	0.0156	0.0165	nan	nan	0.0168	0.0181	0.0169	0.0164	0.0281	0.0177	0.0161	0.0167	0.0190	0.0186	0.0160	0.0168	0.0184	0.0156	0.0207	0.0172	0.0211	0.0180
KC196115	4025	C	T	NS2A	GCT	GTT	NONSYNONYMOUS	0.0000	0.0130	0.0123	0.0149	0.0150	0.0127	0.0146	0.0113	0.0133	0.0134	0.0138	0.0133	0.0159	0.0143	nan	nan	0.0139	0.0132	0.0141	0.0130	0.0175	0.0108	0.0143	0.0123	0.0138	0.0134	0.0000	0.0162	0.0118	0.0137	0.0123	0.0122	0.0114	0.0123
KC196115	4032	T	C	NS2A	TAT	TAC	SYNONYMOUS	0.0000	0.0099	0.0098	0.0096	0.0105	0.0093	0.0079	0.0099	0.0097	0.0096	0.0095	0.0111	0.0096	0.0109	nan	nan	0.0115	0.0130	0.0127	0.0108	0.0088	0.0133	0.0111	0.0120	0.0103	0.0139	0.0168	0.0116	0.0098	0.0140	0.0108	0.0117	0.0090	0.0129
KC196115	4033	C	A	NS2A	CTG	ATG	NONSYNONYMOUS	0.0000	0.0000	0.0060	0.0000	0.0052	0.0000	0.0051	0.0000	0.0045	0.0058	0.0056	0.0000	0.0000	0.0000	nan	nan	0.0072	0.0000	0.0000	0.0058	0.0109	0.0000	0.0000	0.0000	0.0067	0.0000	0.0000	0.0000	0.0000	0.0000	0.0057	0.0000	0.0000	0.0000
KC196115	4034	T	C	NS2A	CTG	CCG	NONSYNONYMOUS	0.0050	0.0082	0.0078	0.0072	0.0082	0.0081	0.0079	0.0000	0.0073	0.0091	0.0086	0.0088	0.0077	0.0110	nan	nan	0.0098	0.0089	0.0104	0.0084	0.0110	0.0092	0.0091	0.0101	0.0075	0.0100	0.0000	0.0075	0.0085	0.0109	0.0084	0.0108	0.0095	0.0094
KC196115	4034	T	G	NS2A	CTG	CGG	NONSYNONYMOUS	0.0000	0.0077	0.0074	0.0085	0.0078	0.0068	0.0075	0.0000	0.0073	0.0076	0.0074	0.0078	0.0083	0.0075	nan	nan	0.0073	0.0073	0.0083	0.0076	0.0000	0.0082	0.0083	0.0080	0.0084	0.0091	0.0124	0.0075	0.0075	0.0058	0.0074	0.0078	0.0076	0.0067
KC196115	4041	T	C	NS2A	ACT	ACC	SYNONYMOUS	0.0000	0.0094	0.0106	0.0115	0.0094	0.0084	0.0103	0.0000	0.0107	0.0102	0.0107	0.0133	0.0105	0.0115	nan	nan	0.0126	0.0110	0.0095	0.0109	0.0151	0.0123	0.0117	0.0091	0.0100	0.0109	0.0000	0.0117	0.0090	0.0112	0.0108	0.0113	0.0105	0.0114
KC196115	4042	T	C	NS2A	TAC	CAC	NONSYNONYMOUS	0.0000	0.0080	0.0087	0.0094	0.0084	0.0092	0.0091	0.0000	0.0083	0.0091	0.0080	0.0092	0.0080	0.0090	nan	nan	0.0099	0.0077	0.0098	0.0100	0.0000	0.0108	0.0088	0.0086	0.0098	0.0078	0.0000	0.0089	0.0105	0.0130	0.0098	0.0096	0.0102	0.0099
KC196115	4062	C	T	NS2A	GTC	GTT	SYNONYMOUS	0.0404	0.0283	0.0421	0.0143	0.0160	0.1339	0.0345	0.0000	0.1666	0.1503	0.0000	0.6453	0.1573	0.7442	nan	nan	0.9865	0.9646	0.9874	0.9707	0.9911	0.9211	0.9883	0.9783	0.9871	0.9849	0.0174	0.9689	0.1482	0.9844	0.9760	0.0656	0.0459	0.9879
KC196115	4067	G	A	NS2A	GGA	GAA	NONSYNONYMOUS	0.0000	0.0088	0.0075	0.0079	0.0093	0.0088	0.0087	0.0000	0.0080	0.0091	0.0083	0.0084	0.0099	0.0088	nan	nan	0.0085	0.0076	0.0075	0.0087	0.0000	0.0073	0.0087	0.0094	0.0102	0.0109	0.0000	0.0109	0.0081	0.0103	0.0090	0.0080	0.0129	0.0097
KC196115	4071	T	C	NS2A	ATT	ATC	SYNONYMOUS	0.0000	0.0000	0.0000	0.0000	0.0000	0.0086	0.0000	0.0000	0.0050	0.0000	0.0000	0.0000	0.0000	0.0000	nan	nan	0.0000	0.0000	0.0000	0.0000	0.0000	0.0000	0.0000	0.0000	0.0000	0.0000	0.0000	0.0000	0.0000	0.0000	0.0000	0.0000	0.0000	0.0302
KC196115	4079	T	A	NS2A	CTG	CAG	NONSYNONYMOUS	0.0000	0.0103	0.0123	0.0119	0.0127	0.0125	0.0109	0.0162	0.0113	0.0110	0.0119	0.0102	0.0111	0.0083	nan	nan	0.0000	0.0000	0.0000	0.0087	0.0000	0.0087	0.0076	0.0089	0.0081	0.0000	0.0000	0.0089	0.0106	0.0121	0.0073	0.0104	0.0127	0.0000
KC196115	4079	T	C	NS2A	CTG	CCG	NONSYNONYMOUS	0.0000	0.0096	0.0094	0.0103	0.0086	0.0000	0.0105	0.0000	0.0080	0.0090	0.0094	0.0074	0.0093	0.0000	nan	nan	0.0000	0.0000	0.0000	0.0000	0.0000	0.0000	0.0000	0.0000	0.0000	0.0000	0.0124	0.0000	0.0096	0.0000	0.0000	0.0084	0.0000	0.0000
KC196115	4080	G	A	NS2A	CTG	CTA	SYNONYMOUS	0.0000	0.0140	0.0153	0.0155	0.0168	0.0139	0.0167	0.0000	0.0147	0.0148	0.0149	0.0115	0.0153	0.0105	nan	nan	0.0094	0.0000	0.0000	0.0105	0.0000	0.0115	0.0000	0.0110	0.0098	0.0000	0.0165	0.0000	0.0153	0.0120	0.0100	0.0142	0.0203	0.0000
KC196115	4081	C	T	NS2A	CTG	TTG	SYNONYMOUS	0.0000	0.0000	0.0000	0.0151	0.0000	0.0000	0.0000	0.0000	0.0000	0.0000	0.0000	0.0000	0.0000	0.0000	nan	nan	0.0000	0.0000	0.0000	0.0000	0.0000	0.0000	0.0000	0.0000	0.0000	0.0000	0.0000	0.0000	0.0000	0.0000	0.0000	0.0000	0.0000	0.0000
KC196115	4082	T	A	NS2A	CTG	CAG	NONSYNONYMOUS	0.0000	0.0094	0.0082	0.0000	0.0074	0.0000	0.0089	0.0139	0.0077	0.0080	0.0083	0.0000	0.0000	0.0000	nan	nan	0.0000	0.0000	0.0000	0.0000	0.0000	0.0000	0.0061	0.0000	0.0000	0.0000	0.0127	0.0000	0.0085	0.0085	0.0057	0.0000	0.0000	0.0000
KC196115	4082	T	C	NS2A	CTG	CCG	NONSYNONYMOUS	0.0000	0.0098	0.0082	0.0105	0.0096	0.0105	0.0102	0.0000	0.0087	0.0088	0.0104	0.0077	0.0090	0.0073	nan	nan	0.0000	0.0000	0.0000	0.0074	0.0000	0.0000	0.0000	0.0065	0.0000	0.0000	0.0000	0.0000	0.0083	0.0000	0.0061	0.0089	0.0115	0.0000
KC196115	4083	G	A	NS2A	CTG	CTA	SYNONYMOUS	0.0000	0.0088	0.0093	0.0106	0.0000	0.0097	0.0103	0.0000	0.0090	0.0085	0.0104	0.0087	0.0107	0.0074	nan	nan	0.0000	0.0000	0.0000	0.0000	0.0165	0.0000	0.0000	0.0000	0.0075	0.0000	0.0128	0.0000	0.0103	0.0000	0.0000	0.0096	0.0000	0.0000
KC196115	4094	G	A	NS2A	AGA	AAA	NONSYNONYMOUS	0.0000	0.0097	0.0100	0.0071	0.0080	0.0087	0.0089	0.0094	0.0090	0.0090	0.0083	0.0095	0.0072	0.0110	nan	nan	0.0108	0.0109	0.0117	0.0101	0.0000	0.0117	0.0090	0.0107	0.0112	0.0121	0.0097	0.0121	0.0096	0.0104	0.0120	0.0058	0.0122	0.0101
KC196115	4113	G	A	NS2A	AAG	AAA	SYNONYMOUS	0.0000	0.0086	0.0077	0.0087	0.0075	0.0076	0.0063	0.0000	0.0073	0.0084	0.0071	0.0072	0.0068	0.0082	nan	nan	0.0066	0.0068	0.0066	0.0075	0.0000	0.0072	0.0066	0.0068	0.0069	0.0103	0.0000	0.0064	0.0068	0.0085	0.0069	0.0085	0.0093	0.0046
KC196115	4158	G	T	NS2A	TGG	TGT	NONSYNONYMOUS	0.0000	0.0096	0.0074	0.0093	0.0105	0.0072	0.0073	0.0000	0.0066	0.0095	0.0082	0.0095	0.0084	0.0088	nan	nan	0.0084	0.0080	0.0077	0.0088	0.0000	0.0059	0.0088	0.0067	0.0100	0.0147	0.0000	0.0087	0.0071	0.0095	0.0090	0.0075	0.0102	0.0102
KC196115	4164	G	A	NS2A	TCG	TCA	SYNONYMOUS	0.0000	0.0091	0.0101	0.0078	0.0070	0.0089	0.0095	0.0121	0.0090	0.0087	0.0086	0.0098	0.0081	0.0079	nan	nan	0.0082	0.0071	0.0070	0.0080	0.0120	0.0111	0.0090	0.0082	0.0084	0.0062	0.0100	0.0113	0.0115	0.0076	0.0079	0.0082	0.0100	0.0080
KC196115	4180	G	A	NS2A	GCC	ACC	NONSYNONYMOUS	0.0000	0.0075	0.0059	0.0086	0.0086	0.0074	0.0070	0.0105	0.0069	0.0068	0.0073	0.0073	0.0065	0.0069	nan	nan	0.0058	0.0075	0.0064	0.0055	0.0000	0.0069	0.0061	0.0048	0.0061	0.0000	0.0107	0.0000	0.0087	0.0063	0.0065	0.0089	0.0082	0.0077
KC196115	4195	T	A	NS2A	TGC	AGC	NONSYNONYMOUS	0.0000	0.0049	0.0053	0.0057	0.0052	0.0059	0.0061	0.0096	0.0056	0.0053	0.0046	0.0062	0.0057	0.0056	nan	nan	0.0054	0.0039	0.0058	0.0058	0.0000	0.0062	0.0046	0.0069	0.0067	0.0070	0.0000	0.0069	0.0062	0.0109	0.0064	0.0041	0.0053	0.0046
KC196115	4195	T	C	NS2A	TGC	CGC	NONSYNONYMOUS	0.0000	0.0042	0.0060	0.0064	0.0066	0.0074	0.0066	0.0100	0.0072	0.0055	0.0066	0.0080	0.0064	0.0068	nan	nan	0.0051	0.0068	0.0062	0.0070	0.0000	0.0081	0.0070	0.0071	0.0071	0.0073	0.0000	0.0064	0.0064	0.0102	0.0082	0.0061	0.0083	0.0054
KC196115	4196	G	A	NS2A	TGC	TAC	NONSYNONYMOUS	0.0000	0.0077	0.0076	0.0090	0.0074	0.0102	0.0100	0.0119	0.0089	0.0073	0.0071	0.0073	0.0068	0.0073	nan	nan	0.0072	0.0083	0.0059	0.0076	0.0122	0.0098	0.0091	0.0092	0.0073	0.0000	0.0000	0.0078	0.0000	0.0105	0.0093	0.0082	0.0076	0.0082
KC196115	4202	C	A	NS2A	CCA	CAA	NONSYNONYMOUS	0.0000	0.0139	0.0137	0.0150	0.0152	0.0166	0.0000	0.0000	0.0121	0.0135	0.0146	0.0142	0.0137	0.0122	nan	nan	0.0150	0.0000	0.0138	0.0141	0.0000	0.0130	0.0138	0.0117	0.0125	0.0000	0.0000	0.0133	0.0000	0.0150	0.0115	0.0133	0.0000	0.0128
KC196115	4207	A	T	NS2A	AAG	TAG	NONSENSE	0.0000	0.0088	0.0090	0.0095	0.0000	0.0000	0.0092	0.0151	0.0076	0.0062	0.0069	0.0000	0.0087	0.0068	nan	nan	0.0000	0.0000	0.0000	0.0000	0.0000	0.0000	0.0064	0.0000	0.0000	0.0000	0.0000	0.0000	0.0000	0.0080	0.0066	0.0000	0.0000	0.0000
KC196115	4254	G	A	NS2B	TTG	TTA	SYNONYMOUS	0.0000	0.0000	0.0000	0.0000	0.0000	0.0163	0.0000	0.0000	0.0039	0.0000	0.0000	0.0000	0.0000	0.0000	nan	nan	0.0000	0.0000	0.0000	0.0000	0.0000	0.0000	0.0000	0.0000	0.0000	0.0000	0.0000	0.0000	0.0000	0.0000	0.0000	0.0000	0.0000	0.0000
KC196115	4265	T	C	NS2B	ATT	ACT	NONSYNONYMOUS	0.0000	0.0000	0.0000	0.0000	0.0000	0.0000	0.0000	0.0000	0.0047	0.0000	0.0000	0.0000	0.0000	0.0000	nan	nan	0.0000	0.0066	0.0000	0.0058	0.0000	0.0000	0.0000	0.0000	0.0054	0.0000	0.0000	0.0000	0.0063	0.0208	0.0049	0.0000	0.0000	0.0000
KC196115	4266	T	A	NS2B	ATT	ATA	SYNONYMOUS	0.0000	0.0000	0.0000	0.0000	0.0036	0.0000	0.0036	0.0000	0.0029	0.0040	0.0000	0.0000	0.0000	0.0000	nan	nan	0.0039	0.0050	0.0000	0.0039	0.0000	0.0000	0.0041	0.0044	0.0000	0.0111	0.0000	0.0000	0.0000	0.0000	0.0034	0.0000	0.0000	0.0000
KC196115	4268	T	G	NS2B	GTG	GGG	NONSYNONYMOUS	0.0000	0.0094	0.0096	0.0095	0.0094	0.0082	0.0089	0.0099	0.0090	0.0089	0.0089	0.0094	0.0105	0.0094	nan	nan	0.0101	0.0106	0.0090	0.0093	0.0000	0.0102	0.0101	0.0100	0.0085	0.0091	0.0142	0.0106	0.0094	0.0110	0.0093	0.0078	0.0090	0.0075
KC196115	4268	T	C	NS2B	GTG	GCG	NONSYNONYMOUS	0.0000	0.0085	0.0070	0.0061	0.0066	0.0065	0.0072	0.0000	0.0060	0.0067	0.0058	0.0071	0.0079	0.0067	nan	nan	0.0068	0.0081	0.0083	0.0076	0.0000	0.0064	0.0062	0.0078	0.0083	0.0077	0.0117	0.0071	0.0081	0.0066	0.0061	0.0113	0.0079	0.0069
KC196115	4275	T	C	NS2B	GGT	GGC	SYNONYMOUS	0.0000	0.0080	0.0061	0.0058	0.0285	0.0040	0.0049	0.0097	0.0052	0.0058	0.0051	0.0048	0.0060	0.0057	nan	nan	0.0063	0.0039	0.0054	0.0060	0.0000	0.0063	0.0059	0.0058	0.0065	0.0065	0.0000	0.0064	0.0045	0.0077	0.0055	0.0044	0.0065	0.0062
KC196115	4286	T	G	NS2B	TTG	TGG	NONSYNONYMOUS	0.0000	0.0062	0.0066	0.0075	0.0072	0.0066	0.0069	0.0000	0.0066	0.0063	0.0070	0.0070	0.0061	0.0065	nan	nan	0.0077	0.0078	0.0000	0.0067	0.0000	0.0065	0.0070	0.0069	0.0064	0.0074	0.0114	0.0050	0.0000	0.0073	0.0060	0.0072	0.0060	0.0065
KC196115	4286	T	C	NS2B	TTG	TCG	NONSYNONYMOUS	0.0000	0.0082	0.0062	0.0082	0.0089	0.0079	0.0068	0.0101	0.0066	0.0076	0.0076	0.0074	0.0088	0.0079	nan	nan	0.0076	0.0079	0.0063	0.0084	0.0000	0.0075	0.0076	0.0081	0.0067	0.0067	0.0000	0.0062	0.0066	0.0096	0.0072	0.0077	0.0093	0.0080
KC196115	4297	T	C	NS2B	TCT	CCT	NONSYNONYMOUS	0.0000	0.0055	0.0069	0.0067	0.0060	0.0090	0.0057	0.0000	0.0061	0.0063	0.0062	0.0062	0.0067	0.0057	nan	nan	0.0063	0.0066	0.0058	0.0069	0.0000	0.0053	0.0063	0.0053	0.0069	0.0061	0.0000	0.0078	0.0078	0.0069	0.0065	0.0101	0.0066	0.0063
KC196115	4316	T	C	NS2B	ATG	ACG	NONSYNONYMOUS	0.0000	0.0101	0.0094	0.0120	0.0077	0.0073	0.0088	0.0108	0.0094	0.0092	0.0083	0.0103	0.0091	0.0103	nan	nan	0.0109	0.0094	0.0095	0.0096	0.0000	0.0081	0.0100	0.0091	0.0094	0.0076	0.0069	0.0078	0.0117	0.0109	0.0096	0.0064	0.0098	0.0102
KC196115	4317	G	A	NS2B	ATG	ATA	NONSYNONYMOUS	0.0000	0.0081	0.0062	0.0071	0.0090	0.0065	0.0079	0.0091	0.0073	0.0071	0.0070	0.0076	0.0073	0.0080	nan	nan	0.0075	0.0065	0.0084	0.0073	0.0000	0.0062	0.0082	0.0067	0.0077	0.0068	0.0000	0.0058	0.0064	0.0094	0.0082	0.0085	0.0104	0.0061
KC196115	4319	T	C	NS2B	CTG	CCG	NONSYNONYMOUS	0.0023	0.0068	0.0066	0.0077	0.0079	0.0068	0.0073	0.0112	0.0074	0.0074	0.0062	0.0078	0.0069	0.0081	nan	nan	0.0067	0.0069	0.0070	0.0079	0.0000	0.0056	0.0078	0.0061	0.0080	0.0082	0.0095	0.0069	0.0069	0.0085	0.0070	0.0097	0.0069	0.0065
KC196115	4326	G	A	NS2B	GGG	GGA	SYNONYMOUS	0.0000	0.0000	0.0000	0.0000	0.0000	0.0000	0.0000	0.0000	0.0000	0.0000	0.0000	0.0000	0.0000	0.0000	nan	nan	0.0000	0.0109	0.0000	0.0000	0.0000	0.0000	0.0000	0.0000	0.0000	0.0000	0.0000	0.0000	0.0000	0.0000	0.0000	0.0000	0.0000	0.0000
KC196115	4345	G	A	NS2B	GTG	ATG	NONSYNONYMOUS	0.0000	0.0000	0.0057	0.0063	0.0065	0.0000	0.0062	0.0120	0.0063	0.0051	0.0051	0.0000	0.0000	0.0000	nan	nan	0.0053	0.0000	0.0000	0.0057	0.0000	0.0056	0.0062	0.0067	0.0060	0.0000	0.0000	0.0000	0.0000	0.0083	0.0067	0.0000	0.0000	0.0000
KC196115	4351	T	C	NS2B	TCA	CCA	NONSYNONYMOUS	0.0000	0.0095	0.0089	0.0106	0.0088	0.0081	0.0081	0.0094	0.0100	0.0082	0.0076	0.0094	0.0073	0.0088	nan	nan	0.0086	0.0074	0.0069	0.0092	0.0092	0.0095	0.0078	0.0098	0.0083	0.0000	0.0000	0.0083	0.0086	0.0095	0.0093	0.0117	0.0080	0.0079
KC196115	4355	G	A	NS2B	GGA	GAA	NONSYNONYMOUS	0.0000	0.0229	0.0207	0.0215	0.0226	0.0249	0.0198	0.0245	0.0206	0.0228	0.0234	0.0222	0.0215	0.0239	nan	nan	0.0229	0.0235	0.0239	0.0244	0.0125	0.0195	0.0213	0.0210	0.0252	0.0259	0.0208	0.0236	0.0207	0.0202	0.0231	0.0203	0.0244	0.0235
KC196115	4362	A	C	NS2B	GCA	GCC	SYNONYMOUS	0.0000	0.0000	0.0000	0.0000	0.0000	0.0000	0.0000	0.0000	0.0000	0.0000	0.0000	0.0000	0.0000	0.0000	nan	nan	0.0000	0.0000	0.0000	0.0000	0.0000	0.0000	0.0000	0.0000	0.0000	0.0000	0.1126	0.0000	0.0000	0.0000	0.0000	0.0000	0.0000	0.0000
KC196115	4397	G	A	NS2B	AGC	AAC	NONSYNONYMOUS	0.0000	0.0084	0.0081	0.0072	0.0071	0.0072	0.0082	0.0131	0.0071	0.0081	0.0100	0.0088	0.0067	0.0068	nan	nan	0.0065	0.0079	0.0065	0.0077	0.0000	0.0083	0.0079	0.0100	0.0087	0.0000	0.0135	0.0082	0.0076	0.0000	0.0071	0.0091	0.0000	0.0080
KC196115	4399	T	G	NS2B	TGG	GGG	NONSYNONYMOUS	0.0000	0.0070	0.0070	0.0080	0.0078	0.0082	0.0074	0.0104	0.0075	0.0069	0.0096	0.0082	0.0073	0.0074	nan	nan	0.0078	0.0071	0.0071	0.0067	0.0000	0.0079	0.0078	0.0078	0.0069	0.0062	0.0000	0.0078	0.0077	0.0079	0.0068	0.0074	0.0065	0.0077
KC196115	4402	G	A	NS2B	GAG	AAG	NONSYNONYMOUS	0.0000	0.0000	0.0000	0.0000	0.0000	0.0000	0.0000	0.0000	0.0000	0.0000	0.0000	0.0000	0.0000	0.0000	nan	nan	0.0000	0.0000	0.0000	0.0000	0.0000	0.0382	0.0000	0.0132	0.0000	0.0116	0.0000	0.0166	0.0000	0.0000	0.0000	0.0000	0.0000	0.0000
KC196115	4410	G	A	NS2B	GAG	GAA	SYNONYMOUS	0.0000	0.0000	0.0000	0.0489	0.0000	0.0000	0.0525	0.0000	0.0000	0.0000	0.0000	0.0000	0.0000	0.0000	nan	nan	0.0000	0.0000	0.0000	0.0000	0.0000	0.0000	0.0000	0.0000	0.0000	0.0000	0.0000	0.0000	0.0000	0.0000	0.0000	0.0000	0.0000	0.0000
KC196115	4418	T	C	NS2B	ATC	ACC	NONSYNONYMOUS	0.0000	0.0069	0.0089	0.0069	0.0070	0.0063	0.0080	0.0115	0.0083	0.0071	0.0082	0.0073	0.0094	0.0070	nan	nan	0.0072	0.0078	0.0070	0.0077	0.0000	0.0069	0.0080	0.0084	0.0081	0.0099	0.0000	0.0077	0.0054	0.0116	0.0079	0.0103	0.0071	0.0067
KC196115	4443	T	C	NS2B	GAT	GAC	SYNONYMOUS	0.0000	0.0000	0.0044	0.0127	0.0050	0.0000	0.0042	0.0000	0.0039	0.0040	0.0040	0.0000	0.0047	0.0037	nan	nan	0.0044	0.0000	0.0044	0.0035	0.0000	0.0039	0.0036	0.0041	0.0047	0.0000	0.0000	0.0039	0.0049	0.0049	0.0035	0.0000	0.0000	0.0057
KC196115	4446	T	C	NS2B	GTT	GTC	SYNONYMOUS	0.0000	0.0073	0.0057	0.0068	0.0073	0.0075	0.0071	0.0000	0.0062	0.0071	0.0070	0.0066	0.0075	0.0063	nan	nan	0.0069	0.0070	0.0076	0.0064	0.0000	0.0043	0.0068	0.0053	0.0062	0.0048	0.0083	0.0057	0.0108	0.0068	0.0063	0.0062	0.0061	0.0063
KC196115	4450	T	C	NS2B	TTG	CTG	SYNONYMOUS	0.0000	0.0197	0.0145	0.0158	0.0174	0.0178	0.0148	0.0173	0.0143	0.0172	0.0174	0.0186	0.0186	0.0180	nan	nan	0.0179	0.0169	0.0192	0.0166	0.0000	0.0126	0.0164	0.0159	0.0170	0.0166	0.0248	0.0188	0.0163	0.0177	0.0148	0.0182	0.0179	0.0171
KC196115	4451	T	G	NS2B	TTG	TGG	NONSYNONYMOUS	0.0000	0.0088	0.0080	0.0079	0.0096	0.0089	0.0080	0.0101	0.0079	0.0099	0.0079	0.0092	0.0087	0.0088	nan	nan	0.0081	0.0086	0.0090	0.0074	0.0000	0.0080	0.0088	0.0084	0.0072	0.0091	0.0107	0.0082	0.0078	0.0088	0.0087	0.0090	0.0094	0.0074
KC196115	4451	T	C	NS2B	TTG	TCG	NONSYNONYMOUS	0.0000	0.0109	0.0117	0.0104	0.0098	0.0085	0.0089	0.0000	0.0078	0.0103	0.0104	0.0112	0.0107	0.0102	nan	nan	0.0109	0.0085	0.0108	0.0102	0.0000	0.0078	0.0100	0.0088	0.0096	0.0098	0.0124	0.0094	0.0098	0.0132	0.0091	0.0102	0.0000	0.0100
KC196115	4451	T	A	NS2B	TTG	TAG	NONSENSE	0.0000	0.0000	0.0071	0.0067	0.0076	0.0090	0.0075	0.0000	0.0065	0.0084	0.0082	0.0076	0.0085	0.0073	nan	nan	0.0074	0.0074	0.0086	0.0074	0.0000	0.0058	0.0079	0.0000	0.0070	0.0000	0.0107	0.0089	0.0000	0.0099	0.0067	0.0078	0.0092	0.0083
KC196115	4455	T	C	NS2B	GAT	GAC	SYNONYMOUS	0.0000	0.0153	0.0118	0.0119	0.0113	0.0132	0.0118	0.0000	0.0092	0.0124	0.0124	0.0123	0.0114	0.0115	nan	nan	0.0130	0.0122	0.0138	0.0110	0.0000	0.0084	0.0130	0.0095	0.0120	0.0112	0.0000	0.0140	0.0083	0.0154	0.0108	0.0106	0.0148	0.0112
KC196115	4467	C	T	NS2B	GAC	GAT	SYNONYMOUS	0.0000	0.0077	0.0080	0.0084	0.0076	0.0090	0.0074	0.0122	0.0082	0.0072	0.0068	0.0072	0.0050	0.0071	nan	nan	0.0070	0.0061	0.0087	0.0086	0.0134	0.0075	0.0066	0.0067	0.0085	0.0079	0.0000	0.0059	0.0073	0.0085	0.0082	0.0079	0.0104	0.0077
KC196115	4478	T	C	NS2B	ATT	ACT	NONSYNONYMOUS	0.0000	0.0057	0.0050	0.0000	0.0047	0.0057	0.0000	0.0000	0.0045	0.0053	0.0045	0.0056	0.0000	0.0040	nan	nan	0.0049	0.0000	0.0000	0.0050	0.0000	0.0044	0.0108	0.0000	0.0069	0.0000	0.0000	0.0000	0.0000	0.0068	0.0050	0.0000	0.0000	0.0060
KC196115	4479	T	C	NS2B	ATT	ATC	SYNONYMOUS	0.0000	0.0000	0.0079	0.0000	0.0000	0.0109	0.0000	0.0000	0.0073	0.0000	0.0000	0.0046	0.0000	0.0000	nan	nan	0.0000	0.0000	0.0000	0.0000	0.0000	0.0000	0.0043	0.0000	0.0046	0.0000	0.0000	0.0000	0.0000	0.0000	0.0000	0.0000	0.0067	0.0000
KC196115	4482	T	C	NS2B	GAT	GAC	SYNONYMOUS	0.0061	0.0136	0.0030	0.0046	0.0252	0.0000	0.0022	0.0000	0.0000	0.0000	0.0000	0.0000	0.0000	0.0000	nan	nan	0.0000	0.0000	0.0000	0.0000	0.0000	0.0000	0.0000	0.0000	0.0000	0.0000	0.0000	0.0000	0.0047	0.0000	0.0000	0.0040	0.0094	0.0000
KC196115	4485	T	C	NS2B	GAT	GAC	SYNONYMOUS	0.0016	0.0082	0.0093	0.0069	0.0093	0.0083	0.0081	0.0106	0.0079	0.0073	0.0090	0.0084	0.0074	0.0072	nan	nan	0.0084	0.0071	0.0086	0.0084	0.0000	0.0062	0.0093	0.0066	0.0086	0.0074	0.0000	0.0080	0.0088	0.0070	0.0076	0.0098	0.0094	0.0072
KC196115	4485	T	A	NS2B	GAT	GAA	NONSYNONYMOUS	0.0000	0.0062	0.0000	0.0054	0.0043	0.0054	0.0038	0.0000	0.0034	0.0043	0.0043	0.0039	0.0049	0.0054	nan	nan	0.0050	0.0052	0.0000	0.0034	0.0000	0.0031	0.0043	0.0000	0.0045	0.0000	0.0120	0.0050	0.0055	0.0042	0.0036	0.0066	0.0000	0.0000
KC196115	4494	T	C	NS2B	GTT	GTC	SYNONYMOUS	0.0000	0.0155	0.0089	0.0112	0.0140	0.0081	0.0087	0.0107	0.0076	0.0093	0.0099	0.0088	0.0084	0.0077	nan	nan	0.0082	0.0062	0.0085	0.0071	0.0000	0.0063	0.0083	0.0078	0.0095	0.0106	0.0126	0.0085	0.0100	0.0074	0.0081	0.0086	0.0100	0.0081
KC196115	4500	G	A	NS2B	TGG	TGA	NONSENSE	0.0000	0.0139	0.0138	0.0133	0.0145	0.0144	0.0126	0.0000	0.0121	0.0150	0.0107	0.0117	0.0145	0.0140	nan	nan	0.0126	0.0165	0.0124	0.0128	0.0000	0.0124	0.0147	0.0136	0.0139	0.0182	0.0154	0.0142	0.0123	0.0155	0.0162	0.0126	0.0135	0.0141
KC196115	4506	C	A	NS2B	GTC	GTA	SYNONYMOUS	0.0000	0.0069	0.0000	0.0000	0.0262	0.0000	0.0000	0.9965	0.0000	0.0000	0.9957	0.0000	0.0000	0.0000	nan	nan	0.0000	0.0000	0.0000	0.0000	0.0000	0.0000	0.0000	0.0000	0.0000	0.0000	0.0000	0.0000	0.0000	0.0000	0.0000	0.0000	0.0000	0.0000
KC196115	4527	T	C	NS2B	TGT	TGC	SYNONYMOUS	0.0000	0.0036	0.0036	0.0105	0.0038	0.0035	0.0199	0.0000	0.0036	0.0036	0.0031	0.0045	0.0037	0.0046	nan	nan	0.0027	0.0053	0.0000	0.0059	0.0000	0.0045	0.0036	0.0072	0.0041	0.0249	0.0000	0.0057	0.0038	0.0043	0.0052	0.0000	0.0083	0.0049
KC196115	4530	C	T	NS2B	ATC	ATT	SYNONYMOUS	0.0000	0.0000	0.0000	0.0000	0.0000	0.0000	0.0000	0.0000	0.0000	0.0000	0.0000	0.0000	0.0000	0.0000	nan	nan	0.0000	0.0000	0.0000	0.0000	0.0000	0.0000	0.0544	0.0000	0.0458	0.0057	0.0000	0.0173	0.0000	0.0142	0.0000	0.0000	0.0000	0.0730
KC196115	4532	G	T	NS2B	GGT	GTT	NONSYNONYMOUS	0.0000	0.0175	0.0133	0.0177	0.0161	0.0157	0.0150	0.0186	0.0136	0.0156	0.0133	0.0174	0.0139	0.0135	nan	nan	0.0153	0.0160	0.0142	0.0155	0.0000	0.0119	0.0159	0.0151	0.0138	0.0195	0.0143	0.0185	0.0172	0.0172	0.0156	0.0189	0.0180	0.0192
KC196115	4533	T	C	NS2B	GGT	GGC	SYNONYMOUS	0.0000	0.0000	0.0000	0.0000	0.0000	0.0000	0.0000	0.0000	0.0000	0.0000	0.0000	0.0000	0.0000	0.0000	nan	nan	0.0000	0.0000	0.0000	0.0000	0.0000	0.0000	0.0000	0.0000	0.0000	0.0000	0.0000	0.0000	0.0000	0.0000	0.0142	0.0000	0.0000	0.0000
KC196115	4539	C	T	NS2B	GCC	GCT	SYNONYMOUS	0.0000	0.0000	0.0000	0.0000	0.0000	0.1355	0.0000	0.0000	0.1799	0.0000	0.0000	0.6556	0.0000	0.7656	nan	nan	0.0000	0.9657	0.0435	0.9735	0.0000	0.9307	0.0000	0.9831	0.0000	0.6142	0.0000	0.5725	0.0000	0.6667	0.8171	0.0000	0.0000	0.6514
KC196115	4563	T	C	NS2B	GTT	GTC	SYNONYMOUS	0.0025	0.0046	0.0057	0.0065	0.0060	0.0060	0.0056	0.0000	0.0058	0.0054	0.0051	0.0057	0.0044	0.0061	nan	nan	0.0046	0.0042	0.0066	0.0051	0.0000	0.0053	0.0052	0.0059	0.0068	0.0054	0.0000	0.0044	0.0055	0.0165	0.0046	0.0000	0.0000	0.0075
KC196115	4571	C	T	NS2B	GCT	GTT	NONSYNONYMOUS	0.0000	0.0076	0.0067	0.0092	0.0108	0.0114	0.0099	0.0000	0.0092	0.0087	0.0085	0.0090	0.0085	0.0083	nan	nan	0.0087	0.0078	0.0088	0.0092	0.0000	0.0069	0.0097	0.0077	0.0086	0.0101	0.0000	0.0000	0.0066	0.0082	0.0092	0.0093	0.0000	0.0091
KC196115	4586	T	C	NS2B	CTC	CCC	NONSYNONYMOUS	0.0118	0.0042	0.0056	0.0066	0.0060	0.0059	0.0049	0.0081	0.0063	0.0056	0.0052	0.0076	0.0051	0.0054	nan	nan	0.0057	0.0058	0.0071	0.0061	0.0000	0.0069	0.0069	0.0070	0.0058	0.0086	0.0075	0.0069	0.0064	0.0082	0.0068	0.0000	0.0057	0.0064
KC196115	4590	T	C	NS2B	ACT	ACC	SYNONYMOUS	0.0000	0.0109	0.0093	0.0333	0.0084	0.0084	0.0077	0.0140	0.0114	0.0088	0.0092	0.0095	0.0102	0.0086	nan	nan	0.0082	0.0105	0.0096	0.0105	0.0000	0.0117	0.0078	0.0097	0.0109	0.0094	0.0080	0.0105	0.0099	0.0097	0.0100	0.0074	0.0113	0.0099
KC196115	4601	C	A	NS2B	ACA	AAA	NONSYNONYMOUS	0.0000	0.0165	0.0104	0.0143	0.0140	0.0213	0.0134	0.0000	0.0105	0.0161	0.0122	0.0192	0.0176	0.0166	nan	nan	0.0181	0.0113	0.0186	0.0152	0.0000	0.0144	0.0173	0.0106	0.0135	0.0183	0.0136	0.0146	0.0114	0.0107	0.0098	0.0147	0.0137	0.0131
KC196115	4607	G	A	NS2B	AGA	AAA	NONSYNONYMOUS	0.0000	0.0098	0.0079	0.0094	0.0106	0.0122	0.0104	0.0000	0.0082	0.0105	0.0093	0.0117	0.0119	0.0120	nan	nan	0.0120	0.0079	0.0116	0.0113	0.0000	0.0088	0.0114	0.0089	0.0102	0.0118	0.0000	0.0102	0.0090	0.0081	0.0073	0.0098	0.0108	0.0082
KC196115	4641	G	A	NS3	AAG	AAA	SYNONYMOUS	0.0000	0.0000	0.0000	0.0516	0.0000	0.0000	0.0525	0.0000	0.0029	0.0000	0.0000	0.0000	0.0000	0.0000	nan	nan	0.0000	0.0000	0.0000	0.0034	0.0000	0.0000	0.0000	0.0000	0.0000	0.0000	0.0000	0.0000	0.0000	0.0000	0.0032	0.0000	0.0000	0.0000
KC196115	4662	C	T	NS3	ACC	ACT	SYNONYMOUS	0.0000	0.0104	0.0096	0.0088	0.0084	0.0000	0.0096	0.0109	0.0104	0.0092	0.0102	0.0104	0.0086	0.0107	nan	nan	0.0092	0.0093	0.0095	0.0089	0.0131	0.0121	0.0097	0.0085	0.0089	0.0091	0.0109	0.0086	0.0000	0.0107	0.0103	0.0121	0.0000	0.0084
KC196115	4662	C	G	NS3	ACC	ACG	SYNONYMOUS	0.0000	0.0000	0.0000	0.0000	0.0000	0.0000	0.0000	0.0000	0.0000	0.0000	0.0000	0.0000	0.0000	0.0000	nan	nan	0.0000	0.0000	0.0000	0.0000	0.0000	0.0000	0.0000	0.0000	0.0000	0.0000	0.0105	0.0000	0.0000	0.0000	0.0000	0.0000	0.0000	0.0000
KC196115	4663	A	G	NS3	ACC	GCC	NONSYNONYMOUS	0.0000	0.0000	0.0000	0.0000	0.0000	0.0000	0.0000	0.0000	0.0000	0.0000	0.0000	0.0000	0.0000	0.0000	nan	nan	0.0000	0.0000	0.0000	0.0000	0.0000	0.0101	0.0000	0.0000	0.0000	0.0000	0.0000	0.0000	0.0000	0.0124	0.0000	0.0000	0.0000	0.0000
KC196115	4668	A	G	NS3	ACA	ACG	SYNONYMOUS	0.0000	0.0000	0.0090	0.0000	0.0000	0.0142	0.0000	0.0000	0.0100	0.0087	0.0000	0.0000	0.0000	0.0094	nan	nan	0.0000	0.0000	0.0000	0.0000	0.0146	0.0113	0.0000	0.0092	0.0091	0.0000	0.0000	0.0000	0.0000	0.0000	0.0097	0.0000	0.0000	0.0000
KC196115	4672	G	T	NS3	GTT	TTT	NONSYNONYMOUS	0.0000	0.0204	0.0174	0.0202	0.0208	0.0188	0.0174	0.0127	0.0169	0.0190	0.0171	0.0183	0.0180	0.0185	nan	nan	0.0167	0.0195	0.0184	0.0179	0.0134	0.0161	0.0189	0.0165	0.0191	0.0247	0.0186	0.0191	0.0181	0.0196	0.0191	0.0173	0.0206	0.0218
KC196115	4687	G	A	NS3	GCC	ACC	NONSYNONYMOUS	0.0000	0.0078	0.0081	0.0080	0.0097	0.0109	0.0084	0.0000	0.0075	0.0088	0.0091	0.0096	0.0095	0.0092	nan	nan	0.0093	0.0091	0.0074	0.0104	0.0093	0.0087	0.0092	0.0098	0.0093	0.0122	0.0000	0.0097	0.0072	0.0110	0.0091	0.0100	0.0000	0.0087
KC196115	4690	A	G	NS3	AGG	GGG	NONSYNONYMOUS	0.0000	0.0100	0.0073	0.0094	0.0101	0.0089	0.0092	0.0000	0.0072	0.0083	0.0089	0.0087	0.0095	0.0091	nan	nan	0.0080	0.0101	0.0088	0.0081	0.0000	0.0085	0.0095	0.0096	0.0090	0.0000	0.0000	0.0084	0.0083	0.0095	0.0083	0.0000	0.0000	0.0098
KC196115	4692	G	A	NS3	AGG	AGA	SYNONYMOUS	0.0000	0.0000	0.0000	0.0000	0.0170	0.0000	0.0000	0.0000	0.0000	0.0000	0.0000	0.0000	0.0000	0.0000	nan	nan	0.0000	0.0000	0.0000	0.0000	0.0000	0.0000	0.0000	0.0000	0.0000	0.0000	0.0000	0.0000	0.0000	0.0000	0.0000	0.0000	0.0000	0.0000
KC196115	4737	G	A	NS3	GAG	GAA	SYNONYMOUS	0.0000	0.0061	0.0069	0.0069	0.0072	0.0068	0.0077	0.0111	0.0075	0.0064	0.0066	0.0060	0.0064	0.0065	nan	nan	0.0063	0.0073	0.0068	0.0079	0.0000	0.0066	0.0072	0.0062	0.0084	0.0069	0.0089	0.0090	0.0114	0.0088	0.0074	0.0068	0.0088	0.0078
KC196115	4746	C	T	NS3	TTC	TTT	SYNONYMOUS	0.0000	0.0000	0.0000	0.0000	0.0000	0.0000	0.0000	0.0000	0.0000	0.0000	0.0000	0.0000	0.0000	0.0000	nan	nan	0.0000	0.0000	0.0000	0.0000	0.0000	0.0000	0.0000	0.0000	0.0153	0.0000	0.0000	0.0000	0.0000	0.0000	0.0601	0.0000	0.0000	0.0000
KC196115	4796	G	A	NS3	GGA	GAA	NONSYNONYMOUS	0.0000	0.0215	0.0190	0.0209	0.0212	0.0194	0.0212	0.0159	0.0198	0.0221	0.0201	0.0221	0.0238	0.0215	nan	nan	0.0213	0.0223	0.0226	0.0228	0.0161	0.0206	0.0214	0.0209	0.0241	0.0237	0.0230	0.0242	0.0239	0.0209	0.0229	0.0255	0.0224	0.0239
KC196115	4830	A	G	NS3	GAA	GAG	SYNONYMOUS	0.0157	0.0223	0.0219	0.0093	0.0162	0.1189	0.0075	0.0000	0.1336	0.0000	0.0000	0.0032	0.0000	0.0000	nan	nan	0.0000	0.0000	0.0000	0.0000	0.0000	0.0000	0.0000	0.0000	0.0000	0.0000	0.0180	0.0000	0.0064	0.0000	0.0000	0.0185	0.0219	0.0000
KC196115	4855	T	G	NS3	TGG	GGG	NONSYNONYMOUS	0.0000	0.0067	0.0060	0.0070	0.0081	0.0057	0.0060	0.0000	0.0056	0.0059	0.0073	0.0073	0.0057	0.0069	nan	nan	0.0062	0.0056	0.0107	0.0064	0.0073	0.0068	0.0061	0.0067	0.0070	0.0085	0.0000	0.0068	0.0057	0.0223	0.0057	0.0049	0.0061	0.0061
KC196115	4861	T	C	NS3	TTC	CTC	NONSYNONYMOUS	0.0000	0.0000	0.0000	0.0000	0.0000	0.0000	0.0000	0.0000	0.0000	0.0000	0.0000	0.0000	0.0000	0.0000	nan	nan	0.0000	0.0000	0.0000	0.0000	0.0000	0.0000	0.0000	0.0000	0.0000	0.0000	0.0000	0.0000	0.0111	0.0000	0.0000	0.0000	0.0000	0.0000
KC196115	4875	G	A	NS3	TGG	TGA	NONSENSE	0.0000	0.0162	0.0146	0.0169	0.0167	0.0164	0.0165	0.0155	0.0154	0.0156	0.0156	0.0159	0.0171	0.0152	nan	nan	0.0168	0.0168	0.0163	0.0163	0.0126	0.0164	0.0161	0.0158	0.0172	0.0189	0.0135	0.0158	0.0184	0.0160	0.0173	0.0141	0.0166	0.0181
KC196115	4876	A	T	NS3	AAT	TAT	NONSYNONYMOUS	0.0000	0.0107	0.0099	0.0097	0.0100	0.0108	0.0096	0.0000	0.0083	0.0096	0.0094	0.0000	0.0105	0.0095	nan	nan	0.0095	0.0094	0.0099	0.0084	0.0000	0.0118	0.0097	0.0102	0.0089	0.0000	0.0000	0.0107	0.0107	0.0146	0.0079	0.0107	0.0000	0.0000
KC196115	4876	A	C	NS3	AAT	CAT	NONSYNONYMOUS	0.0000	0.0000	0.0000	0.0000	0.0104	0.0090	0.0098	0.0000	0.0082	0.0087	0.0087	0.0000	0.0000	0.0089	nan	nan	0.0085	0.0000	0.0000	0.0085	0.0099	0.0119	0.0094	0.0098	0.0081	0.0000	0.0000	0.0000	0.0000	0.0099	0.0081	0.0000	0.0000	0.0000
KC196115	4878	T	G	NS3	AAT	AAG	NONSYNONYMOUS	0.0000	0.0099	0.0083	0.0090	0.0084	0.0070	0.0082	0.0092	0.0083	0.0082	0.0088	0.0086	0.0086	0.0087	nan	nan	0.0083	0.0088	0.0091	0.0078	0.0085	0.0098	0.0078	0.0088	0.0083	0.0056	0.0069	0.0092	0.0074	0.0090	0.0075	0.0075	0.0116	0.0075
KC196115	4878	T	C	NS3	AAT	AAC	SYNONYMOUS	0.0000	0.0068	0.0066	0.0067	0.0073	0.0079	0.0074	0.0113	0.0071	0.0074	0.0067	0.0078	0.0075	0.0073	nan	nan	0.0068	0.0080	0.0096	0.0072	0.0075	0.0091	0.0079	0.0066	0.0069	0.0063	0.0000	0.0066	0.0063	0.0082	0.0072	0.0075	0.0077	0.0067
KC196115	4883	C	T	NS3	ACA	ATA	NONSYNONYMOUS	0.0000	0.0000	0.0280	0.0000	0.0000	0.0055	0.0000	0.0000	0.0000	0.0000	0.0000	0.0000	0.0000	0.0000	nan	nan	0.0000	0.0000	0.0000	0.0000	0.0000	0.0000	0.0000	0.0000	0.0000	0.0000	0.0000	0.0000	0.0000	0.0000	0.0000	0.0000	0.0000	0.0000
KC196115	4907	T	C	NS3	GTG	GCG	NONSYNONYMOUS	0.0000	0.0055	0.0045	0.0055	0.0049	0.0000	0.0045	0.0000	0.0041	0.0058	0.0058	0.0062	0.0062	0.0054	nan	nan	0.0056	0.0054	0.0054	0.0045	0.0100	0.0053	0.0050	0.0069	0.0056	0.0000	0.0000	0.0000	0.0059	0.0069	0.0041	0.0078	0.0000	0.0000
KC196115	4917	G	A	NS3	GGG	GGA	SYNONYMOUS	0.0000	0.0362	0.0369	0.0370	0.0380	0.0410	0.0373	0.0406	0.0366	0.0374	0.0353	0.0388	0.0373	0.0351	nan	nan	0.0375	0.0353	0.0349	0.0367	0.0246	0.0362	0.0364	0.0351	0.0433	0.0497	0.0380	0.0440	0.0438	0.0420	0.0423	0.0394	0.0404	0.0423
KC196115	4923	T	C	NS3	CCT	CCC	SYNONYMOUS	0.0000	0.0034	0.0035	0.0034	0.0000	0.0000	0.0033	0.0000	0.0033	0.0028	0.0034	0.0031	0.0039	0.0024	nan	nan	0.0027	0.0000	0.0000	0.0035	0.0000	0.0041	0.0024	0.0029	0.0028	0.0000	0.0000	0.0000	0.0033	0.0120	0.0029	0.0000	0.0048	0.0000
KC196115	4926	A	G	NS3	GCA	GCG	SYNONYMOUS	0.0000	0.0000	0.0000	0.0000	0.0000	0.0000	0.0000	0.0000	0.0000	0.0000	0.0000	0.0000	0.0000	0.0000	nan	nan	0.0000	0.0000	0.0000	0.0103	0.0000	0.0000	0.0000	0.0000	0.0000	0.0000	0.0000	0.0000	0.0000	0.0000	0.0000	0.0000	0.0000	0.0000
KC196115	4934	T	A	NS3	ATC	AAC	NONSYNONYMOUS	0.0000	0.0103	0.0097	0.0113	0.0122	0.0125	0.0097	0.0000	0.0102	0.0097	0.0097	0.0094	0.0096	0.0095	nan	nan	0.0091	0.0089	0.0100	0.0090	0.0123	0.0102	0.0099	0.0103	0.0114	0.0098	0.0124	0.0111	0.0085	0.0117	0.0115	0.0087	0.0092	0.0108
KC196115	4934	T	G	NS3	ATC	AGC	NONSYNONYMOUS	0.0000	0.0069	0.0081	0.0078	0.0074	0.0089	0.0094	0.0124	0.0086	0.0074	0.0078	0.0073	0.0082	0.0077	nan	nan	0.0064	0.0066	0.0077	0.0062	0.0092	0.0081	0.0079	0.0067	0.0084	0.0075	0.0075	0.0076	0.0099	0.0092	0.0089	0.0082	0.0080	0.0068
KC196115	4934	T	C	NS3	ATC	ACC	NONSYNONYMOUS	0.0000	0.0176	0.0171	0.0194	0.0180	0.0201	0.0196	0.0207	0.0211	0.0165	0.0181	0.0172	0.0156	0.0170	nan	nan	0.0157	0.0166	0.0151	0.0182	0.0298	0.0193	0.0179	0.0183	0.0209	0.0206	0.0173	0.0194	0.0183	0.0231	0.0203	0.0160	0.0168	0.0181
KC196115	4940	C	A	NS3	ACA	AAA	NONSYNONYMOUS	0.0000	0.0134	0.0119	0.0132	0.0118	0.0109	0.0109	0.0000	0.0107	0.0124	0.0110	0.0124	0.0111	0.0122	nan	nan	0.0114	0.0114	0.0125	0.0116	0.0000	0.0117	0.0123	0.0103	0.0129	0.0129	0.0125	0.0128	0.0107	0.0113	0.0116	0.0158	0.0112	0.0110
KC196115	4947	G	A	NS3	CCG	CCA	SYNONYMOUS	0.0127	0.0153	0.0206	0.0825	0.0000	0.0170	0.0994	0.0000	0.0087	0.0000	0.0000	0.0000	0.0000	0.0000	nan	nan	0.0000	0.0000	0.0000	0.0000	0.0000	0.0000	0.0000	0.0000	0.0000	0.0000	0.0111	0.0000	0.0152	0.0000	0.0000	0.0141	0.0261	0.0000
KC196115	4952	T	C	NS3	GTG	GCG	NONSYNONYMOUS	0.0000	0.0000	0.0000	0.0000	0.0000	0.0000	0.0025	0.0000	0.0027	0.0000	0.0000	0.0000	0.0000	0.0000	nan	nan	0.0000	0.0000	0.0000	0.0000	0.0000	0.0000	0.0000	0.0000	0.0000	0.0000	0.0000	0.0000	0.0000	0.0000	0.0000	0.0172	0.0000	0.0000
KC196115	4953	G	T	NS3	GTG	GTT	SYNONYMOUS	0.0000	0.0072	0.0074	0.0069	0.0071	0.0052	0.0057	0.0000	0.0063	0.0079	0.0059	0.0080	0.0078	0.0067	nan	nan	0.0061	0.0076	0.0086	0.0073	0.0000	0.0062	0.0072	0.0057	0.0068	0.0102	0.0000	0.0098	0.0084	0.0068	0.0066	0.0107	0.0073	0.0086
KC196115	4969	G	A	NS3	GGG	AGG	NONSYNONYMOUS	0.0000	0.0000	0.0000	0.0000	0.0000	0.0000	0.0000	0.0000	0.0000	0.0000	0.0000	0.0000	0.0000	0.0000	nan	nan	0.0000	0.0000	0.0000	0.0000	0.0000	0.0000	0.0000	0.0000	0.0000	0.0000	0.0000	0.0000	0.0000	0.0000	0.0137	0.0000	0.0000	0.0000
KC196115	5024	T	C	NS3	ATC	ACC	NONSYNONYMOUS	0.0000	0.0107	0.0098	0.0088	0.0096	0.0102	0.0092	0.0000	0.0099	0.0086	0.0085	0.0087	0.0086	0.0088	nan	nan	0.0082	0.0076	0.0079	0.0093	0.0149	0.0114	0.0091	0.0080	0.0096	0.0000	0.0000	0.0081	0.0102	0.0093	0.0087	0.0103	0.0100	0.0088
KC196115	5025	C	T	NS3	ATC	ATT	SYNONYMOUS	0.0070	0.0000	0.0000	0.0000	0.0000	0.0000	0.0000	0.0000	0.0000	0.0000	0.0000	0.0000	0.0000	0.0000	nan	nan	0.0000	0.0000	0.0000	0.0000	0.0000	0.0000	0.0000	0.0000	0.0000	0.0000	0.0170	0.0000	0.0000	0.0000	0.0000	0.0083	0.0000	0.0000
KC196115	5032	T	A	NS3	TCC	ACC	NONSYNONYMOUS	0.0000	0.0100	0.0080	0.0082	0.0094	0.0078	0.0097	0.0099	0.0080	0.0087	0.0078	0.0083	0.0077	0.0080	nan	nan	0.0069	0.0091	0.0079	0.0088	0.0107	0.0080	0.0088	0.0086	0.0090	0.0072	0.0080	0.0078	0.0091	0.0106	0.0086	0.0083	0.0074	0.0081
KC196115	5032	T	C	NS3	TCC	CCC	NONSYNONYMOUS	0.0000	0.0104	0.0095	0.0111	0.0088	0.0111	0.0105	0.0103	0.0098	0.0092	0.0093	0.0095	0.0102	0.0094	nan	nan	0.0082	0.0087	0.0080	0.0088	0.0107	0.0100	0.0092	0.0095	0.0095	0.0109	0.0000	0.0080	0.0100	0.0107	0.0100	0.0097	0.0092	0.0070
KC196115	5037	T	C	NS3	AAT	AAC	SYNONYMOUS	0.0000	0.0069	0.0065	0.0063	0.0062	0.0059	0.0068	0.0000	0.0059	0.0061	0.0069	0.0067	0.0062	0.0057	nan	nan	0.0065	0.0067	0.0062	0.0066	0.0123	0.0076	0.0062	0.0064	0.0071	0.0066	0.0096	0.0068	0.0060	0.0081	0.0067	0.0065	0.0073	0.0071
KC196115	5044	A	G	NS3	ATC	GTC	NONSYNONYMOUS	0.0188	0.0062	0.0070	0.0084	0.0000	0.0214	0.0000	0.0000	0.0182	0.0000	0.0000	0.0060	0.0000	0.0241	nan	nan	0.0000	0.0000	0.0000	0.0000	0.0000	0.0000	0.0000	0.0000	0.0000	0.0000	0.0000	0.0000	0.0000	0.0000	0.0000	0.0085	0.0155	0.0000
KC196115	5045	T	C	NS3	ATC	ACC	NONSYNONYMOUS	0.0000	0.0077	0.0077	0.0067	0.0069	0.0050	0.0075	0.0000	0.0068	0.0071	0.0071	0.0078	0.0078	0.0055	nan	nan	0.0069	0.0081	0.0060	0.0072	0.0000	0.0063	0.0076	0.0067	0.0068	0.0065	0.0000	0.0080	0.0079	0.0086	0.0076	0.0066	0.0102	0.0063
KC196115	5148	T	C	NS3	ACT	ACC	SYNONYMOUS	0.0000	0.0118	0.0103	0.0127	0.0127	0.0117	0.0120	0.0114	0.0111	0.0108	0.0106	0.0101	0.0098	0.0107	nan	nan	0.0102	0.0108	0.0106	0.0104	0.0091	0.0108	0.0108	0.0115	0.0123	0.0121	0.0094	0.0127	0.0121	0.0112	0.0117	0.0104	0.0089	0.0113
KC196115	5153	G	A	NS3	AGC	AAC	NONSYNONYMOUS	0.0000	0.0000	0.0000	0.0000	0.0000	0.0000	0.0051	0.0000	0.0050	0.0000	0.0049	0.0000	0.0000	0.0000	nan	nan	0.0000	0.0000	0.0000	0.0000	0.0000	0.0000	0.0000	0.0000	0.0050	0.0000	0.0093	0.0066	0.0065	0.0064	0.0057	0.0127	0.0000	0.0000
KC196115	5159	T	A	NS3	CTA	CAA	NONSYNONYMOUS	0.0044	0.0200	0.0169	0.0182	0.0181	0.0257	0.0200	0.0162	0.0186	0.0194	0.0180	0.0209	0.0201	0.0198	nan	nan	0.0209	0.0160	0.0193	0.0187	0.0000	0.0195	0.0220	0.0182	0.0187	0.0219	0.0157	0.0165	0.0160	0.0194	0.0174	0.0131	0.0173	0.0161
KC196115	5166	G	A	NS3	AAG	AAA	SYNONYMOUS	0.0000	0.0111	0.0110	0.0100	0.0104	0.0161	0.0128	0.0082	0.0170	0.0122	0.0108	0.0124	0.0153	0.0109	nan	nan	0.0131	0.0099	0.0127	0.0116	0.0125	0.0116	0.0139	0.0101	0.0129	0.0119	0.0094	0.0121	0.0122	0.0127	0.0123	0.0080	0.0114	0.0110
KC196115	5171	A	G	NS3	CAG	CGG	NONSYNONYMOUS	0.0000	0.0000	0.0000	0.0000	0.0000	0.0000	0.0000	0.0000	0.0000	0.0000	0.0000	0.0000	0.0000	0.0000	nan	nan	0.0000	0.0000	0.0351	0.0000	0.0000	0.0000	0.0000	0.0037	0.0000	0.0000	0.0000	0.0000	0.0000	0.0000	0.0000	0.0000	0.0000	0.0000
KC196115	5190	G	A	NS3	CTG	CTA	SYNONYMOUS	0.0000	0.0070	0.0058	0.0073	0.0076	0.0062	0.0069	0.0061	0.0067	0.0068	0.0067	0.0063	0.0060	0.0065	nan	nan	0.0070	0.0073	0.0071	0.0065	0.0000	0.0067	0.0068	0.0075	0.0070	0.0082	0.0000	0.0067	0.0077	0.0073	0.0073	0.0068	0.0116	0.0073
KC196115	5191	C	T	NS3	CAC	TAC	NONSYNONYMOUS	0.0017	0.0000	0.0000	0.0000	0.0000	0.0000	0.0000	0.0000	0.0000	0.0000	0.0000	0.0000	0.0000	0.0000	nan	nan	0.0000	0.0000	0.0000	0.0000	0.0000	0.0000	0.0000	0.0000	0.0000	0.0000	0.0756	0.0000	0.0000	0.0000	0.0000	0.0000	0.0000	0.0000
KC196115	5204	G	A	NS3	GGA	GAA	NONSYNONYMOUS	0.0000	0.0419	0.0450	0.0455	0.0414	0.0507	0.0435	0.0442	0.0440	0.0414	0.0419	0.0413	0.0419	0.0402	nan	nan	0.0411	0.0429	0.0386	0.0400	0.0424	0.0432	0.0403	0.0436	0.0456	0.0487	0.0515	0.0468	0.0474	0.0431	0.0477	0.0422	0.0497	0.0509
KC196115	5221	C	A	NS3	CTA	ATA	NONSYNONYMOUS	0.0000	0.0072	0.0059	0.0069	0.0061	0.0077	0.0071	0.0115	0.0068	0.0071	0.0065	0.0083	0.0081	0.0060	nan	nan	0.0073	0.0070	0.0070	0.0066	0.0000	0.0069	0.0071	0.0069	0.0070	0.0000	0.0000	0.0067	0.0000	0.0075	0.0068	0.0073	0.0000	0.0061
KC196115	5222	T	C	NS3	CTA	CCA	NONSYNONYMOUS	0.0036	0.0119	0.0116	0.0130	0.0113	0.0139	0.0125	0.0152	0.0123	0.0110	0.0110	0.0112	0.0122	0.0114	nan	nan	0.0114	0.0123	0.0119	0.0111	0.0186	0.0127	0.0119	0.0124	0.0111	0.0103	0.0103	0.0104	0.0147	0.0136	0.0126	0.0111	0.0125	0.0115
KC196115	5222	T	A	NS3	CTA	CAA	NONSYNONYMOUS	0.0000	0.0122	0.0116	0.0117	0.0121	0.0113	0.0110	0.0133	0.0117	0.0111	0.0114	0.0121	0.0124	0.0116	nan	nan	0.0115	0.0109	0.0102	0.0105	0.0155	0.0131	0.0125	0.0121	0.0114	0.0113	0.0000	0.0106	0.0095	0.0098	0.0119	0.0103	0.0127	0.0093
KC196115	5227	C	A	NS3	CAA	AAA	NONSYNONYMOUS	0.0000	0.0191	0.0165	0.0162	0.0000	0.0180	0.0144	0.0000	0.0148	0.0164	0.0152	0.0175	0.0000	0.0162	nan	nan	0.0178	0.0175	0.0168	0.0165	0.0000	0.0000	0.0165	0.0000	0.0175	0.0195	0.0197	0.0177	0.0186	0.0171	0.0151	0.0174	0.0000	0.0167
KC196115	5231	T	A	NS3	ATA	AAA	NONSYNONYMOUS	0.0000	0.0089	0.0086	0.0099	0.0089	0.0104	0.0104	0.0000	0.0100	0.0089	0.0095	0.0096	0.0096	0.0095	nan	nan	0.0083	0.0074	0.0105	0.0086	0.0000	0.0092	0.0102	0.0089	0.0092	0.0113	0.0000	0.0078	0.0075	0.0109	0.0091	0.0000	0.0124	0.0086
KC196115	5231	T	C	NS3	ATA	ACA	NONSYNONYMOUS	0.0000	0.0087	0.0096	0.0101	0.0086	0.0101	0.0109	0.0114	0.0102	0.0079	0.0090	0.0084	0.0087	0.0097	nan	nan	0.0073	0.0077	0.0085	0.0091	0.0000	0.0098	0.0092	0.0093	0.0091	0.0000	0.0000	0.0114	0.0095	0.0116	0.0098	0.0111	0.0000	0.0105
KC196115	5241	C	T	NS3	GAC	GAT	SYNONYMOUS	0.0000	0.0000	0.0000	0.0000	0.0000	0.0000	0.0000	0.0000	0.0257	0.0000	0.0000	0.0152	0.0000	0.0072	nan	nan	0.0000	0.0083	0.0000	0.0000	0.0000	0.0000	0.0000	0.0000	0.0000	0.0000	0.0000	0.0000	0.0000	0.0000	0.0000	0.0000	0.0000	0.0000
KC196115	5261	G	A	NS3	AGA	AAA	NONSYNONYMOUS	0.0000	0.0000	0.0000	0.0000	0.0000	0.0000	0.0000	0.0000	0.0000	0.0000	0.0000	0.0000	0.0000	0.0000	nan	nan	0.0000	0.0000	0.0000	0.0000	0.0000	0.0000	0.0000	0.0000	0.0033	0.0000	0.0000	0.0168	0.0000	0.0000	0.0000	0.0000	0.0000	0.0000
KC196115	5265	A	T	NS3	ACA	ACT	SYNONYMOUS	0.0000	0.0000	0.0000	0.0000	0.0000	0.0000	0.0000	0.0000	0.0138	0.0000	0.0000	0.0000	0.0000	0.0000	nan	nan	0.0000	0.0000	0.0000	0.0000	0.0000	0.0000	0.0000	0.0000	0.0000	0.0000	0.0000	0.0000	0.0000	0.0000	0.0000	0.0000	0.0000	0.0000
KC196115	5272	C	T	NS3	CTG	TTG	SYNONYMOUS	0.0000	0.0102	0.0000	0.0000	0.0000	0.0000	0.0000	0.0000	0.0000	0.0000	0.0000	0.0000	0.0000	0.0000	nan	nan	0.0000	0.0000	0.0000	0.0000	0.0000	0.0000	0.0000	0.0000	0.0000	0.0000	0.0000	0.0000	0.0000	0.0000	0.0000	0.0000	0.0000	0.0000
KC196115	5298	T	G	NS3	GCT	GCG	SYNONYMOUS	0.0000	0.0000	0.0000	0.0000	0.0000	0.0000	0.0000	0.0000	0.0000	0.0000	0.0000	0.0000	0.0000	0.0000	nan	nan	0.0000	0.0000	0.0000	0.0000	0.0000	0.0000	0.0000	0.0000	0.0000	0.0000	0.0000	0.0000	0.0106	0.0000	0.0000	0.0000	0.0000	0.0000
KC196115	5299	G	A	NS3	GAA	AAA	NONSYNONYMOUS	0.0000	0.0063	0.0059	0.0078	0.0075	0.0074	0.0056	0.0092	0.0074	0.0072	0.0066	0.0082	0.0075	0.0073	nan	nan	0.0075	0.0081	0.0070	0.0071	0.0107	0.0064	0.0083	0.0070	0.0082	0.0093	0.0000	0.0081	0.0079	0.0094	0.0083	0.0069	0.0076	0.0081
KC196115	5338	C	A	NS3	CAA	AAA	NONSYNONYMOUS	0.0000	0.0000	0.0043	0.0000	0.0046	0.0000	0.0000	0.0000	0.0040	0.0041	0.0039	0.0000	0.0000	0.0039	nan	nan	0.0000	0.0000	0.0000	0.0042	0.0000	0.0111	0.0000	0.0000	0.0000	0.0000	0.0000	0.0000	0.0000	0.0000	0.0038	0.0000	0.0000	0.0000
KC196115	5344	T	C	NS3	TCA	CCA	NONSYNONYMOUS	0.0018	0.0110	0.0098	0.0107	0.0101	0.0101	0.0128	0.0170	0.0121	0.0100	0.0113	0.0106	0.0094	0.0095	nan	nan	0.0093	0.0080	0.0085	0.0097	0.0143	0.0141	0.0105	0.0119	0.0126	0.0100	0.0000	0.0104	0.0107	0.0127	0.0121	0.0112	0.0124	0.0120
KC196115	5351	T	C	NS3	GTG	GCG	NONSYNONYMOUS	0.0000	0.0079	0.0074	0.0088	0.0071	0.0069	0.0064	0.0085	0.0071	0.0078	0.0087	0.0092	0.0075	0.0080	nan	nan	0.0077	0.0097	0.0078	0.0082	0.0099	0.0086	0.0076	0.0090	0.0077	0.0076	0.0000	0.0078	0.0085	0.0107	0.0073	0.0086	0.0082	0.0073
KC196115	5364	T	C	NS3	CAT	CAC	SYNONYMOUS	0.0000	0.0121	0.0112	0.0128	0.0121	0.0106	0.0103	0.0091	0.0094	0.0122	0.0124	0.0124	0.0102	0.0134	nan	nan	0.0117	0.0139	0.0121	0.0121	0.0000	0.0118	0.0131	0.0112	0.0108	0.0123	0.0163	0.0128	0.0136	0.0114	0.0104	0.0134	0.0150	0.0114
KC196115	5365	C	T	NS3	CAG	TAG	NONSENSE	0.0000	0.0044	0.0041	0.0047	0.0038	0.0000	0.0041	0.0000	0.0036	0.0049	0.0040	0.0050	0.0000	0.0038	nan	nan	0.0041	0.0047	0.0049	0.0045	0.0000	0.0150	0.0000	0.0042	0.0038	0.0065	0.0000	0.0000	0.0038	0.0055	0.0029	0.0047	0.0000	0.0040
KC196115	5369	G	A	NS3	GGA	GAA	NONSYNONYMOUS	0.0000	0.0295	0.0288	0.0304	0.0306	0.0309	0.0289	0.0232	0.0266	0.0306	0.0275	0.0309	0.0270	0.0289	nan	nan	0.0305	0.0267	0.0312	0.0322	0.0139	0.0254	0.0281	0.0273	0.0319	0.0310	0.0315	0.0333	0.0301	0.0299	0.0299	0.0307	0.0335	0.0308
KC196115	5388	A	G	NS3	GTA	GTG	SYNONYMOUS	0.0000	0.0000	0.0000	0.0000	0.0000	0.0000	0.0000	0.0000	0.0000	0.0000	0.0000	0.0000	0.0000	0.0000	nan	nan	0.0000	0.0000	0.0000	0.0000	0.0000	0.0000	0.0000	0.0000	0.0406	0.0526	0.0000	0.0000	0.0000	0.0000	0.0095	0.0000	0.0000	0.0000
KC196115	5405	T	A	NS3	CTG	CAG	NONSYNONYMOUS	0.0000	0.0075	0.0081	0.0083	0.0077	0.0091	0.0084	0.0142	0.0083	0.0082	0.0078	0.0091	0.0080	0.0083	nan	nan	0.0086	0.0086	0.0081	0.0077	0.0081	0.0089	0.0093	0.0078	0.0081	0.0089	0.0128	0.0076	0.0084	0.0116	0.0080	0.0075	0.0077	0.0078
KC196115	5406	G	A	NS3	CTG	CTA	SYNONYMOUS	0.0000	0.0093	0.0093	0.0110	0.0101	0.0105	0.0102	0.0112	0.0090	0.0096	0.0090	0.0102	0.0083	0.0096	nan	nan	0.0087	0.0092	0.0093	0.0086	0.0099	0.0103	0.0100	0.0104	0.0087	0.0109	0.0085	0.0087	0.0119	0.0103	0.0095	0.0100	0.0088	0.0090
KC196115	5412	T	C	NS3	CAT	CAC	SYNONYMOUS	0.0000	0.0109	0.0110	0.0118	0.0099	0.0106	0.0127	0.0167	0.0115	0.0099	0.0110	0.0103	0.0085	0.0098	nan	nan	0.0089	0.0096	0.0105	0.0098	0.0000	0.0115	0.0098	0.0112	0.0122	0.0099	0.0104	0.0102	0.0120	0.0111	0.0105	0.0110	0.0097	0.0109
KC196115	5417	T	A	NS3	CTA	CAA	NONSYNONYMOUS	0.0000	0.0082	0.0086	0.0115	0.0085	0.0087	0.0093	0.0138	0.0089	0.0084	0.0087	0.0090	0.0091	0.0084	nan	nan	0.0085	0.0100	0.0092	0.0082	0.0000	0.0089	0.0091	0.0085	0.0093	0.0098	0.0000	0.0067	0.0072	0.0113	0.0081	0.0059	0.0073	0.0087
KC196115	5426	C	A	NS3	CCA	CAA	NONSYNONYMOUS	0.0000	0.0095	0.0092	0.0083	0.0097	0.0105	0.0084	0.0000	0.0079	0.0093	0.0085	0.0090	0.0100	0.0093	nan	nan	0.0107	0.0088	0.0102	0.0092	0.0000	0.0123	0.0097	0.0084	0.0083	0.0105	0.0092	0.0099	0.0087	0.0083	0.0084	0.0107	0.0086	0.0092
KC196115	5430	C	T	NS3	AAC	AAT	SYNONYMOUS	0.0000	0.0000	0.0000	0.0000	0.0000	0.0000	0.0000	0.0000	0.0000	0.0000	0.0000	0.0000	0.0000	0.0000	nan	nan	0.0000	0.0000	0.0000	0.0000	0.0000	0.0045	0.0000	0.0000	0.0000	0.0000	0.0130	0.0000	0.0000	0.0000	0.0000	0.0000	0.0000	0.0000
KC196115	5433	G	T	NS3	AGG	AGT	NONSYNONYMOUS	0.0000	0.0082	0.0087	0.0081	0.0119	0.0107	0.0086	0.0079	0.0083	0.0084	0.0077	0.0086	0.0089	0.0094	nan	nan	0.0078	0.0086	0.0063	0.0085	0.0000	0.0063	0.0089	0.0077	0.0100	0.0115	0.0000	0.0102	0.0128	0.0071	0.0104	0.0110	0.0070	0.0091
KC196115	5436	G	A	NS3	GTG	GTA	SYNONYMOUS	0.0000	0.0091	0.0097	0.0103	0.0109	0.0098	0.0084	0.0085	0.0089	0.0084	0.0080	0.0103	0.0074	0.0078	nan	nan	0.0075	0.0095	0.0094	0.0081	0.0079	0.0070	0.0085	0.0093	0.0091	0.0086	0.0091	0.0103	0.0090	0.0099	0.0091	0.0093	0.0081	0.0094
KC196115	5478	T	A	NS3	ACT	ACA	SYNONYMOUS	0.0000	0.0083	0.0081	0.0088	0.0079	0.0105	0.0082	0.0000	0.0093	0.0073	0.0075	0.0074	0.0000	0.0087	nan	nan	0.0000	0.0000	0.0000	0.0074	0.0149	0.0082	0.0081	0.0083	0.0081	0.0000	0.0000	0.0000	0.0092	0.0106	0.0096	0.0000	0.0085	0.0000
KC196115	5479	G	A	NS3	GAC	AAC	NONSYNONYMOUS	0.0000	0.0107	0.0126	0.0119	0.0128	0.0122	0.0144	0.0202	0.0145	0.0112	0.0119	0.0111	0.0137	0.0126	nan	nan	0.0112	0.0097	0.0094	0.0113	0.0195	0.0155	0.0119	0.0136	0.0123	0.0146	0.0000	0.0137	0.0119	0.0146	0.0129	0.0119	0.0126	0.0121
KC196115	5480	A	T	NS3	GAC	GTC	NONSYNONYMOUS	0.0000	0.0000	0.0082	0.0082	0.0000	0.0000	0.0000	0.0147	0.0081	0.0060	0.0063	0.0000	0.0000	0.0068	nan	nan	0.0000	0.0088	0.0000	0.0061	0.0169	0.0091	0.0068	0.0000	0.0073	0.0000	0.0000	0.0000	0.0000	0.0103	0.0000	0.0000	0.0000	0.0000
KC196115	5481	C	A	NS3	GAC	GAA	NONSYNONYMOUS	0.0000	0.0000	0.0000	0.0000	0.0000	0.0000	0.0000	0.0000	0.0077	0.0068	0.0000	0.0000	0.0000	0.0000	nan	nan	0.0000	0.0000	0.0000	0.0000	0.0000	0.0000	0.0000	0.0000	0.0000	0.0000	0.0000	0.0000	0.0000	0.0105	0.0075	0.0000	0.0000	0.0078
KC196115	5485	G	A	NS3	GCT	ACT	NONSYNONYMOUS	0.0000	0.0000	0.0105	0.0000	0.0000	0.0000	0.0108	0.0208	0.0114	0.0082	0.0098	0.0096	0.0000	0.0000	nan	nan	0.0089	0.0000	0.0080	0.0000	0.0000	0.0104	0.0092	0.0106	0.0000	0.0000	0.0000	0.0000	0.0000	0.0119	0.0000	0.0108	0.0114	0.0105
KC196115	5487	T	A	NS3	GCT	GCA	SYNONYMOUS	0.0000	0.0055	0.0059	0.0071	0.0000	0.0084	0.0065	0.0000	0.0071	0.0057	0.0054	0.0062	0.0054	0.0073	nan	nan	0.0053	0.0065	0.0057	0.0049	0.0000	0.0088	0.0057	0.0063	0.0060	0.0000	0.0111	0.0000	0.0000	0.0083	0.0066	0.0079	0.0093	0.0065
KC196115	5499	T	C	NS3	GCT	GCC	SYNONYMOUS	0.0066	0.0070	0.0054	0.0075	0.0064	0.0059	0.0063	0.0000	0.0058	0.0058	0.0059	0.0056	0.0074	0.0068	nan	nan	0.0060	0.0075	0.0064	0.0068	0.0132	0.0056	0.0066	0.0071	0.0064	0.0075	0.0000	0.0064	0.0083	0.0080	0.0057	0.0074	0.0095	0.0067
KC196115	5511	T	A	NS3	ATT	ATA	SYNONYMOUS	0.0000	0.0091	0.0091	0.0104	0.0113	0.0117	0.0092	0.0125	0.0089	0.0097	0.0104	0.0099	0.0121	0.0108	nan	nan	0.0096	0.0093	0.0102	0.0105	0.0000	0.0074	0.0107	0.0097	0.0090	0.0117	0.0000	0.0106	0.0104	0.0126	0.0093	0.0121	0.0070	0.0083
KC196115	5511	T	C	NS3	ATT	ATC	SYNONYMOUS	0.0000	0.0065	0.0107	0.0068	0.0068	0.0081	0.0074	0.0000	0.0070	0.0078	0.0069	0.0084	0.0085	0.0088	nan	nan	0.0070	0.0063	0.0060	0.0080	0.0000	0.0063	0.0091	0.0067	0.0172	0.0141	0.0000	0.0397	0.0070	0.0081	0.0074	0.0079	0.0091	0.0078
KC196115	5514	G	A	NS3	GCG	GCA	SYNONYMOUS	0.0046	0.0082	0.0071	0.0081	0.0083	0.0000	0.0064	0.0133	0.0070	0.0076	0.0073	0.0000	0.0077	0.0088	nan	nan	0.0083	0.0000	0.0091	0.0070	0.0000	0.0000	0.0077	0.0082	0.0073	0.0000	0.0000	0.0000	0.0000	0.0093	0.0069	0.0096	0.0000	0.0000
KC196115	5568	A	C	NS3	CCA	CCC	SYNONYMOUS	0.0022	0.0125	0.0093	0.0111	0.0063	0.0155	0.0128	0.0110	0.0056	0.0059	0.0092	0.0110	0.0113	0.0122	nan	nan	0.0100	0.0117	0.0105	0.0101	0.0157	0.0086	0.0134	0.0120	0.0129	0.0164	0.0090	0.0105	0.0103	0.0123	0.0125	0.0109	0.0125	0.0089
KC196115	5568	A	G	NS3	CCA	CCG	SYNONYMOUS	0.0000	0.0000	0.0000	0.0000	0.0255	0.0000	0.0000	0.0000	0.0047	0.0051	0.0000	0.0000	0.0000	0.0000	nan	nan	0.0000	0.0000	0.0000	0.0000	0.0000	0.0000	0.0000	0.0000	0.0000	0.0000	0.0000	0.0000	0.0000	0.0000	0.0000	0.0000	0.0000	0.0000
KC196115	5594	C	A	NS3	TCA	TAA	NONSENSE	0.0000	0.0000	0.0000	0.0045	0.0000	0.0000	0.0034	0.0000	0.0030	0.0039	0.0000	0.0000	0.0044	0.0038	nan	nan	0.0039	0.0000	0.0000	0.0039	0.0000	0.0105	0.0036	0.0000	0.0000	0.0000	0.0000	0.0000	0.0050	0.0000	0.0000	0.0000	0.0000	0.0000
KC196115	5599	G	A	NS3	GCC	ACC	NONSYNONYMOUS	0.0000	0.0092	0.0092	0.0100	0.0087	0.0105	0.0096	0.0124	0.0092	0.0094	0.0098	0.0103	0.0087	0.0089	nan	nan	0.0089	0.0091	0.0090	0.0092	0.0000	0.0089	0.0082	0.0102	0.0109	0.0111	0.0143	0.0105	0.0091	0.0104	0.0097	0.0106	0.0101	0.0110
KC196115	5603	C	T	NS3	CCA	CTA	NONSYNONYMOUS	0.0000	0.0000	0.0000	0.0000	0.0000	0.0000	0.0000	0.0000	0.0000	0.0000	0.0000	0.0000	0.0000	0.0000	nan	nan	0.0000	0.0000	0.0000	0.0000	0.0000	0.0000	0.0000	0.0000	0.0000	0.0000	0.0000	0.0000	0.1274	0.0000	0.0000	0.0000	0.0000	0.0000
KC196115	5607	T	C	NS3	ATT	ATC	SYNONYMOUS	0.0000	0.0038	0.0037	0.0041	0.0044	0.0053	0.0042	0.0000	0.0045	0.0035	0.0037	0.0038	0.0038	0.0040	nan	nan	0.0038	0.0039	0.0338	0.0043	0.0145	0.0055	0.0038	0.0048	0.0039	0.0059	0.0000	0.0000	0.0000	0.0058	0.0048	0.0000	0.0000	0.0040
KC196115	5615	T	A	NS3	CTG	CAG	NONSYNONYMOUS	0.0055	0.0137	0.0137	0.0143	0.0144	0.0000	0.0148	0.0000	0.0150	0.0136	0.0137	0.0158	0.0144	0.0139	nan	nan	0.0132	0.0135	0.0135	0.0135	0.0000	0.0146	0.0141	0.0166	0.0161	0.0000	0.0000	0.0144	0.0144	0.0235	0.0149	0.0146	0.0000	0.0138
KC196115	5615	T	C	NS3	CTG	CCG	NONSYNONYMOUS	0.0000	0.0163	0.0180	0.0176	0.0172	0.0167	0.0174	0.0000	0.0179	0.0170	0.0160	0.0165	0.0160	0.0163	nan	nan	0.0152	0.0138	0.0164	0.0150	0.0000	0.0203	0.0159	0.0171	0.0173	0.0155	0.0000	0.0147	0.0179	0.0264	0.0171	0.0171	0.0164	0.0163
KC196115	5616	G	A	NS3	CTG	CTA	SYNONYMOUS	0.0000	0.0191	0.0175	0.0215	0.0178	0.0148	0.0194	0.0214	0.0182	0.0164	0.0167	0.0182	0.0169	0.0180	nan	nan	0.0175	0.0163	0.0172	0.0170	0.0196	0.0175	0.0187	0.0187	0.0171	0.0182	0.0000	0.0179	0.0183	0.0231	0.0173	0.0174	0.0177	0.0167
KC196115	5618	A	G	NS3	CAG	CGG	NONSYNONYMOUS	0.0000	0.0105	0.0111	0.0086	0.0149	0.0103	0.0113	0.0150	0.0108	0.0102	0.0107	0.0091	0.0088	0.0103	nan	nan	0.0099	0.0113	0.0095	0.0097	0.0000	0.0118	0.0098	0.0116	0.0111	0.0094	0.0000	0.0000	0.0114	0.0116	0.0104	0.0114	0.0095	0.0106
KC196115	5622	T	C	NS3	GAT	GAC	SYNONYMOUS	0.0000	0.0087	0.0089	0.0076	0.0095	0.0088	0.0073	0.0000	0.0092	0.0087	0.0082	0.0097	0.0091	0.0084	nan	nan	0.0075	0.0077	0.0000	0.0081	0.0000	0.0080	0.0085	0.0112	0.0080	0.0084	0.0000	0.0074	0.0084	0.0114	0.0079	0.0088	0.0000	0.0102
KC196115	5622	T	G	NS3	GAT	GAG	NONSYNONYMOUS	0.0000	0.0000	0.0050	0.0070	0.0066	0.0000	0.0047	0.0000	0.0041	0.0041	0.0045	0.0057	0.0153	0.0054	nan	nan	0.0000	0.0000	0.1095	0.0044	0.0000	0.0093	0.0087	0.0052	0.0037	0.0000	0.0000	0.0000	0.0000	0.0000	0.0044	0.0000	0.0319	0.0000
KC196115	5627	T	C	NS3	ATC	ACC	NONSYNONYMOUS	0.0000	0.0111	0.0142	0.0136	0.0109	0.0116	0.0136	0.0135	0.0139	0.0138	0.0136	0.0138	0.0125	0.0131	nan	nan	0.0134	0.0130	0.0127	0.0138	0.0215	0.0139	0.0145	0.0149	0.0125	0.0162	0.0120	0.0135	0.0132	0.0167	0.0148	0.0140	0.0144	0.0146
KC196115	5649	T	G	NS3	AGT	AGG	NONSYNONYMOUS	0.0000	0.0090	0.0067	0.0073	0.0079	0.0096	0.0080	0.0104	0.0078	0.0081	0.0075	0.0060	0.0066	0.0071	nan	nan	0.0081	0.0084	0.0070	0.0078	0.0000	0.0059	0.0078	0.0068	0.0093	0.0059	0.0000	0.0083	0.0091	0.0071	0.0074	0.0078	0.0067	0.0088
KC196115	5649	T	C	NS3	AGT	AGC	SYNONYMOUS	0.0000	0.0000	0.0048	0.0064	0.0077	0.0070	0.0053	0.0000	0.0051	0.0063	0.0052	0.0062	0.0054	0.0060	nan	nan	0.0061	0.0000	0.0078	0.0074	0.0000	0.0032	0.0070	0.0051	0.0053	0.0089	0.0138	0.0076	0.0000	0.0079	0.0066	0.0087	0.0065	0.0064
KC196115	5655	C	T	NS3	TAC	TAT	SYNONYMOUS	0.0000	0.0000	0.0000	0.0059	0.0000	0.0000	0.0000	0.0000	0.0000	0.0000	0.0000	0.0000	0.0146	0.0000	nan	nan	0.0000	0.0000	0.0000	0.0000	0.0000	0.0027	0.0000	0.0000	0.0000	0.0000	0.0000	0.0000	0.0000	0.0000	0.0000	0.0000	0.0000	0.0000
KC196115	5656	G	A	NS3	GAA	AAA	NONSYNONYMOUS	0.0000	0.0074	0.0064	0.0083	0.0080	0.0061	0.0062	0.0115	0.0070	0.0076	0.0062	0.0079	0.0076	0.0066	nan	nan	0.0065	0.0086	0.0077	0.0072	0.0077	0.0063	0.0073	0.0064	0.0079	0.0000	0.0091	0.0104	0.0080	0.0053	0.0076	0.0098	0.0085	0.0100
KC196115	5659	T	G	NS3	TGG	GGG	NONSYNONYMOUS	0.0000	0.0102	0.0083	0.0068	0.0089	0.0119	0.0087	0.0092	0.0088	0.0083	0.0091	0.0078	0.0084	0.0097	nan	nan	0.0085	0.0081	0.0076	0.0075	0.0101	0.0068	0.0097	0.0103	0.0091	0.0095	0.0092	0.0087	0.0093	0.0076	0.0083	0.0074	0.0095	0.0096
KC196115	5663	T	C	NS3	ATC	ACC	NONSYNONYMOUS	0.0000	0.0076	0.0077	0.0084	0.0091	0.0057	0.0091	0.0143	0.0093	0.0082	0.0086	0.0082	0.0085	0.0084	nan	nan	0.0075	0.0065	0.0104	0.0085	0.0102	0.0064	0.0088	0.0065	0.0095	0.0089	0.0000	0.0088	0.0096	0.0097	0.0085	0.0112	0.0098	0.0096
KC196115	5678	G	A	NS3	GGA	GAA	NONSYNONYMOUS	0.0000	0.0505	0.0565	0.0565	0.0545	0.0585	0.0578	0.0825	0.0664	0.0496	0.0511	0.0496	0.0481	0.0531	nan	nan	0.0493	0.0458	0.0486	0.0517	0.0500	0.0593	0.0491	0.0581	0.0624	0.0516	0.0651	0.0564	0.0559	0.0518	0.0679	0.0519	0.0552	0.0590
KC196115	5711	T	C	NS3	ATG	ACG	NONSYNONYMOUS	0.0000	0.0175	0.0169	0.0199	0.0175	0.0176	0.0160	0.0000	0.0149	0.0181	0.0181	0.0175	0.0184	0.0186	nan	nan	0.0168	0.0156	0.0170	0.0168	0.0229	0.0177	0.0175	0.0213	0.0166	0.0207	0.0000	0.0189	0.0194	0.0189	0.0144	0.0000	0.0196	0.0169
KC196115	5714	G	A	NS3	GGA	GAA	NONSYNONYMOUS	0.0000	0.0312	0.0293	0.0305	0.0283	0.0280	0.0289	0.0000	0.0274	0.0299	0.0301	0.0287	0.0276	0.0285	nan	nan	0.0308	0.0285	0.0321	0.0296	0.0000	0.0291	0.0297	0.0288	0.0324	0.0315	0.0304	0.0318	0.0311	0.0281	0.0304	0.0315	0.0361	0.0322
KC196115	5718	T	G	NS3	AAT	AAG	NONSYNONYMOUS	0.0000	0.0000	0.0450	0.0059	0.0051	0.0000	0.0037	0.0000	0.0034	0.0037	0.0031	0.0110	0.0566	0.0034	nan	nan	0.0049	0.0000	0.0051	0.0039	0.0000	0.0047	0.0049	0.0050	0.0030	0.0458	0.0000	0.0000	0.0064	0.0200	0.0033	0.0000	0.0000	0.0000
KC196115	5730	G	A	NS3	ATG	ATA	NONSYNONYMOUS	0.0000	0.0000	0.0000	0.0000	0.0000	0.0000	0.0000	0.0000	0.0000	0.0000	0.0000	0.0000	0.0000	0.0000	nan	nan	0.0000	0.0000	0.0000	0.0000	0.0000	0.0000	0.0000	0.0000	0.0103	0.0000	0.0000	0.0000	0.0000	0.0000	0.0000	0.0000	0.0000	0.0000
KC196115	5748	G	A	NS3	GGG	GGA	SYNONYMOUS	0.0000	0.0967	0.1042	0.1109	0.1124	0.1030	0.1037	0.1129	0.1072	0.0940	0.0986	0.0941	0.0935	0.1018	nan	nan	0.0961	0.0984	0.0931	0.0991	0.0961	0.1053	0.1020	0.1021	0.1171	0.1073	0.1055	0.1128	0.1205	0.1055	0.1158	0.1039	0.1131	0.1172
KC196115	5769	T	C	NS3	AAT	AAC	SYNONYMOUS	0.0188	0.0075	0.0089	0.0094	0.0000	0.0225	0.0000	0.0000	0.0213	0.0028	0.0023	0.0063	0.0000	0.0286	nan	nan	0.0000	0.0000	0.0000	0.0000	0.0000	0.0000	0.0000	0.0000	0.0000	0.0000	0.0000	0.0000	0.0052	0.0000	0.0000	0.0131	0.0110	0.0000
KC196115	5778	A	G	NS3	TCA	TCG	SYNONYMOUS	0.0386	0.0289	0.0443	0.0148	0.0173	0.1439	0.0328	0.0000	0.1731	0.1472	0.0000	0.6377	0.1533	0.7449	nan	nan	0.9810	0.9564	0.9847	0.9670	0.9906	0.9238	0.9845	0.9753	0.9873	0.9842	0.0168	0.9671	0.1363	0.9772	0.9742	0.0628	0.0377	0.9877
KC196115	5793	T	C	NS3	TAT	TAC	SYNONYMOUS	0.0000	0.0109	0.0094	0.0123	0.0101	0.0110	0.0106	0.0113	0.0112	0.0110	0.0111	0.0120	0.0098	0.0111	nan	nan	0.0098	0.0106	0.0130	0.0113	0.0061	0.0112	0.0114	0.0096	0.0112	0.0109	0.0109	0.0128	0.0120	0.0129	0.0113	0.0098	0.0133	0.0125
KC196115	5808	T	C	NS3	AAT	AAC	SYNONYMOUS	0.0000	0.0000	0.0032	0.0063	0.0000	0.0000	0.0105	0.0000	0.0030	0.0035	0.0031	0.0000	0.0040	0.0045	nan	nan	0.0040	0.0000	0.0000	0.0030	0.0000	0.0030	0.0038	0.0000	0.0030	0.0000	0.0000	0.0000	0.0000	0.0047	0.0035	0.0037	0.0000	0.0037
KC196115	5815	T	C	NS3	TGG	CGG	NONSYNONYMOUS	0.0028	0.0071	0.0074	0.0070	0.0080	0.0079	0.0072	0.0090	0.0063	0.0069	0.0071	0.0098	0.0081	0.0078	nan	nan	0.0071	0.0053	0.0077	0.0082	0.0000	0.0065	0.0070	0.0067	0.0079	0.0071	0.0141	0.0082	0.0000	0.0086	0.0071	0.0070	0.0071	0.0080
KC196115	5815	T	G	NS3	TGG	GGG	NONSYNONYMOUS	0.0000	0.0114	0.0075	0.0097	0.0105	0.0088	0.0082	0.0125	0.0086	0.0099	0.0087	0.0095	0.0092	0.0104	nan	nan	0.0096	0.0086	0.0089	0.0111	0.0000	0.0083	0.0098	0.0089	0.0088	0.0094	0.0094	0.0080	0.0083	0.0081	0.0098	0.0062	0.0109	0.0094
KC196115	5820	C	T	NS3	GAC	GAT	SYNONYMOUS	0.0000	0.0097	0.0088	0.0095	0.0095	0.0102	0.0084	0.0000	0.0082	0.0098	0.0095	0.0000	0.0096	0.0101	nan	nan	0.0099	0.0000	0.0096	0.0098	0.0000	0.0066	0.0087	0.0078	0.0098	0.0000	0.0000	0.0102	0.0000	0.0000	0.0090	0.0118	0.0000	0.0106
KC196115	5844	T	G	NS3	TCT	TCG	SYNONYMOUS	0.0000	0.0000	0.0633	0.0000	0.0000	0.0000	0.0000	0.0000	0.0000	0.0000	0.0000	0.0000	0.0000	0.0000	nan	nan	0.0000	0.0084	0.0000	0.0000	0.0000	0.0000	0.0035	0.0000	0.0000	0.0000	0.0000	0.1003	0.0400	0.0000	0.0000	0.0000	0.0000	0.1241
KC196115	5884	T	C	NS3	TGC	CGC	NONSYNONYMOUS	0.0000	0.0075	0.0082	0.0079	0.0077	0.0076	0.0072	0.0117	0.0080	0.0072	0.0074	0.0072	0.0074	0.0092	nan	nan	0.0075	0.0068	0.0098	0.0081	0.0000	0.0079	0.0080	0.0088	0.0098	0.0079	0.0000	0.0085	0.0072	0.0090	0.0093	0.0091	0.0091	0.0090
KC196115	5885	G	A	NS3	TGC	TAC	NONSYNONYMOUS	0.0000	0.0066	0.0080	0.0078	0.0078	0.0070	0.0077	0.0117	0.0068	0.0065	0.0067	0.0072	0.0079	0.0075	nan	nan	0.0071	0.0073	0.0000	0.0066	0.0000	0.0080	0.0073	0.0057	0.0073	0.0077	0.0000	0.0082	0.0077	0.0088	0.0085	0.0070	0.0067	0.0077
KC196115	5886	C	T	NS3	TGC	TGT	SYNONYMOUS	0.0000	0.0000	0.0000	0.0000	0.0000	0.0000	0.0000	0.0000	0.0000	0.0000	0.0000	0.0000	0.0000	0.0000	nan	nan	0.0000	0.0000	0.0000	0.0000	0.0000	0.0000	0.0000	0.0000	0.0000	0.0000	0.0000	0.0000	0.0000	0.0000	0.0310	0.0000	0.0000	0.0000
KC196115	5888	G	A	NS3	AGA	AAA	NONSYNONYMOUS	0.0000	0.0079	0.0075	0.0076	0.0067	0.0082	0.0071	0.0121	0.0070	0.0076	0.0074	0.0077	0.0085	0.0089	nan	nan	0.0084	0.0070	0.0084	0.0087	0.0000	0.0074	0.0080	0.0082	0.0076	0.0000	0.0000	0.0087	0.0071	0.0082	0.0093	0.0097	0.0093	0.0080
KC196115	5898	G	A	NS3	GTG	GTA	SYNONYMOUS	0.0000	0.0126	0.0130	0.0141	0.0137	0.0157	0.0132	0.0117	0.0131	0.0136	0.0121	0.0130	0.0116	0.0138	nan	nan	0.0131	0.0141	0.0137	0.0139	0.0113	0.0115	0.0129	0.0129	0.0155	0.0161	0.0149	0.0178	0.0130	0.0112	0.0147	0.0159	0.0162	0.0163
KC196115	5907	C	T	NS3	ACC	ACT	SYNONYMOUS	0.0000	0.0000	0.0000	0.0000	0.0000	0.0000	0.0000	0.0000	0.0000	0.0000	0.0000	0.0000	0.0000	0.0000	nan	nan	0.0000	0.0000	0.0126	0.0000	0.0000	0.0000	0.0000	0.0000	0.0000	0.0000	0.0000	0.0000	0.0000	0.0000	0.0000	0.0000	0.0000	0.0000
KC196115	5909	T	C	NS3	ATC	ACC	NONSYNONYMOUS	0.0000	0.0071	0.0063	0.0061	0.0066	0.0066	0.0084	0.0000	0.0063	0.0066	0.0063	0.0057	0.0062	0.0066	nan	nan	0.0056	0.0069	0.0072	0.0059	0.0117	0.0071	0.0069	0.0069	0.0069	0.0069	0.0067	0.0071	0.0069	0.0070	0.0081	0.0064	0.0056	0.0079
KC196115	5918	A	G	NS3	GAG	GGG	NONSYNONYMOUS	0.0000	0.0114	0.0088	0.0094	0.0079	0.0087	0.0090	0.0000	0.0077	0.0100	0.0087	0.0107	0.0082	0.0104	nan	nan	0.0102	0.0106	0.0103	0.0100	0.0000	0.0093	0.0099	0.0096	0.0094	0.0095	0.0000	0.0090	0.0080	0.0104	0.0085	0.0000	0.0000	0.0092
KC196115	5919	G	A	NS3	GAG	GAA	SYNONYMOUS	0.0000	0.0000	0.0000	0.0000	0.0000	0.0000	0.0000	0.0000	0.0000	0.0000	0.0000	0.0000	0.0000	0.0000	nan	nan	0.0000	0.0000	0.0224	0.0000	0.0163	0.0000	0.0000	0.0000	0.0000	0.0000	0.0000	0.0000	0.0000	0.0000	0.0000	0.0000	0.0000	0.0000
KC196115	5920	G	A	NS3	GGA	AGA	NONSYNONYMOUS	0.0000	0.0080	0.0113	0.0098	0.0118	0.0098	0.0109	0.0149	0.0106	0.0075	0.0087	0.0000	0.0093	0.0087	nan	nan	0.0078	0.0083	0.0000	0.0091	0.0000	0.0105	0.0094	0.0085	0.0109	0.0000	0.0000	0.0081	0.0087	0.0090	0.0125	0.0000	0.0000	0.0091
KC196115	5937	T	C	NS3	ATT	ATC	SYNONYMOUS	0.0000	0.0028	0.0027	0.0104	0.0024	0.0000	0.0035	0.0000	0.0025	0.0027	0.0028	0.0029	0.0031	0.0027	nan	nan	0.0000	0.0000	0.0000	0.0034	0.0000	0.0025	0.0000	0.0000	0.0029	0.0041	0.0000	0.0030	0.0033	0.0000	0.0030	0.0000	0.0000	0.0032
KC196115	5942	G	A	NS3	GGA	GAA	NONSYNONYMOUS	0.0000	0.0236	0.0224	0.0262	0.0263	0.0235	0.0225	0.0256	0.0227	0.0248	0.0235	0.0230	0.0235	0.0257	nan	nan	0.0250	0.0256	0.0263	0.0255	0.0167	0.0223	0.0238	0.0229	0.0278	0.0303	0.0337	0.0281	0.0258	0.0231	0.0277	0.0276	0.0284	0.0263
KC196115	5956	A	G	NS3	ATA	GTA	NONSYNONYMOUS	0.0000	0.0200	0.0000	0.0000	0.0208	0.0000	0.0000	0.0000	0.0000	0.0000	0.0000	0.0000	0.0000	0.0000	nan	nan	0.0000	0.0000	0.0000	0.0000	0.0000	0.0000	0.0000	0.0000	0.0000	0.0000	0.0000	0.0000	0.0000	0.0000	0.0000	0.0000	0.0000	0.0000
KC196115	5970	T	C	NS3	AGT	AGC	SYNONYMOUS	0.0000	0.0059	0.0050	0.0064	0.0053	0.0066	0.0056	0.0000	0.0059	0.0055	0.0055	0.0046	0.0050	0.0055	nan	nan	0.0048	0.0055	0.0049	0.0062	0.0118	0.0072	0.0048	0.0068	0.0057	0.0065	0.0000	0.0062	0.0046	0.0076	0.0057	0.0000	0.0063	0.0056
KC196115	5971	G	A	NS3	GCA	ACA	NONSYNONYMOUS	0.0000	0.0074	0.0076	0.0089	0.0087	0.0071	0.0079	0.0106	0.0077	0.0079	0.0076	0.0077	0.0066	0.0076	nan	nan	0.0082	0.0000	0.0074	0.0081	0.0000	0.0082	0.0077	0.0091	0.0087	0.0080	0.0081	0.0064	0.0091	0.0094	0.0074	0.0093	0.0109	0.0080
KC196115	5974	G	A	NS3	GCC	ACC	NONSYNONYMOUS	0.0000	0.0113	0.0088	0.0104	0.0091	0.0100	0.0086	0.0107	0.0085	0.0085	0.0093	0.0096	0.0077	0.0091	nan	nan	0.0088	0.0092	0.0100	0.0097	0.0000	0.0109	0.0099	0.0103	0.0077	0.0000	0.0000	0.0088	0.0109	0.0091	0.0083	0.0089	0.0000	0.0084
KC196115	6000	G	A	NS3	AGG	AGA	SYNONYMOUS	0.0000	0.0105	0.0113	0.0116	0.0100	0.0116	0.0104	0.0134	0.0111	0.0108	0.0120	0.0102	0.0118	0.0100	nan	nan	0.0117	0.0105	0.0106	0.0103	0.0075	0.0108	0.0121	0.0104	0.0121	0.0118	0.0117	0.0129	0.0124	0.0126	0.0125	0.0112	0.0140	0.0132
KC196115	6003	T	C	NS3	AAT	AAC	SYNONYMOUS	0.0000	0.0086	0.0069	0.0070	0.0077	0.0071	0.0076	0.0116	0.0075	0.0074	0.0067	0.0084	0.0063	0.0077	nan	nan	0.0063	0.0065	0.0069	0.0076	0.0077	0.0072	0.0068	0.0070	0.0081	0.0101	0.0000	0.0084	0.0079	0.0072	0.0076	0.0064	0.0085	0.0075
KC196115	6015	T	G	NS3	GTT	GTG	SYNONYMOUS	0.0000	0.0000	0.0000	0.0042	0.0000	0.0000	0.0032	0.0000	0.0034	0.0030	0.0032	0.0000	0.0000	0.0000	nan	nan	0.0000	0.0000	0.0000	0.0180	0.0000	0.0000	0.0000	0.0000	0.0040	0.0000	0.0000	0.0000	0.0000	0.0040	0.0033	0.0000	0.0000	0.0042
KC196115	6083	C	A	NS3	GCA	GAA	NONSYNONYMOUS	0.0000	0.0129	0.0120	0.0122	0.0115	0.0166	0.0137	0.0114	0.0123	0.0133	0.0131	0.0136	0.0146	0.0129	nan	nan	0.0130	0.0136	0.0136	0.0127	0.0144	0.0106	0.0119	0.0114	0.0127	0.0161	0.0110	0.0137	0.0160	0.0110	0.0127	0.0124	0.0130	0.0115
KC196115	6090	T	C	NS3	ATT	ATC	SYNONYMOUS	0.0000	0.0057	0.0000	0.0028	0.0027	0.0072	0.0026	0.0051	0.0289	0.0023	0.0028	0.0000	0.0031	0.0000	nan	nan	0.0000	0.0031	0.0000	0.0027	0.0000	0.0026	0.0029	0.0000	0.0029	0.0000	0.0000	0.0036	0.0034	0.0000	0.0025	0.0033	0.0000	0.0000
KC196115	6092	T	A	NS3	ATG	AAG	NONSYNONYMOUS	0.0000	0.0100	0.0097	0.0116	0.0092	0.0095	0.0096	0.0090	0.0091	0.0097	0.0087	0.0094	0.0091	0.0097	nan	nan	0.0103	0.0087	0.0085	0.0086	0.0071	0.0089	0.0095	0.0089	0.0096	0.0080	0.0087	0.0099	0.0077	0.0089	0.0097	0.0071	0.0090	0.0105
KC196115	6092	T	G	NS3	ATG	AGG	NONSYNONYMOUS	0.0000	0.0084	0.0076	0.0084	0.0074	0.0084	0.0074	0.0115	0.0079	0.0069	0.0065	0.0073	0.0072	0.0074	nan	nan	0.0080	0.0064	0.0065	0.0079	0.0000	0.0082	0.0083	0.0059	0.0072	0.0094	0.0000	0.0064	0.0075	0.0074	0.0083	0.0084	0.0071	0.0076
KC196115	6092	T	C	NS3	ATG	ACG	NONSYNONYMOUS	0.0000	0.0170	0.0133	0.0180	0.0151	0.0149	0.0152	0.0204	0.0150	0.0145	0.0142	0.0152	0.0161	0.0144	nan	nan	0.0155	0.0138	0.0140	0.0152	0.0195	0.0139	0.0153	0.0146	0.0151	0.0166	0.0107	0.0169	0.0186	0.0186	0.0168	0.0168	0.0152	0.0157
KC196115	6093	G	A	NS3	ATG	ATA	NONSYNONYMOUS	0.0000	0.0165	0.0128	0.0178	0.0155	0.0140	0.0147	0.0205	0.0143	0.0140	0.0132	0.0140	0.0147	0.0143	nan	nan	0.0140	0.0127	0.0136	0.0139	0.0162	0.0139	0.0139	0.0136	0.0157	0.0155	0.0125	0.0123	0.0148	0.0136	0.0156	0.0132	0.0131	0.0120
KC196115	6095	T	C	NS3	CTA	CCA	NONSYNONYMOUS	0.0000	0.0155	0.0166	0.0166	0.0157	0.0158	0.0165	0.0178	0.0167	0.0153	0.0148	0.0162	0.0143	0.0153	nan	nan	0.0151	0.0121	0.0121	0.0144	0.0132	0.0148	0.0144	0.0132	0.0162	0.0168	0.0151	0.0145	0.0144	0.0165	0.0164	0.0153	0.0173	0.0165
KC196115	6133	C	T	NS3	CTG	TTG	SYNONYMOUS	0.0000	0.0000	0.0000	0.0478	0.0000	0.0000	0.0507	0.0000	0.0000	0.0000	0.0000	0.0000	0.0000	0.0000	nan	nan	0.0000	0.0000	0.0000	0.0000	0.0000	0.0000	0.0000	0.0000	0.0000	0.0000	0.0000	0.0000	0.0000	0.0000	0.0000	0.0000	0.0000	0.0000
KC196115	6138	C	T	NS3	TAC	TAT	SYNONYMOUS	0.0000	0.0000	0.0055	0.0000	0.0000	0.0000	0.0000	0.0000	0.0035	0.0000	0.0000	0.0000	0.0000	0.0000	nan	nan	0.0000	0.0000	0.0000	0.0034	0.0000	0.0040	0.0000	0.0045	0.0000	0.0000	0.0000	0.0000	0.0000	0.0000	0.0032	0.0100	0.0000	0.0000
KC196115	6147	G	A	NS3	GAG	GAA	SYNONYMOUS	0.0000	0.0000	0.0000	0.0000	0.0000	0.0000	0.0000	0.0000	0.0000	0.0000	0.0000	0.0000	0.0000	0.0000	nan	nan	0.0000	0.0000	0.0000	0.0000	0.0000	0.0000	0.0000	0.0000	0.0000	0.0000	0.0000	0.0000	0.0177	0.0000	0.0000	0.0000	0.0000	0.0000
KC196115	6151	G	A	NS3	GAA	AAA	NONSYNONYMOUS	0.0000	0.0344	0.0414	0.0410	0.0379	0.0373	0.0427	0.0443	0.0443	0.0346	0.0354	0.0350	0.0355	0.0353	nan	nan	0.0358	0.0355	0.0326	0.0347	0.0420	0.0447	0.0380	0.0335	0.0411	0.0393	0.0392	0.0383	0.0450	0.0418	0.0492	0.0348	0.0378	0.0395
KC196115	6156	G	A	NS3	AAG	AAA	SYNONYMOUS	0.0185	0.0059	0.0061	0.0082	0.0000	0.0182	0.0000	0.0000	0.0185	0.0000	0.0000	0.0053	0.0000	0.0244	nan	nan	0.0000	0.0000	0.0000	0.0000	0.0000	0.0000	0.0000	0.0000	0.0000	0.0268	0.0000	0.0000	0.0000	0.0000	0.0000	0.0128	0.0068	0.0000
KC196115	6158	C	T	NS3	GCT	GTT	NONSYNONYMOUS	0.0000	0.0376	0.0407	0.0423	0.0378	0.0406	0.0408	0.0379	0.0430	0.0390	0.0394	0.0387	0.0380	0.0362	nan	nan	0.0405	0.0388	0.0355	0.0391	0.0328	0.0392	0.0395	0.0392	0.0415	0.0365	0.0381	0.0381	0.0369	0.0367	0.0422	0.0349	0.0455	0.0388
KC196115	6185	T	C	NS3	CTC	CCC	NONSYNONYMOUS	0.0000	0.0075	0.0075	0.0082	0.0089	0.0089	0.0091	0.0088	0.0076	0.0077	0.0089	0.0089	0.0080	0.0084	nan	nan	0.0079	0.0104	0.0080	0.0076	0.0133	0.0071	0.0082	0.0078	0.0084	0.0072	0.0085	0.0075	0.0077	0.0082	0.0079	0.0086	0.0094	0.0080
KC196115	6192	T	A	NS3	GGT	GGA	SYNONYMOUS	0.0000	0.0078	0.0072	0.0000	0.0000	0.0000	0.0000	0.0000	0.0045	0.0061	0.0000	0.0073	0.0000	0.0105	nan	nan	0.0000	0.0000	0.0000	0.0000	0.0000	0.0058	0.0074	0.0000	0.0000	0.0000	0.0000	0.0000	0.0000	0.0081	0.0052	0.0000	0.0000	0.0000
KC196115	6192	T	G	NS3	GGT	GGG	SYNONYMOUS	0.0000	0.0108	0.0094	0.0073	0.0097	0.0099	0.0084	0.0000	0.0067	0.0089	0.0082	0.0106	0.0092	0.0095	nan	nan	0.0094	0.0080	0.0087	0.0090	0.0137	0.0072	0.0091	0.0098	0.0083	0.0097	0.0000	0.0088	0.0072	0.0098	0.0073	0.0000	0.0102	0.0097
KC196115	6192	T	C	NS3	GGT	GGC	SYNONYMOUS	0.0000	0.0106	0.0091	0.0112	0.0097	0.0095	0.0095	0.0000	0.0082	0.0109	0.0109	0.0119	0.0115	0.0107	nan	nan	0.0104	0.0102	0.0109	0.0096	0.0150	0.0094	0.0113	0.0110	0.0103	0.0113	0.0000	0.0120	0.0100	0.0104	0.0078	0.0091	0.0105	0.0086
KC196115	6196	G	A	NS3	GAG	AAG	NONSYNONYMOUS	0.0000	0.0000	0.0063	0.0069	0.0056	0.0000	0.0000	0.0103	0.0056	0.0060	0.0060	0.0000	0.0000	0.0068	nan	nan	0.0061	0.0000	0.0000	0.0061	0.0000	0.0060	0.0066	0.0070	0.0060	0.0000	0.0000	0.0000	0.0000	0.0000	0.0067	0.0000	0.0000	0.0000
KC196115	6236	T	C	NS3	CTC	CCC	NONSYNONYMOUS	0.0000	0.0088	0.0099	0.0083	0.0090	0.0092	0.0097	0.0091	0.0081	0.0087	0.0080	0.0085	0.0086	0.0092	nan	nan	0.0078	0.0098	0.0081	0.0090	0.0000	0.0083	0.0087	0.0095	0.0092	0.0076	0.0077	0.0106	0.0103	0.0110	0.0096	0.0073	0.0106	0.0102
KC196115	6269	A	G	NS3	AAT	AGT	NONSYNONYMOUS	0.0202	0.0000	0.0000	0.0000	0.0000	0.0200	0.0000	0.0000	0.0175	0.0000	0.0000	0.0000	0.0000	0.0233	nan	nan	0.0000	0.0000	0.0000	0.0000	0.0000	0.0000	0.0000	0.0000	0.0000	0.0000	0.0000	0.0000	0.0000	0.0000	0.0000	0.0099	0.0000	0.0000
KC196115	6280	T	C	NS3	TAC	CAC	NONSYNONYMOUS	0.0000	0.0085	0.0112	0.0112	0.0109	0.0097	0.0108	0.0092	0.0108	0.0093	0.0099	0.0108	0.0098	0.0106	nan	nan	0.0094	0.0105	0.0098	0.0098	0.0079	0.0110	0.0097	0.0101	0.0104	0.0093	0.0104	0.0104	0.0111	0.0117	0.0102	0.0087	0.0105	0.0102
KC196115	6282	C	T	NS3	TAC	TAT	SYNONYMOUS	0.0000	0.0091	0.0085	0.0102	0.0104	0.0095	0.0096	0.0000	0.0093	0.0088	0.0081	0.0099	0.0000	0.0085	nan	nan	0.0089	0.0098	0.0000	0.0087	0.0000	0.0115	0.0091	0.0000	0.0087	0.0000	0.0000	0.0085	0.0099	0.0000	0.0090	0.0000	0.0094	0.0086
KC196115	6285	T	A	NS3	ACT	ACA	SYNONYMOUS	0.0000	0.0102	0.0085	0.0085	0.0101	0.0084	0.0086	0.0000	0.0094	0.0090	0.0082	0.0080	0.0085	0.0085	nan	nan	0.0089	0.0080	0.0090	0.0092	0.0000	0.0078	0.0080	0.0080	0.0090	0.0089	0.0000	0.0096	0.0097	0.0085	0.0091	0.0086	0.0000	0.0087
KC196115	6286	G	A	NS3	GAC	AAC	NONSYNONYMOUS	0.0000	0.0000	0.0084	0.0000	0.0000	0.0000	0.0000	0.0000	0.0094	0.0088	0.0000	0.0000	0.0091	0.0093	nan	nan	0.0000	0.0000	0.0000	0.0000	0.0000	0.0000	0.0000	0.0000	0.0101	0.0000	0.0000	0.0000	0.0000	0.0086	0.0096	0.0110	0.0000	0.0000
KC196115	6290	G	A	NS3	AGA	AAA	NONSYNONYMOUS	0.0000	0.0000	0.0000	0.0135	0.0000	0.0000	0.0000	0.0000	0.0123	0.0118	0.0118	0.0127	0.0000	0.0127	nan	nan	0.0136	0.0125	0.0137	0.0134	0.0000	0.0113	0.0000	0.0124	0.0124	0.0000	0.0000	0.0125	0.0000	0.0117	0.0122	0.0132	0.0000	0.0153
KC196115	6317	C	A	NS3	ACA	AAA	NONSYNONYMOUS	0.0000	0.0090	0.0080	0.0077	0.0074	0.0074	0.0066	0.0061	0.0069	0.0081	0.0078	0.0095	0.0084	0.0074	nan	nan	0.0072	0.0076	0.0081	0.0078	0.0065	0.0115	0.0084	0.0067	0.0080	0.0095	0.0100	0.0099	0.0064	0.0073	0.0083	0.0084	0.0098	0.0078
KC196115	6336	T	C	NS3	GAT	GAC	SYNONYMOUS	0.0000	0.0078	0.0087	0.0075	0.0064	0.0082	0.0076	0.0106	0.0071	0.0065	0.0068	0.0065	0.0065	0.0057	nan	nan	0.0062	0.0071	0.0052	0.0067	0.0071	0.0066	0.0058	0.0060	0.0075	0.0061	0.0000	0.0070	0.0080	0.0074	0.0068	0.0066	0.0104	0.0066
KC196115	6342	T	A	NS3	ACT	ACA	SYNONYMOUS	0.0000	0.0086	0.0000	0.0089	0.0000	0.0000	0.0076	0.0000	0.0059	0.0078	0.0073	0.0080	0.0000	0.0081	nan	nan	0.0000	0.0000	0.0000	0.0075	0.0000	0.0064	0.0000	0.0084	0.0074	0.0000	0.0000	0.0000	0.0000	0.0106	0.0066	0.0104	0.0111	0.0000
KC196115	6342	T	C	NS3	ACT	ACC	SYNONYMOUS	0.0000	0.0087	0.0067	0.0130	0.0000	0.0000	0.0091	0.0000	0.0067	0.0077	0.0082	0.0000	0.0000	0.0000	nan	nan	0.0000	0.0000	0.0092	0.0081	0.0000	0.0071	0.0090	0.0093	0.0078	0.0000	0.0000	0.0000	0.0103	0.0085	0.0081	0.0000	0.0099	0.0000
KC196115	6344	A	G	NS3	GAG	GGG	NONSYNONYMOUS	0.0000	0.0000	0.0000	0.0000	0.0000	0.0000	0.0000	0.0000	0.0088	0.0000	0.0000	0.0000	0.0000	0.0000	nan	nan	0.0104	0.0000	0.0000	0.0000	0.0000	0.0000	0.0117	0.0129	0.0000	0.0000	0.0000	0.0000	0.0000	0.0000	0.0096	0.0123	0.0000	0.0000
KC196115	6347	T	G	NS3	GTG	GGG	NONSYNONYMOUS	0.0000	0.0139	0.0115	0.0157	0.0151	0.0115	0.0144	0.0177	0.0122	0.0133	0.0139	0.0127	0.0157	0.0120	nan	nan	0.0138	0.0143	0.0131	0.0118	0.0210	0.0117	0.0151	0.0137	0.0105	0.0136	0.0144	0.0100	0.0123	0.0177	0.0124	0.0140	0.0143	0.0129
KC196115	6347	T	C	NS3	GTG	GCG	NONSYNONYMOUS	0.0000	0.0000	0.0075	0.0129	0.0110	0.0000	0.0096	0.0000	0.0071	0.0097	0.0091	0.0094	0.0000	0.0088	nan	nan	0.0103	0.0000	0.0000	0.0080	0.0000	0.0078	0.0118	0.0096	0.0090	0.0000	0.0000	0.0000	0.0000	0.0129	0.0096	0.0115	0.0000	0.0096
KC196115	6347	T	A	NS3	GTG	GAG	NONSYNONYMOUS	0.0000	0.0000	0.0000	0.0000	0.0093	0.0000	0.0084	0.0000	0.0066	0.0078	0.0079	0.0091	0.0000	0.0000	nan	nan	0.0000	0.0000	0.0000	0.0073	0.0000	0.0073	0.0000	0.0097	0.0000	0.0000	0.0000	0.0000	0.0000	0.0123	0.0072	0.0000	0.0000	0.0085
KC196115	6356	T	C	NS3	GTC	GCC	NONSYNONYMOUS	0.0000	0.0000	0.5715	0.0000	0.0000	0.4839	0.0024	0.0000	0.3891	0.0029	0.0021	0.2862	0.0000	0.1864	nan	nan	0.0000	0.0241	0.0000	0.0198	0.0000	0.0646	0.0000	0.0120	0.0024	0.0059	0.0000	0.0000	0.0000	0.0078	0.0151	0.0000	0.0000	0.0000
KC196115	6364	A	G	NS3	ATG	GTG	NONSYNONYMOUS	0.0000	0.0000	0.0000	0.0000	0.0000	0.0000	0.0000	0.0112	0.0000	0.0000	0.0000	0.0000	0.0000	0.0000	nan	nan	0.0000	0.0000	0.0000	0.0000	0.0000	0.0000	0.0000	0.0000	0.0000	0.0000	0.0000	0.0000	0.0000	0.0000	0.0000	0.0000	0.0000	0.0000
KC196115	6409	G	T	NS3	GTT	TTT	NONSYNONYMOUS	0.0000	0.0252	0.0249	0.0271	0.0255	0.0255	0.0264	0.0317	0.0244	0.0247	0.0233	0.0243	0.0237	0.0255	nan	nan	0.0246	0.0203	0.0247	0.0239	0.0179	0.0197	0.0247	0.0220	0.0302	0.0283	0.0220	0.0252	0.0320	0.0285	0.0274	0.0207	0.0294	0.0290
KC196115	6417	A	T	NS3	GCA	GCT	SYNONYMOUS	0.0000	0.0000	0.0000	0.0000	0.0000	0.0000	0.0000	0.0000	0.0000	0.0000	0.0000	0.0000	0.0000	0.0000	nan	nan	0.0000	0.0000	0.0000	0.0000	0.0000	0.0000	0.0000	0.0000	0.0000	0.0000	0.0000	0.0372	0.0000	0.0000	0.0000	0.0000	0.0000	0.0000
KC196115	6420	C	T	NS3	GAC	GAT	SYNONYMOUS	0.0028	0.0000	0.0000	0.0000	0.0000	0.0000	0.0000	0.0000	0.0000	0.0000	0.0000	0.0000	0.0000	0.0000	nan	nan	0.0000	0.0000	0.0000	0.0000	0.0000	0.0000	0.0000	0.0000	0.0000	0.0000	0.0000	0.0000	0.0000	0.0000	0.0000	0.0112	0.0000	0.0000
KC196115	6438	G	T	NS3	TGG	TGT	NONSYNONYMOUS	0.0000	0.0082	0.0073	0.0070	0.0083	0.0065	0.0073	0.0082	0.0074	0.0081	0.0075	0.0078	0.0077	0.0078	nan	nan	0.0070	0.0079	0.0071	0.0077	0.0000	0.0061	0.0067	0.0081	0.0089	0.0085	0.0116	0.0087	0.0086	0.0079	0.0084	0.0083	0.0090	0.0082
KC196115	6446	A	T	NS3	GAT	GTT	NONSYNONYMOUS	0.0000	0.0078	0.0082	0.0088	0.0085	0.0099	0.0081	0.0000	0.0082	0.0092	0.0090	0.0100	0.0087	0.0092	nan	nan	0.0104	0.0098	0.0097	0.0101	0.0076	0.0068	0.0090	0.0080	0.0077	0.0091	0.0093	0.0097	0.0075	0.0098	0.0086	0.0064	0.0094	0.0084
KC196115	6455	C	G	NS3	GCG	GGG	NONSYNONYMOUS	0.0000	0.0000	0.0000	0.0000	0.0000	0.0000	0.0000	0.0000	0.0097	0.0094	0.0100	0.0000	0.0107	0.0109	nan	nan	0.0099	0.0000	0.0000	0.0000	0.0184	0.0000	0.0000	0.0000	0.0104	0.0000	0.0000	0.0000	0.0000	0.0000	0.0000	0.0000	0.0000	0.0000
KC196115	6456	G	A	NS3	GCG	GCA	SYNONYMOUS	0.0042	0.0000	0.0000	0.0000	0.0000	0.0000	0.0000	0.0000	0.0000	0.0000	0.0000	0.0000	0.0000	0.0000	nan	nan	0.0000	0.0000	0.0000	0.0000	0.0000	0.0148	0.0000	0.0000	0.0000	0.0000	0.0000	0.0000	0.0000	0.0000	0.0000	0.0000	0.0000	0.0000
KC196115	6461	A	C	NS3	AAG	ACG	NONSYNONYMOUS	0.0000	0.0000	0.0000	0.0000	0.0212	0.0000	0.0000	0.0000	0.0000	0.0000	0.0000	0.0000	0.0000	0.0000	nan	nan	0.0000	0.0000	0.0000	0.0000	0.0000	0.0000	0.0000	0.0000	0.0000	0.0000	0.0000	0.0000	0.0000	0.0000	0.0000	0.0000	0.0000	0.0000
KC196115	6466	T	C	NS4A	TCA	CCA	NONSYNONYMOUS	0.0071	0.0000	0.0082	0.0000	0.0090	0.0000	0.0084	0.0000	0.0079	0.0070	0.0075	0.0000	0.0000	0.0000	nan	nan	0.0000	0.0000	0.0000	0.0082	0.0131	0.0000	0.0000	0.0000	0.0000	0.0000	0.0000	0.0000	0.0000	0.0000	0.0074	0.0000	0.0000	0.0000
KC196115	6481	A	G	NS4A	ATA	GTA	NONSYNONYMOUS	0.0000	0.0000	0.0000	0.0000	0.0000	0.0000	0.0000	0.0000	0.0000	0.0000	0.0000	0.0000	0.0000	0.0000	nan	nan	0.0000	0.0000	0.0000	0.0000	0.0000	0.0000	0.0000	0.0000	0.0000	0.0000	0.0000	0.0000	0.0000	0.0429	0.0000	0.0000	0.0000	0.0000
KC196115	6504	T	C	NS4A	CCT	CCC	SYNONYMOUS	0.0123	0.0091	0.0179	0.0788	0.0029	0.0130	0.0939	0.0000	0.0042	0.0000	0.0000	0.0000	0.0000	0.0000	nan	nan	0.0000	0.0000	0.0000	0.0000	0.0000	0.0000	0.0000	0.0000	0.0000	0.0000	0.0057	0.0000	0.0083	0.0000	0.0000	0.0107	0.0201	0.0000
KC196115	6516	G	A	NS4A	ATG	ATA	NONSYNONYMOUS	0.0000	0.0000	0.0000	0.0000	0.0000	0.0000	0.0000	0.0000	0.0000	0.0000	0.0000	0.0000	0.0000	0.0000	nan	nan	0.0000	0.0000	0.0000	0.0000	0.0000	0.0000	0.0000	0.0000	0.0000	0.0000	0.0000	0.0291	0.0000	0.0000	0.0000	0.0000	0.0000	0.0000
KC196115	6518	G	A	NS4A	GGA	GAA	NONSYNONYMOUS	0.0000	0.0195	0.0172	0.0192	0.0197	0.0198	0.0161	0.0185	0.0164	0.0174	0.0185	0.0192	0.0175	0.0168	nan	nan	0.0182	0.0194	0.0179	0.0186	0.0000	0.0174	0.0177	0.0192	0.0200	0.0230	0.0237	0.0199	0.0174	0.0225	0.0196	0.0197	0.0211	0.0180
KC196115	6531	A	C	NS4A	GAA	GAC	NONSYNONYMOUS	0.0000	0.0000	0.0000	0.0000	0.0000	0.0000	0.0000	0.0000	0.0000	0.0000	0.0000	0.0000	0.0000	0.0000	nan	nan	0.0000	0.0000	0.0000	0.0000	0.0000	0.0000	0.0000	0.0000	0.0000	0.0000	0.0171	0.0000	0.0000	0.0000	0.0000	0.0000	0.0000	0.0000
KC196115	6537	A	G	NS4A	TTA	TTG	SYNONYMOUS	0.0000	0.0000	0.0024	0.0152	0.0106	0.0028	0.0043	0.0000	0.0083	0.0024	0.0022	0.0049	0.0000	0.0041	nan	nan	0.0000	0.0000	0.0000	0.0000	0.0000	0.0000	0.0000	0.0000	0.0000	0.0000	0.0000	0.0034	0.0000	0.0000	0.0020	0.0000	0.0000	0.0000
KC196115	6556	G	A	NS4A	GCA	ACA	NONSYNONYMOUS	0.0000	0.0145	0.0113	0.0123	0.0145	0.0133	0.0122	0.0155	0.0106	0.0131	0.0122	0.0132	0.0123	0.0112	nan	nan	0.0126	0.0158	0.0128	0.0127	0.0000	0.0107	0.0123	0.0131	0.0125	0.0142	0.0133	0.0137	0.0158	0.0118	0.0128	0.0129	0.0149	0.0158
KC196115	6562	G	A	NS4A	GCT	ACT	NONSYNONYMOUS	0.0000	0.0094	0.0097	0.0094	0.0106	0.0116	0.0108	0.0122	0.0100	0.0109	0.0123	0.0107	0.0090	0.0097	nan	nan	0.0095	0.0095	0.0104	0.0111	0.0000	0.0118	0.0100	0.0115	0.0101	0.0102	0.0097	0.0094	0.0113	0.0097	0.0101	0.0089	0.0090	0.0117
KC196115	6567	G	A	NS4A	GAG	GAA	SYNONYMOUS	0.0000	0.0178	0.0178	0.0175	0.0189	0.0158	0.0165	0.0108	0.0180	0.0185	0.0184	0.0183	0.0198	0.0182	nan	nan	0.0185	0.0178	0.0188	0.0184	0.0000	0.0193	0.0186	0.0172	0.0165	0.0214	0.0242	0.0220	0.0197	0.0183	0.0191	0.0210	0.0210	0.0213
KC196115	6575	G	A	NS4A	GGA	GAA	NONSYNONYMOUS	0.0000	0.0264	0.0258	0.0272	0.0305	0.0287	0.0271	0.0260	0.0288	0.0246	0.0258	0.0244	0.0256	0.0226	nan	nan	0.0245	0.0276	0.0216	0.0259	0.0322	0.0289	0.0254	0.0263	0.0290	0.0272	0.0244	0.0295	0.0314	0.0231	0.0310	0.0209	0.0303	0.0282
KC196115	6585	C	T	NS4A	CAC	CAT	SYNONYMOUS	0.0000	0.0000	0.0000	0.0000	0.0385	0.0000	0.0000	0.0000	0.0000	0.0000	0.0000	0.0000	0.0000	0.0000	nan	nan	0.0000	0.0000	0.0000	0.0000	0.0000	0.0000	0.0000	0.0000	0.0000	0.0000	0.0000	0.0000	0.0000	0.0000	0.0000	0.0000	0.0000	0.0000
KC196115	6587	G	A	NS4A	CGC	CAC	NONSYNONYMOUS	0.0000	0.0089	0.0094	0.0101	0.0088	0.0104	0.0097	0.0085	0.0091	0.0097	0.0089	0.0103	0.0091	0.0090	nan	nan	0.0083	0.0101	0.0078	0.0089	0.0109	0.0062	0.0097	0.0077	0.0100	0.0087	0.0106	0.0095	0.0091	0.0094	0.0094	0.0083	0.0085	0.0091
KC196115	6605	T	C	NS4A	CTG	CCG	NONSYNONYMOUS	0.0023	0.0077	0.0084	0.0081	0.0061	0.0084	0.0071	0.0000	0.0083	0.0070	0.0084	0.0072	0.0076	0.0079	nan	nan	0.0073	0.0073	0.0075	0.0070	0.0000	0.0090	0.0082	0.0082	0.0077	0.0000	0.0000	0.0076	0.0000	0.0116	0.0075	0.0089	0.0000	0.0089
KC196115	6605	T	A	NS4A	CTG	CAG	NONSYNONYMOUS	0.0000	0.0089	0.0076	0.0079	0.0073	0.0092	0.0088	0.0101	0.0086	0.0076	0.0079	0.0090	0.0089	0.0082	nan	nan	0.0077	0.0067	0.0096	0.0081	0.0000	0.0083	0.0087	0.0088	0.0091	0.0087	0.0000	0.0096	0.0000	0.0096	0.0077	0.0000	0.0000	0.0082
KC196115	6606	G	A	NS4A	CTG	CTA	SYNONYMOUS	0.0000	0.0092	0.0000	0.0088	0.0076	0.0095	0.0066	0.0000	0.0065	0.0066	0.0073	0.0081	0.0072	0.0073	nan	nan	0.0000	0.0075	0.0082	0.0072	0.0000	0.0094	0.0070	0.0082	0.0079	0.0000	0.0000	0.0000	0.0071	0.0103	0.0068	0.0000	0.0000	0.0000
KC196115	6609	C	T	NS4A	CCC	CCT	SYNONYMOUS	0.0000	0.0161	0.0000	0.0000	0.0102	0.0000	0.0000	0.0000	0.0000	0.0000	0.0000	0.0000	0.0000	0.0000	nan	nan	0.0000	0.0000	0.0000	0.0000	0.0000	0.0000	0.0000	0.0000	0.0000	0.0000	0.0000	0.0000	0.0000	0.0000	0.0000	0.0000	0.0000	0.0000
KC196115	6616	T	C	NS4A	TTG	CTG	SYNONYMOUS	0.0000	0.0074	0.0086	0.0085	0.0085	0.0080	0.0079	0.0000	0.0081	0.0079	0.0089	0.0082	0.0076	0.0083	nan	nan	0.0087	0.0072	0.0068	0.0080	0.0000	0.0092	0.0087	0.0100	0.0110	0.0082	0.0000	0.0075	0.0109	0.0094	0.0082	0.0000	0.0000	0.0072
KC196115	6617	T	A	NS4A	TTG	TAG	NONSENSE	0.0000	0.0078	0.0081	0.0090	0.0089	0.0098	0.0078	0.0117	0.0092	0.0088	0.0093	0.0103	0.0095	0.0093	nan	nan	0.0077	0.0089	0.0091	0.0083	0.0000	0.0090	0.0090	0.0102	0.0092	0.0112	0.0000	0.0097	0.0089	0.0115	0.0088	0.0000	0.0103	0.0104
KC196115	6617	T	G	NS4A	TTG	TGG	NONSYNONYMOUS	0.0000	0.0119	0.0087	0.0112	0.0096	0.0130	0.0105	0.0000	0.0103	0.0096	0.0115	0.0100	0.0087	0.0101	nan	nan	0.0096	0.0087	0.0108	0.0101	0.0000	0.0145	0.0098	0.0105	0.0102	0.0112	0.0000	0.0109	0.0097	0.0120	0.0099	0.0000	0.0136	0.0106
KC196115	6619	G	A	NS4A	GAG	AAG	NONSYNONYMOUS	0.0000	0.0000	0.0049	0.0000	0.0060	0.0000	0.0046	0.0000	0.0053	0.0042	0.0058	0.0000	0.0000	0.0053	nan	nan	0.0052	0.0000	0.0052	0.0053	0.0000	0.0060	0.0064	0.0051	0.0057	0.0000	0.0000	0.0000	0.0000	0.0000	0.0057	0.0000	0.0106	0.0062
KC196115	6626	T	C	NS4A	ATC	ACC	NONSYNONYMOUS	0.0028	0.0078	0.0080	0.0070	0.0092	0.0070	0.0077	0.0000	0.0066	0.0066	0.0083	0.0095	0.0062	0.0074	nan	nan	0.0072	0.0072	0.0065	0.0068	0.0000	0.0075	0.0077	0.0085	0.0094	0.0076	0.0085	0.0068	0.0085	0.0102	0.0078	0.0066	0.0068	0.0078
KC196115	6639	T	C	NS4A	GTT	GTC	SYNONYMOUS	0.0000	0.0067	0.0080	0.0080	0.0079	0.0088	0.0084	0.0000	0.0081	0.0078	0.0084	0.0089	0.0085	0.0086	nan	nan	0.0066	0.0075	0.0065	0.0085	0.0000	0.0083	0.0090	0.0086	0.0088	0.0106	0.0000	0.0062	0.0085	0.0097	0.0096	0.0083	0.0000	0.0087
KC196115	6640	G	A	NS4A	GCC	ACC	NONSYNONYMOUS	0.0000	0.0072	0.0071	0.0084	0.0093	0.0089	0.0093	0.0000	0.0077	0.0070	0.0084	0.0076	0.0077	0.0075	nan	nan	0.0075	0.0000	0.0073	0.0083	0.0000	0.0066	0.0067	0.0070	0.0100	0.0094	0.0000	0.0080	0.0088	0.0108	0.0091	0.0091	0.0102	0.0079
KC196115	6644	T	C	NS4A	ATC	ACC	NONSYNONYMOUS	0.0000	0.0000	0.0000	0.0000	0.0000	0.0000	0.0082	0.0000	0.0070	0.0070	0.0000	0.0000	0.0087	0.0000	nan	nan	0.0000	0.0000	0.0000	0.0000	0.0000	0.0000	0.0000	0.0096	0.0081	0.0000	0.0000	0.0000	0.0000	0.0134	0.0079	0.0000	0.0000	0.0000
KC196115	6680	T	C	NS4A	ATG	ACG	NONSYNONYMOUS	0.0000	0.0081	0.0062	0.0096	0.0091	0.0055	0.0057	0.0073	0.0061	0.0074	0.0072	0.0072	0.0063	0.0074	nan	nan	0.0064	0.0072	0.0082	0.0069	0.0000	0.0048	0.0074	0.0056	0.0058	0.0107	0.0000	0.0075	0.0058	0.0097	0.0071	0.0052	0.0128	0.0075
KC196115	6686	G	A	NS4A	AGA	AAA	NONSYNONYMOUS	0.0000	0.0000	0.0085	0.0000	0.0072	0.0083	0.0000	0.0117	0.0076	0.0000	0.0086	0.0094	0.0090	0.0081	nan	nan	0.0095	0.0093	0.0100	0.0092	0.0000	0.0076	0.0094	0.0077	0.0098	0.0000	0.0000	0.0110	0.0077	0.0093	0.0093	0.0124	0.0000	0.0081
KC196115	6687	A	G	NS4A	AGA	AGG	SYNONYMOUS	0.1929	0.1664	0.0495	0.1307	0.1497	0.0334	0.4587	0.0000	0.0209	0.4465	0.0000	0.0000	0.2666	0.0000	nan	nan	0.0000	0.0000	0.0000	0.0000	0.0000	0.0000	0.0000	0.0000	0.0000	0.0000	0.3401	0.0000	0.1134	0.0000	0.0000	0.2281	0.2271	0.0000
KC196115	6691	G	A	NS4A	GGT	AGT	NONSYNONYMOUS	0.0000	0.0000	0.0000	0.0000	0.0000	0.0000	0.0000	0.0000	0.0000	0.0000	0.0000	0.0000	0.0000	0.0000	nan	nan	0.0000	0.0000	0.0000	0.0000	0.0000	0.0000	0.0000	0.0000	0.0145	0.0000	0.0000	0.0357	0.0000	0.0000	0.0000	0.0000	0.0000	0.0000
KC196115	6693	T	C	NS4A	GGT	GGC	SYNONYMOUS	0.0064	0.0092	0.0101	0.0086	0.0094	0.0091	0.0066	0.0000	0.0078	0.0089	0.0087	0.0095	0.0098	0.0099	nan	nan	0.0087	0.0098	0.0100	0.0096	0.0000	0.0057	0.0075	0.0071	0.0088	0.0113	0.0000	0.0082	0.0116	0.0137	0.0093	0.0103	0.0111	0.0089
KC196115	6698	G	A	NS4A	GGA	GAA	NONSYNONYMOUS	0.0000	0.0177	0.0155	0.0160	0.0200	0.0186	0.0166	0.0125	0.0144	0.0173	0.0171	0.0165	0.0149	0.0158	nan	nan	0.0172	0.0216	0.0161	0.0193	0.0125	0.0137	0.0157	0.0141	0.0172	0.0200	0.0154	0.0211	0.0213	0.0100	0.0149	0.0168	0.0143	0.0195
KC196115	6708	T	G	NS4A	GGT	GGG	SYNONYMOUS	0.0000	0.0000	0.0000	0.0000	0.0000	0.0000	0.0000	0.0000	0.0000	0.0000	0.0000	0.0000	0.0000	0.0000	nan	nan	0.0000	0.0000	0.0000	0.0000	0.0000	0.0000	0.0000	0.0000	0.0000	0.0000	0.0303	0.0000	0.0000	0.0000	0.0000	0.0000	0.0000	0.0000
KC196115	6710	T	C	NS4A	CTA	CCA	NONSYNONYMOUS	0.0000	0.0078	0.0067	0.0070	0.0000	0.0074	0.0057	0.0000	0.0045	0.0056	0.0068	0.0064	0.0052	0.0060	nan	nan	0.0055	0.0054	0.0080	0.0060	0.0000	0.0032	0.0066	0.0082	0.0052	0.0000	0.0000	0.0091	0.0057	0.0111	0.0067	0.0091	0.0063	0.0000
KC196115	6730	C	T	NS4A	CTG	TTG	SYNONYMOUS	0.0000	0.0000	0.0000	0.0000	0.0000	0.0000	0.0000	0.0000	0.0000	0.0000	0.0000	0.0000	0.0000	0.0000	nan	nan	0.0000	0.0000	0.0121	0.0000	0.0000	0.0000	0.0000	0.0000	0.0000	0.0000	0.0000	0.0000	0.0000	0.0000	0.0000	0.0000	0.0000	0.0000
KC196115	6738	C	T	NS4A	ACC	ACT	SYNONYMOUS	0.0000	0.0179	0.0156	0.0189	0.0195	0.0177	0.0183	0.0127	0.0177	0.0188	0.0183	0.0165	0.0190	0.0187	nan	nan	0.0181	0.0173	0.0193	0.0184	0.0230	0.0147	0.0182	0.0200	0.0185	0.0198	0.0157	0.0201	0.0180	0.0171	0.0186	0.0218	0.0210	0.0184
KC196115	6765	T	C	NS4A	CCT	CCC	SYNONYMOUS	0.0000	0.0065	0.0068	0.0074	0.0080	0.0060	0.0072	0.0000	0.0075	0.0075	0.0067	0.0082	0.0076	0.0089	nan	nan	0.0076	0.0060	0.0068	0.0074	0.0000	0.0067	0.0081	0.0063	0.0079	0.0073	0.0000	0.0068	0.0075	0.0105	0.0083	0.0061	0.0079	0.0091
KC196115	6771	C	A	NS4A	ACC	ACA	SYNONYMOUS	0.0000	0.0115	0.0101	0.0120	0.0107	0.0120	0.0109	0.0137	0.0100	0.0112	0.0097	0.0141	0.0122	0.0111	nan	nan	0.0119	0.0090	0.0114	0.0111	0.0116	0.0094	0.0111	0.0103	0.0123	0.0139	0.0112	0.0106	0.0089	0.0104	0.0101	0.0100	0.0110	0.0110
KC196115	6798	C	T	NS4A	GCC	GCT	SYNONYMOUS	0.0000	0.0000	0.0000	0.0000	0.0000	0.0000	0.0000	0.0000	0.0000	0.0000	0.0000	0.0000	0.0000	0.0000	nan	nan	0.0000	0.0000	0.0000	0.0000	0.0000	0.0000	0.0000	0.0000	0.0000	0.0000	0.0000	0.0000	0.0000	0.0000	0.0000	0.0206	0.0000	0.0000
KC196115	6821	T	C	NS4A	ATC	ACC	NONSYNONYMOUS	0.0000	0.0093	0.0089	0.0089	0.0088	0.0100	0.0097	0.0124	0.0091	0.0087	0.0091	0.0088	0.0092	0.0084	nan	nan	0.0089	0.0093	0.0073	0.0096	0.0137	0.0094	0.0094	0.0087	0.0097	0.0089	0.0098	0.0082	0.0101	0.0079	0.0097	0.0089	0.0120	0.0099
KC196115	6823	C	A	NS4A	CCG	ACG	NONSYNONYMOUS	0.0000	0.0000	0.0000	0.0000	0.0000	0.0000	0.0000	0.0000	0.0000	0.0000	0.0000	0.0000	0.0000	0.0000	nan	nan	0.0000	0.0000	0.0000	0.0000	0.0000	0.0108	0.0000	0.0093	0.0000	0.0000	0.0000	0.0000	0.0000	0.0086	0.0000	0.0000	0.0000	0.0000
KC196115	6824	C	A	NS4A	CCG	CAG	NONSYNONYMOUS	0.0000	0.0000	0.0000	0.0000	0.0000	0.0000	0.0000	0.0000	0.0000	0.0000	0.0000	0.0000	0.0000	0.0000	nan	nan	0.0000	0.0000	0.0000	0.0000	0.0000	0.0109	0.0000	0.0000	0.0000	0.0000	0.0000	0.0000	0.0000	0.0000	0.0000	0.0000	0.0000	0.0000
KC196115	6825	G	A	NS4A	CCG	CCA	SYNONYMOUS	0.0000	0.0159	0.0163	0.0164	0.0148	0.0167	0.0186	0.0196	0.0174	0.0863	0.0167	0.0175	0.1729	0.0166	nan	nan	0.0161	0.0140	0.0139	0.0167	0.0261	0.0214	0.0163	0.0171	0.0164	0.0000	0.0000	0.0155	0.0174	0.0164	0.0172	0.0196	0.0176	0.0142
KC196115	6832	G	A	NS4A	GAA	AAA	NONSYNONYMOUS	0.0000	0.0136	0.0143	0.0122	0.0124	0.0162	0.0143	0.0146	0.0118	0.0144	0.0121	0.0142	0.0166	0.0136	nan	nan	0.0155	0.0136	0.0161	0.0135	0.0108	0.0161	0.0148	0.0113	0.0146	0.0140	0.0152	0.0136	0.0176	0.0150	0.0134	0.0121	0.0149	0.0149
KC196115	6844	T	C	2Kd	TCA	CCA	NONSYNONYMOUS	0.0101	0.0094	0.0113	0.0102	0.0099	0.0092	0.0113	0.0103	0.0123	0.0102	0.0113	0.0099	0.0096	0.0101	nan	nan	0.0106	0.0095	0.0089	0.0084	0.0130	0.0156	0.0099	0.0101	0.0105	0.0095	0.0085	0.0088	0.0120	0.0108	0.0112	0.0115	0.0094	0.0099
KC196115	6862	T	C	2Kd	TTG	CTG	SYNONYMOUS	0.0000	0.0177	0.0095	0.0094	0.0157	0.0074	0.0086	0.0000	0.0086	0.0083	0.0085	0.0099	0.0104	0.0087	nan	nan	0.0085	0.0094	0.0085	0.0086	0.0000	0.0059	0.0085	0.0086	0.0079	0.0101	0.0000	0.0082	0.0108	0.0110	0.0093	0.0076	0.0112	0.0088
KC196115	6863	T	G	2Kd	TTG	TGG	NONSYNONYMOUS	0.0000	0.0057	0.0067	0.0066	0.0078	0.0059	0.0066	0.0108	0.0064	0.0062	0.0061	0.0062	0.0000	0.0072	nan	nan	0.0057	0.0000	0.0063	0.0059	0.0000	0.0061	0.0073	0.0067	0.0061	0.0000	0.0000	0.0075	0.0060	0.0000	0.0064	0.0000	0.0000	0.0055
KC196115	6863	T	C	2Kd	TTG	TCG	NONSYNONYMOUS	0.0000	0.0094	0.0078	0.0103	0.0100	0.0097	0.0085	0.0089	0.0094	0.0089	0.0088	0.0089	0.0072	0.0082	nan	nan	0.0094	0.0076	0.0080	0.0097	0.0000	0.0057	0.0093	0.0085	0.0094	0.0097	0.0000	0.0086	0.0082	0.0093	0.0090	0.0095	0.0106	0.0091
KC196115	6868	G	A	2Kd	GTG	ATG	NONSYNONYMOUS	0.0000	0.0000	0.0000	0.0000	0.0000	0.0000	0.0000	0.0000	0.0000	0.0000	0.0000	0.0000	0.0000	0.0000	nan	nan	0.0000	0.3342	0.0000	0.1272	0.0000	0.0184	0.0000	0.0000	0.0000	0.0000	0.0000	0.0000	0.0000	0.0000	0.0000	0.0000	0.0000	0.0000
KC196115	6905	T	G	2Kd	GTG	GGG	NONSYNONYMOUS	0.0000	0.0102	0.0085	0.0110	0.0101	0.0106	0.0097	0.0113	0.0090	0.0104	0.0103	0.0103	0.0094	0.0096	nan	nan	0.0098	0.0072	0.0097	0.0101	0.0000	0.0094	0.0111	0.0105	0.0099	0.0084	0.0095	0.0103	0.0103	0.0089	0.0100	0.0100	0.0093	0.0098
KC196115	6915	T	C	NS4B	AAT	AAC	SYNONYMOUS	0.0000	0.0061	0.0044	0.0045	0.0047	0.0044	0.0045	0.0000	0.0041	0.0055	0.0050	0.0049	0.0033	0.0045	nan	nan	0.0047	0.0054	0.0050	0.0047	0.0000	0.0048	0.0056	0.0057	0.0045	0.0064	0.0000	0.0052	0.0044	0.0046	0.0126	0.0040	0.0000	0.0041
KC196115	6923	G	A	NS4B	GGA	GAA	NONSYNONYMOUS	0.0000	0.0099	0.0089	0.0087	0.0098	0.0109	0.0087	0.0126	0.0089	0.0103	0.0097	0.0101	0.0090	0.0101	nan	nan	0.0098	0.0072	0.0089	0.0095	0.0000	0.0070	0.0092	0.0103	0.0106	0.0110	0.0118	0.0101	0.0108	0.0096	0.0094	0.0104	0.0104	0.0095
KC196115	6926	T	C	NS4B	ATG	ACG	NONSYNONYMOUS	0.0000	0.0084	0.0066	0.0084	0.0087	0.0074	0.0078	0.0075	0.0075	0.0087	0.0073	0.0101	0.0080	0.0088	nan	nan	0.0083	0.0104	0.0084	0.0085	0.0000	0.0067	0.0077	0.0062	0.0085	0.0096	0.0000	0.0072	0.0078	0.0102	0.0093	0.0099	0.0112	0.0103
KC196115	6927	G	A	NS4B	ATG	ATA	NONSYNONYMOUS	0.0000	0.0058	0.0054	0.0074	0.0064	0.0075	0.0065	0.0000	0.0058	0.0066	0.0054	0.0061	0.0068	0.0059	nan	nan	0.0063	0.0067	0.0069	0.0069	0.0000	0.0050	0.0073	0.0064	0.0063	0.0078	0.0119	0.0079	0.0058	0.0055	0.0065	0.0060	0.0071	0.0048
KC196115	6931	G	A	NS4B	GAA	AAA	NONSYNONYMOUS	0.0039	0.0929	0.0967	0.0977	0.0942	0.0996	0.0995	0.0977	0.0963	0.0920	0.0946	0.0926	0.0907	0.0929	nan	nan	0.0877	0.0902	0.0919	0.0949	0.0906	0.0893	0.0937	0.0896	0.1008	0.1041	0.0924	0.1027	0.1001	0.0936	0.1018	0.1006	0.0993	0.1034
KC196115	6943	G	A	NS4B	GCA	ACA	NONSYNONYMOUS	0.0000	0.0094	0.0110	0.0097	0.0110	0.0114	0.0106	0.0000	0.0104	0.0099	0.0096	0.0112	0.0100	0.0094	nan	nan	0.0088	0.0077	0.0092	0.0095	0.0194	0.0114	0.0090	0.0097	0.0126	0.0102	0.0000	0.0097	0.0084	0.0104	0.0119	0.0092	0.0106	0.0110
KC196115	6945	A	G	NS4B	GCA	GCG	SYNONYMOUS	0.0000	0.0183	0.0000	0.0000	0.0209	0.0000	0.0000	0.0000	0.0000	0.0000	0.0000	0.0000	0.0000	0.0000	nan	nan	0.0000	0.0000	0.0000	0.0000	0.0000	0.0000	0.0000	0.0000	0.0000	0.0000	0.0000	0.0000	0.0000	0.0000	0.0000	0.0000	0.0000	0.0000
KC196115	6981	A	G	NS4B	GCA	GCG	SYNONYMOUS	0.0000	0.0000	0.0000	0.0000	0.0000	0.0333	0.0000	0.0000	0.0373	0.0043	0.0000	0.0050	0.0000	0.0000	nan	nan	0.0000	0.0000	0.0000	0.0000	0.0000	0.0049	0.0048	0.0000	0.0050	0.0000	0.0000	0.0000	0.0000	0.0000	0.0000	0.0000	0.0000	0.0000
KC196115	6983	C	T	NS4B	CCA	CTA	NONSYNONYMOUS	0.0000	0.0000	0.0000	0.0076	0.0000	0.0000	0.0529	0.0000	0.0000	0.0000	0.0000	0.0000	0.0000	0.0000	nan	nan	0.0000	0.0000	0.0000	0.0000	0.0000	0.0000	0.0000	0.0000	0.0000	0.0000	0.0000	0.0000	0.0000	0.0000	0.0000	0.0000	0.0000	0.0000
KC196115	6989	T	A	NS4B	CTG	CAG	NONSYNONYMOUS	0.0000	0.0082	0.0091	0.0105	0.0089	0.0103	0.0088	0.0000	0.0084	0.0089	0.0081	0.0100	0.0101	0.0087	nan	nan	0.0070	0.0091	0.0090	0.0096	0.0000	0.0063	0.0082	0.0080	0.0080	0.0087	0.0000	0.0094	0.0102	0.0099	0.0074	0.0088	0.0000	0.0090
KC196115	6989	T	G	NS4B	CTG	CGG	NONSYNONYMOUS	0.0000	0.0064	0.0054	0.0056	0.0000	0.0000	0.0052	0.0000	0.0053	0.0056	0.0055	0.0063	0.0000	0.0060	nan	nan	0.0056	0.0077	0.0000	0.0058	0.0115	0.0049	0.0071	0.0000	0.0058	0.0000	0.0000	0.0000	0.0000	0.0078	0.0057	0.0000	0.0000	0.0000
KC196115	6990	G	A	NS4B	CTG	CTA	SYNONYMOUS	0.0000	0.0000	0.0094	0.0082	0.0087	0.0000	0.0089	0.0087	0.0078	0.0092	0.0094	0.0089	0.0079	0.0085	nan	nan	0.0097	0.0102	0.0088	0.0088	0.0000	0.0072	0.0097	0.0000	0.0099	0.0000	0.0000	0.0090	0.0094	0.0099	0.0083	0.0097	0.0000	0.0095
KC196115	6990	G	T	NS4B	CTG	CTT	SYNONYMOUS	0.0000	0.0000	0.0000	0.0000	0.0000	0.0000	0.0000	0.0000	0.0000	0.0000	0.0000	0.0000	0.0000	0.0000	nan	nan	0.0000	0.0000	0.0000	0.0000	0.0000	0.0365	0.0000	0.0092	0.0000	0.0000	0.0000	0.0202	0.0000	0.0000	0.0000	0.0000	0.0000	0.0000
KC196115	6991	A	G	NS4B	ACC	GCC	NONSYNONYMOUS	0.0000	0.0000	0.0000	0.0000	0.0070	0.0000	0.0059	0.0000	0.0049	0.0058	0.0000	0.0000	0.0068	0.0000	nan	nan	0.0000	0.0077	0.0000	0.0061	0.0000	0.0052	0.0000	0.0000	0.0000	0.0000	0.0000	0.0000	0.0074	0.0000	0.0060	0.0000	0.0108	0.0000
KC196115	6997	T	C	NS4B	TTG	CTG	SYNONYMOUS	0.0036	0.0067	0.0060	0.0070	0.0072	0.0000	0.0062	0.0000	0.0054	0.0060	0.0065	0.0071	0.0000	0.0081	nan	nan	0.0063	0.0063	0.0060	0.0060	0.0000	0.0052	0.0064	0.0098	0.0089	0.0000	0.0091	0.0622	0.0076	0.0109	0.0246	0.0000	0.0000	0.0070
KC196115	6999	G	A	NS4B	TTG	TTA	SYNONYMOUS	0.0195	0.0097	0.0109	0.0116	0.0045	0.0264	0.0053	0.0000	0.0267	0.0042	0.0047	0.0094	0.0052	0.0329	nan	nan	0.0042	0.0045	0.0000	0.0051	0.0086	0.0043	0.0053	0.0046	0.0045	0.0000	0.0098	0.0041	0.0086	0.0058	0.0043	0.0113	0.0139	0.0063
KC196115	7008	G	A	NS4B	ATG	ATA	NONSYNONYMOUS	0.0000	0.0000	0.0000	0.0000	0.0000	0.0000	0.0000	0.0000	0.0000	0.0000	0.0000	0.0000	0.0000	0.0000	nan	nan	0.0000	0.0000	0.0000	0.0103	0.0000	0.0000	0.0000	0.0000	0.0000	0.0000	0.0000	0.0000	0.0000	0.0000	0.0000	0.0000	0.0000	0.0000
KC196115	7022	G	C	NS4B	CGC	CCC	NONSYNONYMOUS	0.0217	0.0043	0.0034	0.0039	0.0033	0.0050	0.0031	0.0000	0.0028	0.0033	0.0035	0.0046	0.0042	0.0035	nan	nan	0.0045	0.0046	0.0050	0.0037	0.0000	0.0028	0.0046	0.0031	0.0039	0.0000	0.0000	0.0040	0.0000	0.0000	0.0037	0.0000	0.0000	0.0051
KC196115	7026	A	C	NS4B	CCA	CCC	SYNONYMOUS	0.1090	0.0000	0.0000	0.0000	0.0000	0.0000	0.0000	0.0000	0.0000	0.0000	0.0000	0.0000	0.0000	0.0000	nan	nan	0.0000	0.0000	0.0000	0.0000	0.0000	0.0000	0.0000	0.0000	0.0000	0.0000	0.0000	0.0000	0.0000	0.0000	0.0000	0.0000	0.0000	0.0000
KC196115	7027	G	C	NS4B	GCC	CCC	NONSYNONYMOUS	0.0441	0.0000	0.0000	0.0000	0.0000	0.0000	0.0000	0.0000	0.0000	0.0000	0.0000	0.0000	0.0000	0.0000	nan	nan	0.0000	0.0000	0.0000	0.0000	0.0000	0.0000	0.0000	0.0000	0.0000	0.0000	0.0000	0.0000	0.0000	0.0000	0.0000	0.0000	0.0000	0.0000
KC196115	7030	A	C	NS4B	ACA	CCA	NONSYNONYMOUS	0.0490	0.0000	0.0000	0.0000	0.0000	0.0000	0.0000	0.0000	0.0000	0.0000	0.0000	0.0000	0.0000	0.0000	nan	nan	0.0000	0.0000	0.0000	0.0000	0.0000	0.0000	0.0000	0.0000	0.0000	0.0000	0.0000	0.0000	0.0000	0.0000	0.0000	0.0000	0.0000	0.0000
KC196115	7032	A	C	NS4B	ACA	ACC	SYNONYMOUS	0.0286	0.0000	0.0000	0.0000	0.0000	0.0000	0.0000	0.0000	0.0000	0.0000	0.0000	0.0000	0.0000	0.0000	nan	nan	0.0000	0.0000	0.0000	0.0000	0.0000	0.0000	0.0000	0.0000	0.0000	0.0000	0.0000	0.0000	0.0000	0.0000	0.0000	0.0000	0.0000	0.0000
KC196115	7033	G	C	NS4B	GCT	CCT	NONSYNONYMOUS	0.0528	0.0000	0.0000	0.0000	0.0000	0.0000	0.0000	0.0000	0.0000	0.0000	0.0000	0.0000	0.0000	0.0000	nan	nan	0.0000	0.0000	0.0000	0.0000	0.0000	0.0000	0.0000	0.0000	0.0000	0.0000	0.0000	0.0000	0.0000	0.0000	0.0000	0.0000	0.0000	0.0000
KC196115	7035	T	A	NS4B	GCT	GCA	SYNONYMOUS	0.0578	0.0069	0.0000	0.0000	0.0000	0.0000	0.0000	0.0000	0.0000	0.0000	0.0000	0.0000	0.0000	0.0000	nan	nan	0.0000	0.0000	0.0000	0.0000	0.0000	0.0000	0.0000	0.0000	0.0000	0.0000	0.0000	0.0000	0.0000	0.0000	0.0000	0.0000	0.0000	0.0000
KC196115	7035	T	G	NS4B	GCT	GCG	SYNONYMOUS	0.0981	0.0000	0.0000	0.0000	0.0000	0.0000	0.0000	0.0000	0.0000	0.0000	0.0000	0.0000	0.0000	0.0000	nan	nan	0.0000	0.0000	0.0000	0.0000	0.0000	0.0000	0.0000	0.0000	0.0000	0.0000	0.0000	0.0000	0.0000	0.0000	0.0000	0.0000	0.0000	0.0000
KC196115	7037	G	T	NS4B	TGG	TTG	NONSYNONYMOUS	0.0170	0.0000	0.0000	0.0000	0.0000	0.0000	0.0000	0.0000	0.0000	0.0000	0.0000	0.0000	0.0000	0.0000	nan	nan	0.0000	0.0000	0.0000	0.0000	0.0000	0.0000	0.0000	0.0000	0.0000	0.0000	0.0000	0.0000	0.0000	0.0000	0.0000	0.0000	0.0000	0.0000
KC196115	7040	C	G	NS4B	GCG	GGG	NONSYNONYMOUS	0.0347	0.0000	0.0000	0.0000	0.0000	0.0000	0.0000	0.0000	0.0000	0.0000	0.0000	0.0000	0.0000	0.0000	nan	nan	0.0000	0.0000	0.0000	0.0000	0.0000	0.0000	0.0000	0.0000	0.0000	0.0000	0.0000	0.0000	0.0000	0.0000	0.0000	0.0000	0.0000	0.0000
KC196115	7043	T	A	NS4B	CTG	CAG	NONSYNONYMOUS	0.0242	0.0000	0.0000	0.0000	0.0000	0.0000	0.0000	0.0000	0.0000	0.0000	0.0000	0.0000	0.0000	0.0000	nan	nan	0.0000	0.0000	0.0000	0.0000	0.0000	0.0000	0.0000	0.0000	0.0000	0.0000	0.0000	0.0000	0.0000	0.0000	0.0000	0.0000	0.0000	0.0000
KC196115	7043	T	G	NS4B	CTG	CGG	NONSYNONYMOUS	0.1308	0.0000	0.0000	0.0000	0.0000	0.0062	0.0000	0.0000	0.0107	0.0000	0.0000	0.0000	0.0067	0.0000	nan	nan	0.0000	0.0000	0.0000	0.0000	0.0000	0.0000	0.0000	0.0000	0.0000	0.0000	0.0000	0.0000	0.0000	0.0000	0.0083	0.0000	0.0000	0.0000
KC196115	7045	T	G	NS4B	TAT	GAT	NONSYNONYMOUS	0.0171	0.0000	0.0000	0.0038	0.0000	0.0000	0.0000	0.0000	0.0073	0.0000	0.0053	0.0000	0.0000	0.0036	nan	nan	0.0000	0.0000	0.0000	0.0000	0.0000	0.0000	0.0000	0.0000	0.0000	0.0000	0.0000	0.0000	0.0000	0.0000	0.0065	0.0000	0.0000	0.0000
KC196115	7046	A	T	NS4B	TAT	TTT	NONSYNONYMOUS	0.0447	0.0000	0.0000	0.0000	0.0000	0.0000	0.0000	0.0000	0.0000	0.0033	0.0000	0.0000	0.0000	0.0000	nan	nan	0.0000	0.0000	0.0000	0.0000	0.0000	0.0000	0.0039	0.0000	0.0000	0.0000	0.0000	0.0000	0.0000	0.0000	0.0000	0.0000	0.0000	0.0000
KC196115	7048	G	T	NS4B	GGG	TGG	NONSYNONYMOUS	0.0545	0.0000	0.0000	0.0000	0.0000	0.0000	0.0000	0.0000	0.0000	0.0000	0.0000	0.0000	0.0000	0.0000	nan	nan	0.0000	0.0000	0.0000	0.0000	0.0000	0.0000	0.0000	0.0000	0.0000	0.0000	0.0000	0.0000	0.0000	0.0000	0.0000	0.0000	0.0000	0.0000
KC196115	7050	G	A	NS4B	GGG	GGA	SYNONYMOUS	0.0000	0.0000	0.0000	0.0000	0.0000	0.0000	0.0000	0.0000	0.0000	0.0000	0.0000	0.0000	0.0000	0.0000	nan	nan	0.0000	0.0000	0.0000	0.0000	0.0000	0.0000	0.0000	0.0000	0.0103	0.0000	0.0000	0.0000	0.0000	0.0296	0.0000	0.0000	0.0000	0.0000
KC196115	7054	A	G	NS4B	AGC	GGC	NONSYNONYMOUS	0.1157	0.0000	0.0000	0.0000	0.0000	0.0000	0.0000	0.0000	0.0000	0.0000	0.0000	0.0000	0.0000	0.0000	nan	nan	0.0000	0.0000	0.0000	0.0000	0.0000	0.0000	0.0000	0.0000	0.0000	0.0000	0.0000	0.0000	0.0000	0.0000	0.0000	0.0000	0.0000	0.0000
KC196115	7057	A	C	NS4B	ACA	CCA	NONSYNONYMOUS	0.0187	0.0000	0.0000	0.0000	0.0000	0.0000	0.0000	0.0000	0.0000	0.0000	0.0000	0.0000	0.0000	0.0000	nan	nan	0.0000	0.0000	0.0000	0.0000	0.0000	0.0000	0.0000	0.0000	0.0000	0.0000	0.0000	0.0000	0.0000	0.0000	0.0000	0.0000	0.0000	0.0000
KC196115	7063	G	T	NS4B	GTG	TTG	NONSYNONYMOUS	0.0198	0.0000	0.0000	0.0000	0.0000	0.0000	0.0000	0.0000	0.0000	0.0000	0.0000	0.0000	0.0000	0.0000	nan	nan	0.0000	0.0000	0.0000	0.0000	0.0000	0.0000	0.0000	0.0000	0.0000	0.0000	0.0000	0.0000	0.0000	0.0000	0.0000	0.0000	0.0000	0.0000
KC196115	7068	A	T	NS4B	TTA	TTT	NONSYNONYMOUS	0.0738	0.0000	0.0000	0.0000	0.0000	0.0000	0.0000	0.0000	0.0000	0.0000	0.0000	0.0000	0.0000	0.0000	nan	nan	0.0000	0.0000	0.0000	0.0000	0.0000	0.0000	0.0000	0.0000	0.0000	0.0000	0.0000	0.0000	0.0000	0.0000	0.0000	0.0000	0.0000	0.0000
KC196115	7070	C	A	NS4B	ACC	AAC	NONSYNONYMOUS	0.0212	0.0000	0.0000	0.0000	0.0000	0.0000	0.0000	0.0000	0.0000	0.0000	0.0000	0.0000	0.0000	0.0000	nan	nan	0.0000	0.0000	0.0000	0.0000	0.0000	0.0000	0.0000	0.0000	0.0000	0.0000	0.0000	0.0000	0.0000	0.0000	0.0000	0.0000	0.0000	0.0000
KC196115	7074	T	A	NS4B	CCT	CCA	SYNONYMOUS	0.0592	0.0000	0.0000	0.0000	0.0000	0.0000	0.0000	0.0000	0.0000	0.0000	0.0000	0.0000	0.0000	0.0000	nan	nan	0.0000	0.0000	0.0000	0.0000	0.0000	0.0000	0.0000	0.0000	0.0000	0.0000	0.0000	0.0000	0.0000	0.0000	0.0000	0.0000	0.0000	0.0000
KC196115	7074	T	G	NS4B	CCT	CCG	SYNONYMOUS	0.0311	0.0000	0.0000	0.0000	0.0000	0.0000	0.0000	0.0000	0.0000	0.0000	0.0000	0.0000	0.0000	0.0000	nan	nan	0.0000	0.0000	0.0000	0.0000	0.0000	0.0000	0.0000	0.0000	0.0000	0.0000	0.0000	0.0000	0.0000	0.0000	0.0000	0.0000	0.0000	0.0000
KC196115	7076	T	A	NS4B	CTC	CAC	NONSYNONYMOUS	0.0194	0.0000	0.0000	0.0000	0.0000	0.0000	0.0000	0.0000	0.0000	0.0000	0.0000	0.0000	0.0000	0.0000	nan	nan	0.0000	0.0000	0.0000	0.0000	0.0000	0.0000	0.0000	0.0000	0.0000	0.0000	0.0000	0.0000	0.0000	0.0000	0.0000	0.0000	0.0000	0.0000
KC196115	7079	T	A	NS4B	CTG	CAG	NONSYNONYMOUS	0.0487	0.0000	0.0000	0.0000	0.0000	0.0000	0.0000	0.0000	0.0000	0.0000	0.0000	0.0036	0.0040	0.0000	nan	nan	0.0000	0.0000	0.0000	0.0000	0.0000	0.0000	0.0000	0.0000	0.0000	0.0000	0.0000	0.0000	0.0000	0.0000	0.0000	0.0000	0.0000	0.0000
KC196115	7079	T	G	NS4B	CTG	CGG	NONSYNONYMOUS	0.0149	0.0000	0.0000	0.0000	0.0000	0.0000	0.0000	0.0000	0.0000	0.0000	0.0000	0.0000	0.0000	0.0000	nan	nan	0.0000	0.0000	0.0000	0.0000	0.0000	0.0000	0.0000	0.0000	0.0000	0.0000	0.0000	0.0000	0.0000	0.0000	0.0000	0.0000	0.0000	0.0000
KC196115	7085	A	C	NS4B	CAC	CCC	NONSYNONYMOUS	0.0104	0.0000	0.0000	0.0000	0.0000	0.0000	0.0000	0.0000	0.0000	0.0000	0.0000	0.0000	0.0000	0.0000	nan	nan	0.0000	0.0000	0.0000	0.0000	0.0000	0.0000	0.0000	0.0000	0.0000	0.0000	0.0000	0.0000	0.0000	0.0000	0.0000	0.0000	0.0000	0.0000
KC196115	7088	T	A	NS4B	CTA	CAA	NONSYNONYMOUS	0.0363	0.0083	0.0071	0.0070	0.0074	0.0000	0.0000	0.0000	0.0069	0.0069	0.0073	0.0076	0.0000	0.0074	nan	nan	0.0000	0.0080	0.0088	0.0067	0.0000	0.0000	0.0072	0.0075	0.0000	0.0000	0.0000	0.0078	0.0000	0.0000	0.0064	0.0000	0.0000	0.0000
KC196115	7088	T	G	NS4B	CTA	CGA	NONSYNONYMOUS	0.0164	0.0000	0.0000	0.0000	0.0000	0.0000	0.0000	0.0000	0.0000	0.0000	0.0000	0.0000	0.0000	0.0000	nan	nan	0.0000	0.0000	0.0000	0.0000	0.0000	0.0000	0.0000	0.0000	0.0000	0.0000	0.0000	0.0000	0.0000	0.0000	0.0000	0.0000	0.0000	0.0000
KC196115	7091	T	A	NS4B	ATC	AAC	NONSYNONYMOUS	0.0066	0.0099	0.0093	0.0099	0.0087	0.0116	0.0111	0.0083	0.0101	0.0100	0.0097	0.0117	0.0119	0.0101	nan	nan	0.0097	0.0089	0.0112	0.0092	0.0161	0.0115	0.0115	0.0120	0.0107	0.0076	0.0000	0.0108	0.0107	0.0112	0.0101	0.0096	0.0114	0.0103
KC196115	7091	T	C	NS4B	ATC	ACC	NONSYNONYMOUS	0.0000	0.0165	0.0170	0.0170	0.0176	0.0184	0.0169	0.0195	0.0169	0.0157	0.0161	0.0169	0.0138	0.0154	nan	nan	0.0140	0.0173	0.0149	0.0149	0.0211	0.0178	0.0164	0.0165	0.0166	0.0165	0.0165	0.0138	0.0169	0.0183	0.0167	0.0155	0.0161	0.0166
KC196115	7092	C	A	NS4B	ATC	ATA	SYNONYMOUS	0.0416	0.0073	0.0083	0.0074	0.0082	0.0108	0.0080	0.0000	0.0075	0.0079	0.0076	0.0072	0.0077	0.0075	nan	nan	0.0084	0.0088	0.0077	0.0072	0.0000	0.0080	0.0077	0.0082	0.0068	0.0000	0.0000	0.0075	0.0084	0.0093	0.0077	0.0000	0.0000	0.0075
KC196115	7096	T	A	NS4B	TCA	ACA	NONSYNONYMOUS	0.0318	0.0119	0.0113	0.0115	0.0110	0.0126	0.0118	0.0000	0.0114	0.0111	0.0000	0.0111	0.0105	0.0114	nan	nan	0.0106	0.0106	0.0000	0.0116	0.0000	0.0125	0.0121	0.0000	0.0000	0.0000	0.0000	0.0117	0.0000	0.0129	0.0116	0.0000	0.0137	0.0119
KC196115	7096	T	C	NS4B	TCA	CCA	NONSYNONYMOUS	0.0071	0.0267	0.0276	0.0289	0.0306	0.0304	0.0298	0.0310	0.0275	0.0264	0.0277	0.0290	0.0269	0.0252	nan	nan	0.0252	0.0275	0.0243	0.0270	0.0373	0.0330	0.0265	0.0298	0.0273	0.0312	0.0283	0.0265	0.0283	0.0305	0.0290	0.0231	0.0227	0.0300
KC196115	7099	G	A	NS4B	GAA	AAA	NONSYNONYMOUS	0.0000	0.0095	0.0093	0.0108	0.0114	0.0100	0.0101	0.0000	0.0094	0.0105	0.0087	0.0112	0.0100	0.0100	nan	nan	0.0105	0.0089	0.0091	0.0104	0.0000	0.0088	0.0100	0.0098	0.0113	0.0104	0.0118	0.0126	0.0107	0.0105	0.0098	0.0094	0.0117	0.0106
KC196115	7102	T	C	NS4B	TAC	CAC	NONSYNONYMOUS	0.0000	0.0063	0.0074	0.0079	0.0067	0.0071	0.0084	0.0000	0.0065	0.0062	0.0070	0.0074	0.0067	0.0068	nan	nan	0.0065	0.0054	0.0065	0.0062	0.0000	0.0076	0.0079	0.0077	0.0083	0.0072	0.0108	0.0071	0.0085	0.0072	0.0078	0.0056	0.0071	0.0075
KC196115	7104	C	A	NS4B	TAC	TAA	NONSENSE	0.0139	0.0000	0.0000	0.0000	0.0000	0.0000	0.0000	0.0000	0.0043	0.0000	0.0000	0.0000	0.0000	0.0000	nan	nan	0.0000	0.0000	0.0000	0.0000	0.0000	0.0000	0.0000	0.0000	0.0000	0.0000	0.0000	0.0000	0.0000	0.0000	0.0000	0.0000	0.0000	0.0000
KC196115	7105	G	A	NS4B	GTC	ATC	NONSYNONYMOUS	0.0000	0.0089	0.0103	0.0092	0.0096	0.0087	0.0085	0.0114	0.0096	0.0084	0.0091	0.0086	0.0088	0.0090	nan	nan	0.0089	0.0095	0.0100	0.0097	0.0146	0.0110	0.0088	0.0086	0.0084	0.0077	0.0000	0.0082	0.0078	0.0102	0.0100	0.0094	0.0094	0.0095
KC196115	7106	T	C	NS4B	GTC	GCC	NONSYNONYMOUS	0.0142	0.0106	0.0120	0.0130	0.0099	0.0116	0.0104	0.0123	0.0114	0.0103	0.0105	0.0115	0.0101	0.0115	nan	nan	0.0100	0.0110	0.0123	0.0100	0.0139	0.0135	0.0112	0.0122	0.0111	0.0133	0.0116	0.0113	0.0111	0.0189	0.0123	0.0114	0.0087	0.0140
KC196115	7106	T	A	NS4B	GTC	GAC	NONSYNONYMOUS	0.0000	0.0082	0.0063	0.0092	0.0082	0.0101	0.0083	0.0000	0.0078	0.0071	0.0069	0.0081	0.0082	0.0066	nan	nan	0.0071	0.0062	0.0069	0.0075	0.0000	0.0066	0.0086	0.0071	0.0082	0.0069	0.0111	0.0069	0.0076	0.0088	0.0064	0.0000	0.0000	0.0066
KC196115	7110	C	T	NS4B	ACC	ACT	SYNONYMOUS	0.0000	0.0000	0.0000	0.0000	0.0000	0.0000	0.0000	0.0000	0.0000	0.0000	0.0000	0.0000	0.0000	0.0000	nan	nan	0.0000	0.0000	0.0000	0.0201	0.0000	0.0439	0.0000	0.0107	0.0000	0.0000	0.0000	0.0000	0.0000	0.0000	0.0416	0.0000	0.0000	0.0478
KC196115	7114	T	A	NS4B	TCG	ACG	NONSYNONYMOUS	0.0130	0.0000	0.0000	0.0066	0.0000	0.0066	0.0068	0.0000	0.0058	0.0057	0.0054	0.0000	0.0000	0.0000	nan	nan	0.0000	0.0000	0.0070	0.0054	0.0000	0.0000	0.0061	0.0000	0.0063	0.0000	0.0000	0.0000	0.0072	0.0079	0.0000	0.0000	0.0000	0.0000
KC196115	7117	T	C	NS4B	TTA	CTA	SYNONYMOUS	0.0000	0.0000	0.0000	0.0043	0.0000	0.0129	0.0000	0.0000	0.0085	0.0000	0.0000	0.0000	0.0000	0.0000	nan	nan	0.0000	0.0000	0.0000	0.0000	0.0000	0.0000	0.0000	0.0000	0.0000	0.0000	0.0000	0.0000	0.0000	0.0000	0.0038	0.0000	0.0000	0.0000
KC196115	7120	G	A	NS4B	GCT	ACT	NONSYNONYMOUS	0.0000	0.0000	0.0038	0.0045	0.0044	0.0000	0.0040	0.0000	0.0040	0.0043	0.0043	0.0000	0.0000	0.0041	nan	nan	0.0033	0.0000	0.0041	0.0033	0.0112	0.0042	0.0039	0.0038	0.0036	0.0000	0.0000	0.0050	0.0000	0.0050	0.0036	0.0053	0.0000	0.0040
KC196115	7122	T	C	NS4B	GCT	GCC	SYNONYMOUS	0.0000	0.0000	0.0055	0.0082	0.0068	0.0000	0.0065	0.0000	0.0056	0.0050	0.0052	0.0000	0.0064	0.0055	nan	nan	0.0057	0.0000	0.0000	0.0050	0.0122	0.0067	0.0000	0.0059	0.0064	0.0000	0.0000	0.0000	0.0000	0.0097	0.0060	0.0000	0.0099	0.0071
KC196115	7132	T	C	NS4B	TCA	CCA	NONSYNONYMOUS	0.0000	0.0081	0.0073	0.0085	0.0086	0.0099	0.0090	0.0000	0.0078	0.0083	0.0086	0.0088	0.0068	0.0088	nan	nan	0.0075	0.0082	0.0073	0.0087	0.0108	0.0056	0.0080	0.0069	0.0090	0.0000	0.0000	0.0075	0.0097	0.0105	0.0095	0.0076	0.0125	0.0142
KC196115	7157	T	C	NS4B	TTG	TCG	NONSYNONYMOUS	0.0000	0.0087	0.0080	0.0087	0.0081	0.0087	0.0000	0.0000	0.0057	0.0097	0.0083	0.0095	0.0085	0.0084	nan	nan	0.0102	0.0000	0.0110	0.0098	0.0000	0.0000	0.0099	0.0086	0.0094	0.0000	0.0122	0.0105	0.0000	0.0081	0.0087	0.0108	0.0000	0.0093
KC196115	7172	C	T	NS4B	CCT	CTT	NONSYNONYMOUS	0.0000	0.0145	0.0135	0.0144	0.0144	0.0134	0.0140	0.0103	0.0131	0.0143	0.0131	0.0150	0.0113	0.0141	nan	nan	0.0138	0.0137	0.0152	0.0135	0.0000	0.0124	0.0122	0.0128	0.0125	0.0144	0.0116	0.0118	0.0132	0.0174	0.0123	0.0114	0.0134	0.0116
KC196115	7188	T	C	NS4B	GAT	GAC	SYNONYMOUS	0.0000	0.0000	0.0000	0.0110	0.0023	0.0029	0.0000	0.0000	0.0017	0.0021	0.0021	0.0000	0.0025	0.0020	nan	nan	0.0019	0.0026	0.0027	0.0140	0.0000	0.0018	0.0000	0.0000	0.0024	0.0035	0.0000	0.0000	0.0000	0.0028	0.0020	0.0000	0.0000	0.0000
KC196115	7206	C	T	NS4B	GTC	GTT	SYNONYMOUS	0.0000	0.0075	0.0067	0.0083	0.0062	0.0074	0.0064	0.0095	0.0059	0.0065	0.0068	0.0049	0.0088	0.0070	nan	nan	0.0077	0.0068	0.0069	0.0074	0.0000	0.0078	0.0075	0.0060	0.0058	0.0000	0.0110	0.0077	0.0069	0.0067	0.0072	0.0096	0.0080	0.0070
KC196115	7218	T	C	NS4B	TGT	TGC	SYNONYMOUS	0.0000	0.0042	0.0000	0.0036	0.0000	0.0000	0.0000	0.0000	0.0105	0.0027	0.0038	0.0000	0.0000	0.0000	nan	nan	0.0029	0.0044	0.0000	0.0034	0.0000	0.0027	0.0000	0.0000	0.0000	0.0000	0.0000	0.0000	0.0000	0.0043	0.0031	0.0000	0.0000	0.0000
KC196115	7225	C	A	NS4B	CAA	AAA	NONSYNONYMOUS	0.0000	0.0104	0.0110	0.0115	0.0104	0.0107	0.0103	0.0075	0.0096	0.0112	0.0092	0.0124	0.0101	0.0098	nan	nan	0.0107	0.0109	0.0117	0.0121	0.0000	0.0105	0.0120	0.0090	0.0091	0.0144	0.0100	0.0122	0.0119	0.0103	0.0099	0.0147	0.0141	0.0101
KC196115	7229	T	C	NS4B	ATC	ACC	NONSYNONYMOUS	0.0000	0.0135	0.0131	0.0150	0.0134	0.0131	0.0127	0.0163	0.0146	0.0123	0.0123	0.0130	0.0118	0.0126	nan	nan	0.0138	0.0123	0.0130	0.0133	0.0104	0.0136	0.0127	0.0144	0.0140	0.0134	0.0100	0.0155	0.0151	0.0146	0.0135	0.0156	0.0113	0.0124
KC196115	7235	T	A	NS4B	CTC	CAC	NONSYNONYMOUS	0.0056	0.0000	0.0000	0.0000	0.0196	0.0000	0.0170	0.0000	0.0184	0.0166	0.0000	0.0184	0.0179	0.0000	nan	nan	0.0000	0.0000	0.0204	0.0000	0.0000	0.0178	0.0000	0.0000	0.0171	0.0000	0.0000	0.0000	0.0000	0.0221	0.0000	0.0000	0.0000	0.0183
KC196115	7235	T	C	NS4B	CTC	CCC	NONSYNONYMOUS	0.0035	0.0210	0.0209	0.0210	0.0202	0.0214	0.0207	0.0000	0.0217	0.0199	0.0208	0.0230	0.0219	0.0199	nan	nan	0.0187	0.0206	0.0193	0.0194	0.0000	0.0240	0.0202	0.0221	0.0211	0.0000	0.0000	0.0220	0.0202	0.0240	0.0209	0.0000	0.0196	0.0193
KC196115	7255	A	G	NS4B	ATG	GTG	NONSYNONYMOUS	0.0000	0.0000	0.0000	0.0106	0.0000	0.0000	0.0056	0.0000	0.0000	0.0000	0.0000	0.0000	0.0000	0.0000	nan	nan	0.0000	0.0000	0.0000	0.0000	0.0000	0.0000	0.0000	0.0000	0.0000	0.0000	0.0000	0.0000	0.0000	0.0000	0.0000	0.0000	0.0000	0.0000
KC196115	7256	T	C	NS4B	ATG	ACG	NONSYNONYMOUS	0.0000	0.0000	0.0000	0.0000	0.0000	0.0000	0.0000	0.0000	0.0000	0.0000	0.0000	0.0000	0.0000	0.0000	nan	nan	0.0000	0.0000	0.0000	0.0000	0.0000	0.0000	0.0000	0.0000	0.0000	0.0000	0.0000	0.0134	0.0000	0.0000	0.0000	0.0000	0.0000	0.0000
KC196115	7271	T	A	NS4B	CTC	CAC	NONSYNONYMOUS	0.0000	0.0060	0.0061	0.0075	0.0052	0.0062	0.0057	0.0112	0.0061	0.0070	0.0064	0.0074	0.0074	0.0068	nan	nan	0.0064	0.0062	0.0066	0.0058	0.0117	0.0071	0.0061	0.0068	0.0070	0.0000	0.0000	0.0079	0.0070	0.0068	0.0069	0.0060	0.0072	0.0067
KC196115	7271	T	C	NS4B	CTC	CCC	NONSYNONYMOUS	0.0000	0.0124	0.0108	0.0116	0.0117	0.0127	0.0130	0.0152	0.0121	0.0109	0.0117	0.0109	0.0109	0.0116	nan	nan	0.0098	0.0130	0.0098	0.0109	0.0221	0.0130	0.0100	0.0137	0.0122	0.0117	0.0113	0.0109	0.0125	0.0121	0.0111	0.0121	0.0085	0.0104
KC196115	7276	T	C	NS4B	TAC	CAC	NONSYNONYMOUS	0.0000	0.0078	0.0058	0.0067	0.0054	0.0074	0.0070	0.0115	0.0064	0.0061	0.0070	0.0061	0.0065	0.0056	nan	nan	0.0059	0.0072	0.0058	0.0071	0.0000	0.0069	0.0059	0.0079	0.0074	0.0070	0.0000	0.0064	0.0000	0.0065	0.0066	0.0078	0.0069	0.0052
KC196115	7315	A	C	NS4B	AGA	CGA	SYNONYMOUS	0.0000	0.0000	0.0000	0.0000	0.0000	0.0000	0.0000	0.0000	0.0000	0.0000	0.0000	0.0000	0.0000	0.0000	nan	nan	0.0000	0.0000	0.0000	0.0000	0.0000	0.0000	0.0000	0.0000	0.0000	0.0000	0.0000	0.0000	0.0000	0.0000	0.0000	0.0000	0.0000	0.0105
KC196115	7320	T	G	NS4B	GCT	GCG	SYNONYMOUS	0.0000	0.0000	0.0000	0.0000	0.0000	0.0254	0.0000	0.0000	0.0113	0.0000	0.0000	0.0000	0.0000	0.0000	nan	nan	0.0000	0.0000	0.0000	0.0000	0.0000	0.0000	0.0000	0.0000	0.0000	0.0000	0.0000	0.0000	0.0000	0.0000	0.0000	0.0000	0.0000	0.0000
KC196115	7323	T	C	NS4B	GCT	GCC	SYNONYMOUS	0.0000	0.0077	0.0093	0.0079	0.0090	0.0098	0.0090	0.0093	0.0081	0.0084	0.0088	0.0091	0.0060	0.0092	nan	nan	0.0074	0.0089	0.0081	0.0087	0.0096	0.0086	0.0076	0.0084	0.0090	0.0110	0.0091	0.0085	0.0082	0.0077	0.0086	0.0089	0.0095	0.0081
KC196115	7370	G	A	NS4B	GGA	GAA	NONSYNONYMOUS	0.0000	0.0174	0.0158	0.0154	0.0174	0.0174	0.0161	0.0169	0.0159	0.0155	0.0149	0.0153	0.0168	0.0159	nan	nan	0.0165	0.0143	0.0162	0.0187	0.0144	0.0159	0.0176	0.0160	0.0196	0.0172	0.0182	0.0166	0.0183	0.0185	0.0186	0.0188	0.0228	0.0184
KC196115	7399	G	A	NS4B	GAA	AAA	NONSYNONYMOUS	0.0000	0.0105	0.0096	0.0101	0.0087	0.0085	0.0090	0.0106	0.0090	0.0106	0.0092	0.0097	0.0104	0.0103	nan	nan	0.0097	0.0113	0.0107	0.0107	0.0097	0.0097	0.0108	0.0099	0.0104	0.0121	0.0110	0.0115	0.0102	0.0112	0.0101	0.0106	0.0099	0.0115
KC196115	7407	T	C	NS4B	ACT	ACC	SYNONYMOUS	0.0000	0.0050	0.0056	0.0052	0.0049	0.0052	0.0048	0.0000	0.0051	0.0051	0.0047	0.0052	0.0052	0.0051	nan	nan	0.0054	0.0000	0.0049	0.0045	0.0061	0.0059	0.0044	0.0058	0.0052	0.0067	0.0104	0.0051	0.0000	0.0066	0.0056	0.0063	0.0000	0.0053
KC196115	7410	T	A	NS4B	ACT	ACA	SYNONYMOUS	0.0000	0.0078	0.0074	0.0089	0.0092	0.0089	0.0089	0.0105	0.0089	0.0085	0.0090	0.0087	0.0085	0.0091	nan	nan	0.0079	0.0091	0.0093	0.0089	0.0000	0.0094	0.0090	0.0101	0.0095	0.0100	0.0000	0.0071	0.0093	0.0100	0.0087	0.0092	0.0092	0.0074
KC196115	7410	T	C	NS4B	ACT	ACC	SYNONYMOUS	0.0000	0.0158	0.0169	0.0187	0.0160	0.0181	0.0172	0.0208	0.0181	0.0165	0.0161	0.0162	0.0152	0.0169	nan	nan	0.0155	0.0157	0.0161	0.0170	0.0252	0.0220	0.0170	0.0186	0.0171	0.0175	0.0231	0.0155	0.0149	0.0204	0.0170	0.0147	0.0166	0.0181
KC196115	7414	T	C	NS4B	TTG	CTG	SYNONYMOUS	0.0000	0.0000	0.0116	0.0126	0.0130	0.0000	0.0129	0.0000	0.0136	0.0117	0.0125	0.0117	0.0120	0.0125	nan	nan	0.0113	0.0000	0.0131	0.0121	0.0000	0.0160	0.0126	0.0134	0.0146	0.0000	0.0000	0.0133	0.0000	0.0149	0.0137	0.0000	0.0000	0.0128
KC196115	7416	G	A	NS4B	TTG	TTA	SYNONYMOUS	0.0000	0.0000	0.0093	0.0089	0.0000	0.0000	0.0105	0.0140	0.0094	0.0087	0.0086	0.0090	0.0000	0.0091	nan	nan	0.0085	0.0000	0.0000	0.0090	0.0000	0.0112	0.0085	0.0000	0.0000	0.0000	0.0000	0.0085	0.0000	0.0125	0.0092	0.0000	0.0000	0.0095
KC196115	7418	T	A	NS4B	ATG	AAG	NONSYNONYMOUS	0.0000	0.0107	0.0098	0.0105	0.0092	0.0101	0.0103	0.0170	0.0099	0.0089	0.0089	0.0110	0.0093	0.0101	nan	nan	0.0086	0.0112	0.0079	0.0087	0.0127	0.0107	0.0096	0.0097	0.0099	0.0064	0.0000	0.0085	0.0105	0.0108	0.0083	0.0117	0.0090	0.0099
KC196115	7418	T	C	NS4B	ATG	ACG	NONSYNONYMOUS	0.0000	0.0122	0.0152	0.0135	0.0155	0.0112	0.0140	0.0191	0.0143	0.0126	0.0131	0.0137	0.0136	0.0115	nan	nan	0.0119	0.0103	0.0094	0.0133	0.0249	0.0154	0.0142	0.0140	0.0145	0.0108	0.0134	0.0134	0.0128	0.0161	0.0136	0.0159	0.0109	0.0097
KC196115	7420	C	A	NS4B	CAA	AAA	NONSYNONYMOUS	0.0000	0.0320	0.0317	0.0364	0.0356	0.0366	0.0340	0.0362	0.0331	0.0336	0.0327	0.0326	0.0336	0.0334	nan	nan	0.0357	0.0291	0.0327	0.0340	0.0357	0.0379	0.0354	0.0303	0.0242	0.0215	0.0146	0.0238	0.0234	0.0237	0.0215	0.0207	0.0214	0.0229
KC196115	7425	G	A	NS4B	AAG	AAA	SYNONYMOUS	0.0000	0.0582	0.0507	0.0612	0.0582	0.0734	0.0576	0.0536	0.0516	0.0568	0.0519	0.0579	0.0610	0.0567	nan	nan	0.0590	0.0510	0.0568	0.0571	0.0559	0.0569	0.0651	0.0480	0.0524	0.0494	0.0365	0.0504	0.0465	0.0506	0.0414	0.0380	0.0490	0.0474
KC196115	7427	A	G	NS4B	AAA	AGA	NONSYNONYMOUS	0.0000	0.0000	0.0000	0.0000	0.0000	0.0000	0.0000	0.0000	0.0000	0.0000	0.0000	0.0000	0.0000	0.0000	nan	nan	0.0000	0.0000	0.0000	0.0000	0.0000	0.0000	0.0000	0.0000	0.0000	0.0000	0.0000	0.0000	0.0000	0.0185	0.0000	0.0000	0.0000	0.0000
KC196115	7430	T	C	NS4B	GTC	GCC	NONSYNONYMOUS	0.0106	0.0070	0.0055	0.0062	0.0065	0.0061	0.0068	0.0000	0.0069	0.0069	0.0060	0.0072	0.0068	0.0062	nan	nan	0.0064	0.0087	0.0063	0.0069	0.0156	0.0085	0.0074	0.0080	0.0074	0.0069	0.0000	0.0076	0.0068	0.0090	0.0063	0.0067	0.0069	0.0000
KC196115	7431	C	T	NS4B	GTC	GTT	SYNONYMOUS	0.0000	0.0000	0.0000	0.0000	0.0000	0.0000	0.0000	0.0000	0.0000	0.0000	0.0000	0.0000	0.0132	0.0000	nan	nan	0.0041	0.0000	0.0000	0.0000	0.0000	0.0000	0.0042	0.0044	0.0042	0.0000	0.0000	0.0000	0.0000	0.0000	0.0000	0.0000	0.0000	0.0000
KC196115	7455	C	T	NS4B	GTC	GTT	SYNONYMOUS	0.0000	0.0173	0.0000	0.0000	0.0059	0.0000	0.0000	0.0000	0.0000	0.0000	0.0000	0.0000	0.0000	0.0000	nan	nan	0.0000	0.0000	0.0000	0.0000	0.0000	0.0000	0.0000	0.0000	0.0000	0.0000	0.0000	0.0000	0.0000	0.0000	0.0000	0.0000	0.0000	0.0000
KC196115	7465	G	T	NS4B	GCG	TCG	NONSYNONYMOUS	0.0192	0.0074	0.0071	0.0067	0.0000	0.0240	0.0000	0.0000	0.0213	0.0000	0.0000	0.0000	0.0000	0.0277	nan	nan	0.0000	0.0000	0.0000	0.0000	0.0000	0.0000	0.0000	0.0000	0.0000	0.0000	0.0000	0.0000	0.0000	0.0000	0.0000	0.0118	0.0127	0.0000
KC196115	7475	T	C	NS4B	GTC	GCC	NONSYNONYMOUS	0.0000	0.0079	0.0043	0.0049	0.0000	0.0000	0.0056	0.0000	0.0053	0.0051	0.0051	0.0046	0.0000	0.0054	nan	nan	0.0043	0.0043	0.0046	0.0048	0.0114	0.0061	0.0056	0.0050	0.0067	0.0053	0.0000	0.0000	0.0059	0.0047	0.0052	0.0063	0.0070	0.0060
KC196115	7476	C	T	NS4B	GTC	GTT	SYNONYMOUS	0.0000	0.0000	0.0000	0.0263	0.0000	0.0000	0.0000	0.0000	0.0040	0.0000	0.0000	0.0000	0.0000	0.0000	nan	nan	0.0000	0.0000	0.0000	0.0000	0.0000	0.0000	0.0000	0.0000	0.0000	0.0000	0.0000	0.0000	0.0000	0.0000	0.0000	0.0000	0.0000	0.0000
KC196115	7482	C	A	NS4B	CCC	CCA	SYNONYMOUS	0.0000	0.0136	0.0117	0.0120	0.0126	0.0000	0.0109	0.0000	0.0093	0.0115	0.0107	0.0109	0.0116	0.0104	nan	nan	0.0112	0.0092	0.0116	0.0114	0.0000	0.0119	0.0110	0.0098	0.0108	0.0146	0.0000	0.0131	0.0115	0.0095	0.0119	0.0116	0.0000	0.0119
KC196115	7487	T	C	NS4B	GTC	GCC	NONSYNONYMOUS	0.0000	0.0063	0.0074	0.0063	0.0040	0.0058	0.0072	0.0000	0.0072	0.0061	0.0060	0.0059	0.0065	0.0063	nan	nan	0.0062	0.0075	0.0058	0.0056	0.0139	0.0079	0.0064	0.0072	0.0059	0.0000	0.0086	0.0053	0.0088	0.0075	0.0062	0.0000	0.0075	0.0057
KC196115	7495	G	A	NS4B	GTG	ATG	NONSYNONYMOUS	0.0000	0.0080	0.0076	0.0000	0.0073	0.0000	0.0088	0.0000	0.0074	0.0084	0.0080	0.0090	0.0086	0.0085	nan	nan	0.0082	0.0106	0.0075	0.0090	0.0000	0.0083	0.0088	0.0000	0.0075	0.0087	0.0138	0.0000	0.0080	0.0085	0.0076	0.0000	0.0000	0.0074
KC196115	7496	T	C	NS4B	GTG	GCG	NONSYNONYMOUS	0.0000	0.0092	0.0097	0.0093	0.0093	0.0080	0.0105	0.0000	0.0082	0.0093	0.0108	0.0092	0.0098	0.0092	nan	nan	0.0075	0.0104	0.0083	0.0101	0.0000	0.0093	0.0094	0.0073	0.0066	0.0123	0.0000	0.0099	0.0108	0.0097	0.0081	0.0083	0.0081	0.0087
KC196115	7520	C	G	NS4B	ACG	AGG	NONSYNONYMOUS	0.0000	0.0084	0.0067	0.0092	0.0065	0.0083	0.0078	0.0000	0.0069	0.0073	0.0077	0.0062	0.0081	0.0080	nan	nan	0.0094	0.0078	0.0077	0.0083	0.0000	0.0062	0.0064	0.0083	0.0076	0.0077	0.0092	0.0083	0.0111	0.0083	0.0075	0.0058	0.0000	0.0086
KC196115	7538	T	A	NS4B	TTG	TAG	NONSENSE	0.0000	0.0112	0.0000	0.0094	0.0094	0.0108	0.0075	0.0000	0.0067	0.0081	0.0082	0.0082	0.0093	0.0093	nan	nan	0.0000	0.0085	0.0000	0.0086	0.0000	0.0065	0.0082	0.0100	0.0070	0.0124	0.0000	0.0000	0.0076	0.0000	0.0100	0.0099	0.0000	0.0095
KC196115	7538	T	C	NS4B	TTG	TCG	NONSYNONYMOUS	0.0000	0.0093	0.0089	0.0098	0.0112	0.0000	0.0083	0.0000	0.0084	0.0081	0.0086	0.0000	0.0000	0.0098	nan	nan	0.0088	0.0113	0.0092	0.0088	0.0000	0.0075	0.0092	0.0102	0.0088	0.0134	0.0000	0.0105	0.0102	0.0099	0.0099	0.0110	0.0000	0.0115
KC196115	7539	G	A	NS4B	TTG	TTA	SYNONYMOUS	0.0000	0.0163	0.0097	0.0139	0.0112	0.0095	0.0117	0.0149	0.0097	0.0122	0.0131	0.0114	0.0106	0.0131	nan	nan	0.0122	0.0117	0.0137	0.0111	0.0000	0.0102	0.0122	0.0130	0.0115	0.0143	0.0110	0.0149	0.0131	0.0150	0.0155	0.0116	0.0129	0.0133
KC196115	7540	T	A	NS4B	TGG	AGG	NONSYNONYMOUS	0.0000	0.0100	0.0101	0.0119	0.0110	0.0093	0.0090	0.0000	0.0084	0.0108	0.0103	0.0127	0.0101	0.0098	nan	nan	0.0114	0.0108	0.0106	0.0127	0.0000	0.0086	0.0108	0.0114	0.0106	0.0164	0.0151	0.0119	0.0077	0.0154	0.0123	0.0081	0.0103	0.0118
KC196115	7540	T	G	NS4B	TGG	GGG	NONSYNONYMOUS	0.0000	0.0132	0.0155	0.0154	0.0144	0.0176	0.0145	0.0136	0.0146	0.0150	0.0149	0.0150	0.0163	0.0152	nan	nan	0.0151	0.0145	0.0156	0.0134	0.0171	0.0138	0.0172	0.0194	0.0135	0.0167	0.0143	0.0177	0.0107	0.0205	0.0166	0.0171	0.0134	0.0178
KC196115	7540	T	C	NS4B	TGG	CGG	NONSYNONYMOUS	0.0000	0.0153	0.0113	0.0152	0.0156	0.0137	0.0126	0.0000	0.0111	0.0138	0.0135	0.0160	0.0158	0.0148	nan	nan	0.0139	0.0121	0.0133	0.0145	0.0000	0.0108	0.0147	0.0165	0.0140	0.0158	0.0190	0.0163	0.0144	0.0184	0.0143	0.0133	0.0168	0.0128
KC196115	7548	T	C	NS4B	AAT	AAC	SYNONYMOUS	0.0000	0.0000	0.0000	0.0064	0.0049	0.0000	0.0042	0.0000	0.0029	0.0043	0.0000	0.0044	0.0000	0.0049	nan	nan	0.0000	0.0054	0.0000	0.0044	0.0000	0.0000	0.0000	0.4863	0.0037	0.3910	0.0000	0.3440	0.0000	0.3823	0.4780	0.0000	0.0000	0.3733
KC196115	7557	T	C	NS4B	AGT	AGC	SYNONYMOUS	0.0000	0.0000	0.0033	0.0044	0.0000	0.0000	0.0030	0.0000	0.0030	0.0027	0.0028	0.0000	0.0045	0.0000	nan	nan	0.0000	0.0000	0.0000	0.0027	0.0000	0.0000	0.0035	0.0033	0.0024	0.0000	0.0379	0.0000	0.0000	0.0000	0.0000	0.0000	0.0061	0.0000
KC196115	7563	C	T	NS4B	GTC	GTT	SYNONYMOUS	0.0000	0.0000	0.0000	0.0000	0.0000	0.0000	0.0000	0.0000	0.0000	0.0000	0.0000	0.0000	0.0000	0.0000	nan	nan	0.0000	0.0000	0.0000	0.0000	0.0000	0.0000	0.0000	0.0000	0.0000	0.0000	0.0000	0.0000	0.0000	0.0000	0.0506	0.0000	0.0000	0.0000
KC196115	7564	T	G	NS4B	TGG	GGG	NONSYNONYMOUS	0.0000	0.0055	0.0048	0.0051	0.0048	0.0055	0.0063	0.0067	0.0058	0.0055	0.0057	0.0057	0.0066	0.0055	nan	nan	0.0048	0.0042	0.0048	0.0056	0.0109	0.0051	0.0073	0.0065	0.0068	0.0061	0.0143	0.0080	0.0042	0.0058	0.0063	0.0000	0.0077	0.0054
KC196115	7566	G	A	NS4B	TGG	TGA	NONSENSE	0.0000	0.0144	0.0152	0.0158	0.0140	0.0166	0.0140	0.0160	0.0142	0.0153	0.0126	0.0150	0.0165	0.0145	nan	nan	0.0148	0.0161	0.0156	0.0148	0.0166	0.0153	0.0142	0.0156	0.0154	0.0192	0.0235	0.0173	0.0152	0.0137	0.0166	0.0184	0.0204	0.0187
KC196115	7570	T	C	NS4B	TCC	CCC	NONSYNONYMOUS	0.0000	0.0077	0.0065	0.0100	0.0091	0.0092	0.0079	0.0000	0.0069	0.0067	0.0069	0.0074	0.0080	0.0064	nan	nan	0.0076	0.0086	0.0072	0.0079	0.0000	0.0078	0.0071	0.0057	0.0085	0.0079	0.0000	0.0085	0.0056	0.0060	0.0063	0.0057	0.0078	0.0076
KC196115	7579	G	C	NS4B	GCC	CCC	NONSYNONYMOUS	0.0196	0.0000	0.0000	0.0000	0.0000	0.0000	0.0000	0.0000	0.0000	0.0000	0.0000	0.0000	0.0000	0.0000	nan	nan	0.0000	0.0000	0.0000	0.0000	0.0000	0.0000	0.0000	0.0000	0.0000	0.0000	0.0000	0.0000	0.0000	0.0000	0.0000	0.0000	0.0000	0.0000
KC196115	7636	T	G	NS4B	TGG	GGG	NONSYNONYMOUS	0.0000	0.0061	0.0048	0.0070	0.0066	0.0070	0.0056	0.0000	0.0052	0.0053	0.0059	0.0056	0.0057	0.0056	nan	nan	0.0062	0.0058	0.0039	0.0057	0.0000	0.0053	0.0061	0.0070	0.0057	0.0000	0.0132	0.0060	0.0048	0.0059	0.0053	0.0058	0.0000	0.0050
KC196115	7654	G	A	NS4B	GCT	ACT	NONSYNONYMOUS	0.0000	0.0082	0.0095	0.0086	0.0092	0.0103	0.0092	0.0126	0.0087	0.0093	0.0088	0.0078	0.0098	0.0087	nan	nan	0.0069	0.0077	0.0094	0.0086	0.0000	0.0062	0.0084	0.0088	0.0096	0.0102	0.0000	0.0112	0.0086	0.0103	0.0098	0.0084	0.0106	0.0098
KC196115	7659	T	C	NS4B	GAT	GAC	SYNONYMOUS	0.0000	0.0149	0.0071	0.0111	0.0084	0.0102	0.0073	0.0000	0.0086	0.0071	0.0067	0.0073	0.0079	0.0075	nan	nan	0.0070	0.0074	0.0068	0.0065	0.0000	0.0048	0.0067	0.0076	0.0086	0.0070	0.0100	0.0071	0.0077	0.0081	0.0091	0.0082	0.0074	0.0114
KC196115	7670	T	C	NS4B	TTA	TCA	NONSYNONYMOUS	0.0000	0.0000	0.0000	0.0000	0.0000	0.0143	0.0000	0.0000	0.0052	0.0000	0.0000	0.0000	0.0000	0.0000	nan	nan	0.0000	0.0000	0.0000	0.0000	0.0000	0.0000	0.0000	0.0000	0.0000	0.0000	0.0000	0.0000	0.0000	0.0000	0.0000	0.0000	0.0000	0.0000
KC196115	7671	A	G	NS4B	TTA	TTG	SYNONYMOUS	0.0000	0.0000	0.0000	0.0000	0.0000	0.0000	0.0000	0.0000	0.0000	0.0000	0.0000	0.0000	0.0000	0.0000	nan	nan	0.0000	0.0000	0.0000	0.0103	0.0000	0.0450	0.0000	0.0000	0.0000	0.0000	0.0000	0.0000	0.0000	0.0000	0.0441	0.0000	0.0000	0.0474
KC196115	7680	G	A	NS5	GGG	GGA	SYNONYMOUS	0.0000	0.0000	0.0000	0.0000	0.0000	0.0000	0.0000	0.0000	0.0000	0.0000	0.0000	0.0000	0.0000	0.0000	nan	nan	0.0000	0.0000	0.0000	0.0000	0.0000	0.0000	0.0000	0.0000	0.0000	0.0000	0.0138	0.0000	0.0000	0.0000	0.0000	0.0000	0.0000	0.0000
KC196115	7698	G	A	NS5	ACG	ACA	SYNONYMOUS	0.0000	0.0083	0.0065	0.0072	0.0000	0.0000	0.0063	0.0000	0.0060	0.0082	0.0074	0.0074	0.0000	0.0072	nan	nan	0.0000	0.0078	0.0084	0.0077	0.0000	0.0085	0.0084	0.0000	0.0086	0.0116	0.0117	0.0079	0.0088	0.0000	0.0067	0.0000	0.0000	0.0000
KC196115	7700	T	C	NS5	CTA	CCA	NONSYNONYMOUS	0.0035	0.0096	0.0075	0.0086	0.0080	0.0076	0.0091	0.0000	0.0080	0.0095	0.0096	0.0111	0.0085	0.0090	nan	nan	0.0082	0.0104	0.0101	0.0104	0.0000	0.0107	0.0090	0.0104	0.0085	0.0092	0.0000	0.0094	0.0069	0.0103	0.0083	0.0093	0.0000	0.0088
KC196115	7701	A	G	NS5	CTA	CTG	SYNONYMOUS	0.0000	0.0082	0.0073	0.0100	0.0072	0.0078	0.0087	0.0094	0.0098	0.0096	0.0094	0.0088	0.0082	0.0089	nan	nan	0.0083	0.0102	0.0087	0.0088	0.0000	0.0115	0.0100	0.0099	0.0076	0.0072	0.0000	0.0097	0.0077	0.0094	0.0079	0.0077	0.0074	0.0082
KC196115	7709	A	T	NS5	CAG	CTG	NONSYNONYMOUS	0.0039	0.0000	0.0032	0.0000	0.0101	0.0000	0.0032	0.0000	0.0029	0.0029	0.0028	0.0035	0.0000	0.0033	nan	nan	0.0033	0.0000	0.0031	0.0025	0.0000	0.0031	0.0042	0.0030	0.0029	0.0000	0.0000	0.0000	0.0000	0.0034	0.0026	0.0045	0.0000	0.0000
KC196115	7717	G	A	NS5	GAA	AAA	NONSYNONYMOUS	0.0000	0.0253	0.0274	0.0269	0.0261	0.0289	0.0248	0.0262	0.0249	0.0267	0.0260	0.0241	0.0264	0.0258	nan	nan	0.0258	0.0268	0.0281	0.0287	0.0220	0.0262	0.0265	0.0282	0.0278	0.0321	0.0327	0.0310	0.0305	0.0255	0.0288	0.0278	0.0332	0.0305
KC196115	7736	G	A	NS5	AGC	AAC	NONSYNONYMOUS	0.0000	0.0118	0.0106	0.0090	0.0108	0.0113	0.0110	0.0000	0.0097	0.0110	0.0110	0.0115	0.0119	0.0108	nan	nan	0.0116	0.0098	0.0121	0.0112	0.0107	0.0129	0.0112	0.0118	0.0097	0.0104	0.0000	0.0105	0.0107	0.0123	0.0087	0.0105	0.0096	0.0102
KC196115	7737	C	T	NS5	AGC	AGT	SYNONYMOUS	0.0000	0.0074	0.0072	0.0074	0.0000	0.0000	0.0064	0.0000	0.0060	0.0068	0.0071	0.0089	0.0074	0.0078	nan	nan	0.0075	0.0078	0.0072	0.0072	0.0000	0.0113	0.0070	0.0074	0.0070	0.0000	0.0000	0.0068	0.0000	0.0000	0.0063	0.0000	0.0000	0.0073
KC196115	7758	C	T	NS5	TAC	TAT	SYNONYMOUS	0.0000	0.0000	0.0000	0.0000	0.0000	0.0000	0.0000	0.0000	0.0000	0.0000	0.0000	0.0000	0.0000	0.0000	nan	nan	0.0000	0.0000	0.0000	0.0219	0.0000	0.0072	0.0000	0.0000	0.0000	0.0000	0.0000	0.0000	0.0000	0.0000	0.0000	0.0000	0.0000	0.0000
KC196115	7775	T	C	NS5	ATT	ACT	NONSYNONYMOUS	0.0000	0.0081	0.0094	0.0087	0.0108	0.0106	0.0094	0.0000	0.0077	0.0089	0.0084	0.0095	0.0096	0.0101	nan	nan	0.0100	0.0081	0.0093	0.0087	0.0000	0.0088	0.0089	0.0091	0.0102	0.0098	0.0089	0.0095	0.0073	0.0127	0.0088	0.0074	0.0107	0.0100
KC196115	7781	T	C	NS5	GTG	GCG	NONSYNONYMOUS	0.0000	0.0098	0.0088	0.0096	0.0093	0.0111	0.0096	0.0000	0.0078	0.0077	0.0083	0.0102	0.0099	0.0092	nan	nan	0.0087	0.0077	0.0095	0.0093	0.0000	0.0090	0.0098	0.0102	0.0090	0.0078	0.0000	0.0084	0.0102	0.0119	0.0083	0.0086	0.0109	0.0098
KC196115	7787	G	A	NS5	CGC	CAC	NONSYNONYMOUS	0.0000	0.0068	0.0083	0.0078	0.0081	0.0096	0.0094	0.0134	0.0091	0.0078	0.0080	0.0085	0.0080	0.0083	nan	nan	0.0077	0.0078	0.0069	0.0067	0.0103	0.0088	0.0084	0.0086	0.0083	0.0092	0.0091	0.0093	0.0083	0.0086	0.0079	0.0078	0.0100	0.0082
KC196115	7798	C	T	NS5	CGC	TGC	NONSYNONYMOUS	0.0000	0.0092	0.0110	0.0108	0.0130	0.0114	0.0105	0.0000	0.0108	0.0103	0.0104	0.0123	0.0092	0.0110	nan	nan	0.0107	0.0101	0.0115	0.0111	0.0186	0.0129	0.0103	0.0129	0.0101	0.0000	0.0000	0.0107	0.0000	0.0119	0.0100	0.0000	0.0000	0.0105
KC196115	7799	G	A	NS5	CGC	CAC	NONSYNONYMOUS	0.0000	0.0184	0.0186	0.0187	0.0164	0.0190	0.0193	0.0215	0.0182	0.0181	0.0169	0.0174	0.0172	0.0188	nan	nan	0.0158	0.0197	0.0173	0.0182	0.0197	0.0200	0.0167	0.0203	0.0171	0.0160	0.0180	0.0197	0.0198	0.0212	0.0186	0.0147	0.0165	0.0148
KC196115	7800	C	T	NS5	CGC	CGT	SYNONYMOUS	0.0000	0.0000	0.0000	0.0000	0.0000	0.0000	0.0000	0.0000	0.0000	0.0000	0.0000	0.0000	0.0000	0.0000	nan	nan	0.0000	0.0000	0.0000	0.0152	0.0000	0.0412	0.0000	0.0123	0.0000	0.0000	0.0000	0.0000	0.0000	0.0000	0.0436	0.0000	0.0000	0.0444
KC196115	7804	G	A	NS5	GCT	ACT	NONSYNONYMOUS	0.0000	0.0143	0.0141	0.0000	0.0159	0.0000	0.0153	0.0000	0.0138	0.0131	0.0000	0.0150	0.0000	0.0136	nan	nan	0.0000	0.0000	0.0146	0.0148	0.0000	0.0154	0.0161	0.0153	0.0143	0.0000	0.0000	0.0159	0.0000	0.0000	0.0134	0.0000	0.0000	0.0000
KC196115	7806	T	A	NS5	GCT	GCA	SYNONYMOUS	0.0000	0.0069	0.0088	0.0091	0.0093	0.0083	0.0082	0.0000	0.0079	0.0087	0.0084	0.0077	0.0095	0.0079	nan	nan	0.0078	0.0093	0.0075	0.0089	0.0140	0.0104	0.0090	0.0109	0.0071	0.0085	0.0000	0.0069	0.0000	0.0106	0.0077	0.0000	0.0107	0.0061
KC196115	7806	T	C	NS5	GCT	GCC	SYNONYMOUS	0.0000	0.0126	0.0127	0.0141	0.0141	0.0124	0.0121	0.0134	0.0093	0.0113	0.0113	0.0125	0.0125	0.0110	nan	nan	0.0091	0.0152	0.0119	0.0119	0.0140	0.0162	0.0112	0.0133	0.0115	0.0088	0.0140	0.0095	0.0098	0.0123	0.0124	0.0122	0.0147	0.0121
KC196115	7807	A	G	NS5	AGG	GGG	NONSYNONYMOUS	0.0000	0.0071	0.0062	0.0081	0.0000	0.0063	0.0070	0.0116	0.0065	0.0064	0.0062	0.0072	0.0064	0.0065	nan	nan	0.0064	0.0000	0.0000	0.0051	0.0000	0.0079	0.0064	0.0080	0.0063	0.0000	0.0000	0.0056	0.0061	0.0092	0.0065	0.0000	0.0000	0.0067
KC196115	7823	T	C	NS5	ATA	ACA	NONSYNONYMOUS	0.0000	0.0092	0.0070	0.0089	0.0091	0.0076	0.0090	0.0000	0.0069	0.0083	0.0086	0.0086	0.0091	0.0085	nan	nan	0.0076	0.0077	0.0073	0.0085	0.0000	0.0070	0.0088	0.0079	0.0092	0.0106	0.0000	0.0086	0.0081	0.0088	0.0081	0.0086	0.0095	0.0066
KC196115	7826	T	G	NS5	GTG	GGG	NONSYNONYMOUS	0.0000	0.0115	0.0099	0.0113	0.0126	0.0116	0.0121	0.0120	0.0095	0.0125	0.0113	0.0127	0.0137	0.0128	nan	nan	0.0123	0.0111	0.0140	0.0121	0.0106	0.0087	0.0128	0.0133	0.0111	0.0116	0.0132	0.0113	0.0099	0.0146	0.0102	0.0114	0.0137	0.0116
KC196115	7826	T	C	NS5	GTG	GCG	NONSYNONYMOUS	0.0000	0.0153	0.0121	0.0113	0.0133	0.0148	0.0131	0.0090	0.0097	0.0133	0.0123	0.0131	0.0144	0.0146	nan	nan	0.0143	0.0158	0.0129	0.0148	0.0112	0.0086	0.0133	0.0136	0.0120	0.0156	0.0190	0.0110	0.0116	0.0155	0.0108	0.0123	0.0143	0.0107
KC196115	7827	G	A	NS5	GTG	GTA	SYNONYMOUS	0.0000	0.0000	0.0000	0.0068	0.0067	0.0000	0.0059	0.0000	0.0050	0.0070	0.0060	0.0071	0.0087	0.0080	nan	nan	0.0073	0.0000	0.0000	0.0072	0.0000	0.0000	0.0067	0.0073	0.0063	0.0098	0.0127	0.0080	0.0075	0.0078	0.0061	0.0091	0.0000	0.0070
KC196115	7830	A	G	NS5	GGA	GGG	SYNONYMOUS	0.0019	0.0106	0.0091	0.0087	0.0110	0.0104	0.0091	0.0000	0.0084	0.0096	0.0080	0.0092	0.0095	0.0112	nan	nan	0.0091	0.0131	0.0085	0.0097	0.0000	0.0068	0.0095	0.0083	0.0096	0.0123	0.0132	0.0103	0.0081	0.0119	0.0092	0.0100	0.0107	0.0105
KC196115	7841	T	C	NS5	GTC	GCC	NONSYNONYMOUS	0.0000	0.0000	0.0031	0.0000	0.0000	0.0000	0.0026	0.0000	0.0000	0.0026	0.0000	0.0000	0.0000	0.0035	nan	nan	0.0027	0.0000	0.0000	0.0029	0.0000	0.0000	0.0000	0.0034	0.0029	0.0042	0.0000	0.0225	0.0000	0.0000	0.0031	0.0000	0.0000	0.0000
KC196115	7876	G	A	NS5	GAA	AAA	NONSYNONYMOUS	0.0000	0.0241	0.0288	0.0308	0.0277	0.0304	0.0307	0.0322	0.0318	0.0275	0.0276	0.0252	0.0231	0.0250	nan	nan	0.0263	0.0257	0.0244	0.0284	0.0265	0.0309	0.0272	0.0287	0.0316	0.0278	0.0292	0.0287	0.0337	0.0247	0.0366	0.0311	0.0348	0.0332
KC196115	7884	A	T	NS5	GGA	GGT	SYNONYMOUS	0.0023	0.0083	0.0104	0.0087	0.0100	0.0121	0.0091	0.0089	0.0089	0.0091	0.0094	0.0097	0.0095	0.0083	nan	nan	0.0099	0.0082	0.0094	0.0084	0.0109	0.0088	0.0098	0.0079	0.0095	0.0099	0.0112	0.0077	0.0079	0.0081	0.0095	0.0095	0.0085	0.0097
KC196115	7887	T	C	NS5	TTT	TTC	SYNONYMOUS	0.0058	0.0113	0.0000	0.0000	0.0255	0.0000	0.0000	0.0000	0.0000	0.0000	0.0000	0.0000	0.0000	0.0000	nan	nan	0.0000	0.0000	0.0000	0.0000	0.0000	0.0000	0.0000	0.0000	0.0000	0.0000	0.0000	0.0000	0.0000	0.0000	0.0000	0.0000	0.0126	0.0000
KC196115	7893	T	A	NS5	TCT	TCA	SYNONYMOUS	0.0000	0.0036	0.0000	0.0031	0.0000	0.0000	0.0027	0.0107	0.0000	0.0028	0.0029	0.0036	0.0000	0.0027	nan	nan	0.0033	0.0000	0.0030	0.0023	0.0000	0.0000	0.0029	0.0029	0.0000	0.0039	0.0000	0.0000	0.0000	0.0000	0.0030	0.0000	0.0000	0.0037
KC196115	7893	T	C	NS5	TCT	TCC	SYNONYMOUS	0.0000	0.0049	0.0063	0.0067	0.0061	0.0102	0.0069	0.0000	0.0232	0.0059	0.0055	0.0061	0.0066	0.0063	nan	nan	0.0052	0.0056	0.0050	0.0056	0.0057	0.0048	0.0067	0.0071	0.0079	0.0067	0.0091	0.0066	0.0067	0.0071	0.0080	0.0085	0.0069	0.0061
KC196115	7898	T	C	NS5	ATA	ACA	NONSYNONYMOUS	0.0000	0.0130	0.0140	0.0124	0.0175	0.0133	0.0138	0.0133	0.0120	0.0126	0.0123	0.0136	0.0145	0.0138	nan	nan	0.0132	0.0126	0.0145	0.0133	0.0162	0.0106	0.0135	0.0132	0.0154	0.0139	0.0132	0.0156	0.0149	0.0146	0.0148	0.0147	0.0158	0.0150
KC196115	7901	G	A	NS5	GGA	GAA	NONSYNONYMOUS	0.0000	0.0204	0.0212	0.0213	0.0194	0.0218	0.0206	0.0196	0.0198	0.0223	0.0192	0.0221	0.0212	0.0216	nan	nan	0.0232	0.0192	0.0220	0.0196	0.0000	0.0210	0.0223	0.0198	0.0255	0.0239	0.0000	0.0225	0.0244	0.0239	0.0221	0.0255	0.0197	0.0216
KC196115	7906	G	A	NS5	GTC	ATC	NONSYNONYMOUS	0.0000	0.0000	0.0000	0.0000	0.0000	0.0000	0.0000	0.0000	0.0000	0.0000	0.0000	0.0000	0.0000	0.0000	nan	nan	0.0000	0.0000	0.0129	0.0000	0.0000	0.0000	0.0000	0.0000	0.0000	0.0000	0.0000	0.0000	0.0000	0.0000	0.0000	0.0000	0.0000	0.0000
KC196115	7907	T	C	NS5	GTC	GCC	NONSYNONYMOUS	0.0000	0.0254	0.0251	0.0325	0.0244	0.0300	0.0311	0.0362	0.0294	0.0282	0.0306	0.0303	0.0301	0.0273	nan	nan	0.0281	0.0285	0.0248	0.0290	0.0253	0.0263	0.0262	0.0338	0.0317	0.0375	0.0365	0.0274	0.0342	0.0393	0.0335	0.0280	0.0354	0.0325
KC196115	7908	C	T	NS5	GTC	GTT	SYNONYMOUS	0.0000	0.1203	0.0000	0.0000	0.1624	0.0000	0.0000	0.0000	0.0000	0.0000	0.0000	0.0000	0.0000	0.0000	nan	nan	0.0000	0.0000	0.0000	0.0000	0.0000	0.0000	0.0000	0.0000	0.0000	0.0000	0.0000	0.0000	0.0000	0.0000	0.0000	0.0000	0.0000	0.0000
KC196115	7910	T	C	NS5	ATA	ACA	NONSYNONYMOUS	0.0000	0.0111	0.0133	0.0149	0.0132	0.0152	0.0137	0.0149	0.0133	0.0132	0.0140	0.0119	0.0140	0.0132	nan	nan	0.0119	0.0132	0.0138	0.0131	0.0176	0.0115	0.0134	0.0141	0.0164	0.0165	0.0139	0.0139	0.0129	0.0161	0.0143	0.0150	0.0159	0.0140
KC196115	7914	T	C	NS5	GAT	GAC	SYNONYMOUS	0.0000	0.0094	0.0096	0.0104	0.0107	0.0113	0.0096	0.0127	0.0095	0.0103	0.0117	0.0099	0.0114	0.0107	nan	nan	0.0114	0.0115	0.0117	0.0106	0.0000	0.0105	0.0089	0.0126	0.0103	0.0098	0.0000	0.0115	0.0101	0.0107	0.0109	0.0079	0.0100	0.0085
KC196115	7916	T	C	NS5	CTG	CCG	NONSYNONYMOUS	0.0033	0.0087	0.0061	0.0073	0.0080	0.0071	0.0057	0.0000	0.0055	0.0066	0.0064	0.0092	0.0107	0.0067	nan	nan	0.0074	0.0089	0.0081	0.0083	0.0000	0.0083	0.0082	0.0069	0.0047	0.0097	0.0000	0.0104	0.0068	0.0099	0.0061	0.0071	0.0000	0.0081
KC196115	7923	C	G	NS5	TGC	TGG	NONSYNONYMOUS	0.0000	0.0078	0.0061	0.0000	0.0081	0.0081	0.0077	0.0000	0.0048	0.0072	0.0071	0.0070	0.0074	0.0093	nan	nan	0.0069	0.0080	0.0087	0.0066	0.0000	0.0067	0.0085	0.0080	0.0060	0.0088	0.0000	0.0100	0.0077	0.0000	0.0068	0.0000	0.0000	0.0075
KC196115	7929	C	T	NS5	CGC	CGT	SYNONYMOUS	0.0000	0.0000	0.0000	0.0000	0.0000	0.0000	0.0000	0.0000	0.0000	0.0000	0.0000	0.0000	0.0000	0.0106	nan	nan	0.0000	0.0000	0.0000	0.0000	0.0000	0.0000	0.0000	0.0000	0.0000	0.0000	0.0000	0.0000	0.0000	0.0000	0.0000	0.0000	0.0000	0.0000
KC196115	7942	T	C	NS5	TAC	CAC	NONSYNONYMOUS	0.0000	0.0047	0.0052	0.0031	0.0000	0.0000	0.0039	0.0069	0.0038	0.0042	0.0035	0.0000	0.0000	0.0041	nan	nan	0.0048	0.0048	0.0049	0.0040	0.0000	0.0058	0.0032	0.0046	0.0036	0.0000	0.0108	0.0042	0.0000	0.0039	0.0042	0.0000	0.0000	0.0042
KC196115	7948	G	A	NS5	GCA	ACA	NONSYNONYMOUS	0.0000	0.0103	0.0110	0.0079	0.0083	0.0000	0.0090	0.0100	0.0100	0.0106	0.0094	0.0087	0.0104	0.0093	nan	nan	0.0080	0.0112	0.0083	0.0087	0.0000	0.0114	0.0083	0.0090	0.0080	0.0000	0.0132	0.0088	0.0000	0.0089	0.0090	0.0104	0.0000	0.0086
KC196115	7951	G	A	NS5	GCA	ACA	NONSYNONYMOUS	0.0000	0.0099	0.0088	0.0078	0.0102	0.0000	0.0086	0.0113	0.0091	0.0082	0.0089	0.0079	0.0000	0.0091	nan	nan	0.0081	0.0000	0.0088	0.0090	0.0000	0.0114	0.0083	0.0093	0.0071	0.0088	0.0000	0.0104	0.0110	0.0095	0.0090	0.0000	0.0000	0.0088
KC196115	7956	T	A	NS5	ACT	ACA	SYNONYMOUS	0.0000	0.0098	0.0107	0.0099	0.0094	0.0100	0.0107	0.0115	0.0100	0.0094	0.0111	0.0121	0.0105	0.0099	nan	nan	0.0102	0.0094	0.0096	0.0089	0.0000	0.0119	0.0106	0.0108	0.0096	0.0089	0.0000	0.0088	0.0088	0.0127	0.0105	0.0104	0.0135	0.0090
KC196115	7956	T	C	NS5	ACT	ACC	SYNONYMOUS	0.0000	0.0142	0.0137	0.0165	0.0132	0.0145	0.1120	0.0109	0.0149	0.1442	0.0148	0.0148	0.0800	0.0136	nan	nan	0.0147	0.0140	0.0118	0.0139	0.0000	0.0179	0.0118	0.0123	0.0130	0.0118	0.0000	0.0167	0.0132	0.0137	0.0155	0.0136	0.0140	0.0172
KC196115	7962	G	A	NS5	AAG	AAA	SYNONYMOUS	0.0000	0.0090	0.0000	0.0096	0.0102	0.0092	0.0102	0.0000	0.0096	0.0094	0.0108	0.0101	0.0000	0.0099	nan	nan	0.0101	0.0106	0.0112	0.0106	0.0000	0.0130	0.0090	0.0105	0.0099	0.0111	0.0000	0.0000	0.0118	0.0000	0.0110	0.0000	0.0125	0.0110
KC196115	7967	T	C	NS5	GTT	GCT	NONSYNONYMOUS	0.0000	0.0000	0.0000	0.0000	0.0000	0.0000	0.0000	0.0000	0.0000	0.0000	0.0000	0.0000	0.0000	0.0000	nan	nan	0.0000	0.0000	0.0000	0.0000	0.0000	0.0000	0.0000	0.0000	0.0000	0.0000	0.0000	0.0000	0.0000	0.0149	0.0000	0.0000	0.0000	0.0126
KC196115	7968	T	C	NS5	GTT	GTC	SYNONYMOUS	0.0000	0.0215	0.0208	0.0219	0.0216	0.0245	0.0203	0.0264	0.0207	0.0209	0.0196	0.0194	0.0190	0.0190	nan	nan	0.0193	0.0177	0.0180	0.0217	0.0240	0.0191	0.0229	0.0222	0.0235	0.0209	0.0284	0.0214	0.0183	0.0210	0.0205	0.0182	0.0159	0.0208
KC196115	7968	T	A	NS5	GTT	GTA	SYNONYMOUS	0.0000	0.0000	0.0000	0.0000	0.0000	0.0000	0.0000	0.0000	0.0000	0.0000	0.0000	0.0000	0.0000	0.0000	nan	nan	0.0000	0.0123	0.0000	0.0000	0.0000	0.0000	0.0000	0.0000	0.0000	0.0000	0.0000	0.0000	0.0000	0.0000	0.0000	0.0000	0.0000	0.0000
KC196115	7970	A	G	NS5	CAG	CGG	NONSYNONYMOUS	0.0000	0.0000	0.0000	0.0000	0.0000	0.0000	0.0123	0.0000	0.0115	0.0000	0.0000	0.0000	0.0126	0.0000	nan	nan	0.0000	0.0000	0.0000	0.0000	0.0000	0.0000	0.0000	0.0000	0.0000	0.0000	0.0000	0.0000	0.0138	0.0000	0.0000	0.0000	0.0000	0.0000
KC196115	7973	A	G	NS5	GAA	GGA	NONSYNONYMOUS	0.0000	0.0000	0.0000	0.0000	0.0000	0.0000	0.0000	0.0000	0.0078	0.0000	0.0000	0.0000	0.0000	0.0000	nan	nan	0.0000	0.0000	0.0000	0.0000	0.0000	0.0000	0.0000	0.0000	0.0116	0.0000	0.0000	0.0000	0.0000	0.0000	0.0000	0.0000	0.0000	0.0000
KC196115	7975	G	A	NS5	GTC	ATC	NONSYNONYMOUS	0.0000	0.0105	0.0099	0.0115	0.0000	0.0113	0.0082	0.0161	0.0092	0.0094	0.0085	0.0111	0.0125	0.0123	nan	nan	0.0000	0.0000	0.0105	0.0121	0.0000	0.0000	0.0112	0.0118	0.0106	0.0000	0.0000	0.0000	0.0000	0.0133	0.0092	0.0000	0.0160	0.0110
KC196115	7976	T	C	NS5	GTC	GCC	NONSYNONYMOUS	0.0000	0.0283	0.0199	0.0203	0.0215	0.0234	0.0217	0.0262	0.0172	0.0183	0.0211	0.0168	0.0199	0.0205	nan	nan	0.0182	0.0181	0.0167	0.0209	0.0303	0.0205	0.0190	0.0213	0.0250	0.0178	0.0142	0.0256	0.0229	0.0316	0.0225	0.0161	0.0207	0.0174
KC196115	7977	C	A	NS5	GTC	GTA	SYNONYMOUS	0.0000	0.0000	0.0000	0.0000	0.0000	0.0000	0.0000	0.0000	0.0000	0.0000	0.0000	0.0000	0.0000	0.0000	nan	nan	0.0000	0.0000	0.0000	0.0000	0.0000	0.0199	0.0000	0.0000	0.0000	0.0000	0.0000	0.0000	0.0000	0.0000	0.0000	0.0000	0.0000	0.0000
KC196115	7984	T	C	NS5	TAC	CAC	NONSYNONYMOUS	0.0067	0.0000	0.0000	0.0079	0.0088	0.0080	0.0075	0.0000	0.0067	0.0063	0.0072	0.0081	0.0000	0.0093	nan	nan	0.0076	0.0000	0.0000	0.0061	0.0000	0.0102	0.0083	0.0076	0.0078	0.0000	0.0000	0.0089	0.0000	0.0096	0.0070	0.0000	0.0153	0.0097
KC196115	7986	C	T	NS5	TAC	TAT	SYNONYMOUS	0.0000	0.0000	0.0053	0.0000	0.0000	0.0000	0.0000	0.0000	0.0000	0.0000	0.0000	0.0000	0.0000	0.0000	nan	nan	0.0000	0.0000	0.0000	0.0000	0.0000	0.0169	0.0000	0.0000	0.0000	0.0000	0.0000	0.0000	0.0000	0.0000	0.0000	0.0000	0.0000	0.0000
KC196115	7989	G	A	NS5	ACG	ACA	SYNONYMOUS	0.0000	0.0082	0.0051	0.0065	0.0071	0.0078	0.0069	0.0000	0.0068	0.0064	0.0071	0.0071	0.0000	0.0061	nan	nan	0.0092	0.0000	0.0000	0.0078	0.0000	0.0000	0.0063	0.0088	0.0070	0.0000	0.0000	0.0066	0.0084	0.0070	0.0059	0.0000	0.0000	0.0121
KC196115	7995	T	G	NS5	GGT	GGG	SYNONYMOUS	0.0000	0.0126	0.0117	0.0111	0.0128	0.0138	0.0102	0.0000	0.0082	0.0106	0.0088	0.0076	0.0141	0.0129	nan	nan	0.0091	0.0137	0.0103	0.0098	0.0216	0.0086	0.0122	0.0084	0.0099	0.0168	0.0000	0.0136	0.0107	0.0098	0.0097	0.0000	0.0000	0.0104
KC196115	7995	T	C	NS5	GGT	GGC	SYNONYMOUS	0.0000	0.0097	0.0000	0.0081	0.0000	0.0075	0.0000	0.0000	0.0044	0.0080	0.0073	0.0072	0.0106	0.0073	nan	nan	0.0000	0.0000	0.0084	0.0065	0.0000	0.0044	0.0071	0.0081	0.0061	0.0000	0.0000	0.0099	0.0000	0.0092	0.0050	0.0118	0.0000	0.0000
KC196115	8000	C	G	NS5	GCG	GGG	NONSYNONYMOUS	0.0000	0.0213	0.0194	0.0199	0.0208	0.0257	0.0239	0.0305	0.0207	0.0212	0.0242	0.0232	0.0192	0.0218	nan	nan	0.0241	0.0189	0.0200	0.0217	0.0176	0.0158	0.0204	0.0241	0.0264	0.0233	0.0281	0.0218	0.0207	0.0190	0.0204	0.0207	0.0242	0.0218
KC196115	8003	G	C	NS5	GGA	GCA	NONSYNONYMOUS	0.0000	0.0136	0.0125	0.0148	0.0128	0.0113	0.0117	0.0178	0.0112	0.0135	0.0146	0.0128	0.0107	0.0128	nan	nan	0.0147	0.0158	0.0151	0.0132	0.0000	0.0097	0.0158	0.0175	0.0187	0.0186	0.0000	0.0195	0.0154	0.0117	0.0145	0.0140	0.0151	0.0160
KC196115	8013	A	G	NS5	GAA	GAG	SYNONYMOUS	0.0000	0.0000	0.0000	0.0000	0.0000	0.0000	0.0000	0.0000	0.0000	0.0000	0.0000	0.0000	0.0000	0.0000	nan	nan	0.0000	0.0060	0.0000	0.0103	0.0000	0.0043	0.0000	0.0000	0.0000	0.0000	0.0000	0.0000	0.0000	0.0000	0.0000	0.0000	0.0000	0.0000
KC196115	8045	T	A	NS5	CTG	CAG	NONSYNONYMOUS	0.0000	0.0086	0.0063	0.0092	0.0064	0.0090	0.0076	0.0000	0.0062	0.0064	0.0076	0.0073	0.0092	0.0069	nan	nan	0.0081	0.0064	0.0074	0.0070	0.0000	0.0055	0.0080	0.0068	0.0089	0.0112	0.0000	0.0080	0.0000	0.0085	0.0073	0.0095	0.0096	0.0000
KC196115	8053	T	C	NS5	TTA	CTA	SYNONYMOUS	0.2025	0.1623	0.0461	0.1253	0.1408	0.0334	0.4577	0.0000	0.0208	0.4449	0.0000	0.0000	0.2716	0.0000	nan	nan	0.0069	0.0000	0.0000	0.0000	0.0000	0.0000	0.0000	0.0000	0.0050	0.0000	0.3012	0.0061	0.1170	0.0000	0.0000	0.2267	0.2193	0.0000
KC196115	8055	A	G	NS5	TTA	TTG	SYNONYMOUS	0.0000	0.0198	0.0000	0.0000	0.0172	0.0000	0.0000	0.0000	0.0000	0.0000	0.0000	0.0000	0.0000	0.0000	nan	nan	0.0000	0.0000	0.0000	0.0000	0.0000	0.0000	0.0000	0.0000	0.0000	0.0000	0.0000	0.0000	0.0000	0.0000	0.0000	0.0000	0.0000	0.0000
KC196115	8066	T	G	NS5	GTG	GGG	NONSYNONYMOUS	0.0000	0.0106	0.0085	0.0106	0.0106	0.0101	0.0087	0.0087	0.0085	0.0089	0.0090	0.0105	0.0107	0.0095	nan	nan	0.0099	0.0106	0.0090	0.0110	0.0000	0.0075	0.0089	0.0104	0.0098	0.0130	0.0112	0.0111	0.0100	0.0072	0.0099	0.0113	0.0106	0.0106
KC196115	8073	A	G	NS5	GTA	GTG	SYNONYMOUS	0.0000	0.0000	0.0000	0.0000	0.0000	0.0000	0.0000	0.0000	0.0000	0.0000	0.0000	0.0000	0.0000	0.0000	nan	nan	0.0000	0.0000	0.0000	0.0110	0.0000	0.0000	0.0000	0.0000	0.0000	0.0000	0.0000	0.0000	0.0000	0.0000	0.0000	0.0000	0.0000	0.0000
KC196115	8121	A	G	NS5	GGA	GGG	SYNONYMOUS	0.0221	0.0111	0.0044	0.0062	0.0402	0.0000	0.0000	0.0000	0.0000	0.0000	0.0000	0.0000	0.0000	0.0000	nan	nan	0.0000	0.0000	0.0000	0.0000	0.0000	0.0000	0.0000	0.0000	0.0000	0.0000	0.0355	0.0000	0.0181	0.0000	0.0000	0.0115	0.0134	0.0000
KC196115	8128	T	G	NS5	TCC	GCC	NONSYNONYMOUS	0.0000	0.0114	0.0000	0.0000	0.0102	0.0000	0.0000	0.0000	0.0000	0.0000	0.0000	0.0000	0.0000	0.0000	nan	nan	0.0000	0.0000	0.0000	0.0000	0.0000	0.0000	0.0000	0.0000	0.0000	0.0000	0.0000	0.0000	0.0000	0.0000	0.0000	0.0000	0.0000	0.0000
KC196115	8136	T	C	NS5	AGT	AGC	SYNONYMOUS	0.0000	0.0093	0.0103	0.0124	0.0130	0.0112	0.0104	0.0119	0.0098	0.0086	0.0090	0.0100	0.0091	0.0091	nan	nan	0.0089	0.0066	0.0087	0.0095	0.0132	0.0114	0.0107	0.0113	0.0093	0.0069	0.0000	0.0096	0.0103	0.0113	0.0093	0.0099	0.0061	0.0116
KC196115	8144	T	C	NS5	GTG	GCG	NONSYNONYMOUS	0.0000	0.0086	0.0075	0.0083	0.0079	0.0070	0.0084	0.0068	0.0068	0.0086	0.0090	0.0084	0.0073	0.0076	nan	nan	0.0084	0.0086	0.0089	0.0091	0.0000	0.0066	0.0087	0.0085	0.0083	0.0088	0.0000	0.0086	0.0091	0.0110	0.0078	0.0090	0.0100	0.0102
KC196115	8154	A	G	NS5	CAA	CAG	SYNONYMOUS	0.0000	0.0000	0.0000	0.0000	0.0206	0.0000	0.0000	0.0000	0.0000	0.0000	0.0000	0.0000	0.0000	0.0000	nan	nan	0.0000	0.0000	0.0000	0.0000	0.0000	0.0000	0.0000	0.0000	0.0000	0.0000	0.0000	0.0000	0.0000	0.0000	0.0000	0.0000	0.0121	0.0000
KC196115	8182	T	C	NS5	TCT	CCT	NONSYNONYMOUS	0.0000	0.0074	0.0074	0.0067	0.0073	0.0065	0.0065	0.0000	0.0063	0.0063	0.0070	0.0066	0.0070	0.0059	nan	nan	0.0064	0.0075	0.0052	0.0067	0.0120	0.0077	0.0061	0.0073	0.0070	0.0072	0.0098	0.0064	0.0054	0.0079	0.0068	0.0060	0.0097	0.0076
KC196115	8232	C	T	NS5	TGC	TGT	SYNONYMOUS	0.0000	0.0000	0.0000	0.0000	0.0000	0.0000	0.0000	0.0000	0.0000	0.0000	0.0000	0.0000	0.0000	0.0000	nan	nan	0.0000	0.0000	0.0000	0.0000	0.0000	0.0000	0.0495	0.0000	0.0158	0.0000	0.0000	0.0000	0.0000	0.0000	0.0000	0.0000	0.0000	0.0000
KC196115	8240	T	C	NS5	ATG	ACG	NONSYNONYMOUS	0.0000	0.0100	0.0103	0.0090	0.0110	0.0094	0.0090	0.0097	0.0093	0.0102	0.0102	0.0099	0.0101	0.0108	nan	nan	0.0100	0.0092	0.0109	0.0098	0.0114	0.0087	0.0095	0.0111	0.0092	0.0084	0.0095	0.0109	0.0091	0.0100	0.0100	0.0114	0.0135	0.0098
KC196115	8241	G	A	NS5	ATG	ATA	NONSYNONYMOUS	0.0000	0.0096	0.0106	0.0108	0.0088	0.0085	0.0079	0.0000	0.0094	0.0089	0.0104	0.0087	0.0089	0.0096	nan	nan	0.0097	0.0110	0.0108	0.0091	0.0000	0.0087	0.0089	0.0078	0.0093	0.0099	0.0119	0.0118	0.0084	0.0079	0.0095	0.0101	0.0088	0.0101
KC196115	8244	T	A	NS5	CCT	CCA	SYNONYMOUS	0.0029	0.0103	0.0085	0.0096	0.0093	0.0101	0.0086	0.0000	0.0091	0.0090	0.0094	0.0080	0.0096	0.0093	nan	nan	0.0094	0.0101	0.0094	0.0095	0.0000	0.0066	0.0102	0.0092	0.0092	0.0082	0.0000	0.0096	0.0127	0.0100	0.0089	0.0000	0.0000	0.0090
KC196115	8244	T	C	NS5	CCT	CCC	SYNONYMOUS	0.0035	0.0094	0.0000	0.0102	0.0078	0.0082	0.0143	0.0000	0.0085	0.0078	0.0076	0.0080	0.0274	0.0079	nan	nan	0.0078	0.0099	0.0000	0.0084	0.0000	0.0065	0.0077	0.0090	0.0078	0.0091	0.0000	0.0000	0.0000	0.0104	0.0081	0.0000	0.0000	0.0083
KC196115	8249	T	C	NS5	GTT	GCT	NONSYNONYMOUS	0.0000	0.0177	0.0203	0.0193	0.0183	0.0164	0.0203	0.0168	0.0183	0.0182	0.0184	0.0171	0.0186	0.0190	nan	nan	0.0196	0.0187	0.0184	0.0182	0.0242	0.0168	0.0196	0.0235	0.0190	0.0188	0.0215	0.0153	0.0193	0.0226	0.0196	0.0160	0.0163	0.0190
KC196115	8250	T	A	NS5	GTT	GTA	SYNONYMOUS	0.0000	0.0071	0.0085	0.0073	0.0073	0.0102	0.0080	0.0000	0.0077	0.0078	0.0080	0.0086	0.0077	0.0000	nan	nan	0.0075	0.0000	0.0000	0.0000	0.0159	0.0083	0.0085	0.0086	0.0000	0.0000	0.0000	0.0000	0.0000	0.0116	0.0000	0.0000	0.0000	0.0073
KC196115	8250	T	C	NS5	GTT	GTC	SYNONYMOUS	0.0000	0.0193	0.0206	0.0192	0.0195	0.0196	0.0196	0.0235	0.0196	0.0195	0.0196	0.0217	0.0190	0.0209	nan	nan	0.0159	0.0197	0.0198	0.0202	0.0324	0.0183	0.0190	0.0202	0.0210	0.0191	0.0158	0.0195	0.0207	0.0323	0.0193	0.0229	0.0171	0.0205
KC196115	8252	T	A	NS5	ATA	AAA	NONSYNONYMOUS	0.0000	0.0108	0.0121	0.0143	0.0140	0.0189	0.0129	0.0139	0.0098	0.0126	0.0104	0.0156	0.0147	0.0137	nan	nan	0.0122	0.0116	0.0131	0.0121	0.0000	0.0102	0.0167	0.0106	0.0177	0.0157	0.0140	0.0153	0.0146	0.0153	0.0147	0.0103	0.0166	0.0138
KC196115	8252	T	C	NS5	ATA	ACA	NONSYNONYMOUS	0.0000	0.0093	0.0095	0.0087	0.0122	0.0087	0.0112	0.0000	0.0106	0.0097	0.0089	0.0084	0.0097	0.0083	nan	nan	0.0094	0.0107	0.0094	0.0097	0.0000	0.0101	0.0102	0.0105	0.0103	0.0113	0.0000	0.0106	0.0099	0.0172	0.0103	0.0104	0.0083	0.0098
KC196115	8254	G	A	NS5	GAA	AAA	NONSYNONYMOUS	0.0000	0.0143	0.0147	0.0169	0.0143	0.0214	0.0145	0.0138	0.0117	0.0155	0.0143	0.0159	0.0170	0.0157	nan	nan	0.0143	0.0130	0.0146	0.0146	0.0000	0.0128	0.0177	0.0113	0.0223	0.0234	0.0195	0.0199	0.0178	0.0218	0.0196	0.0156	0.0198	0.0195
KC196115	8261	T	G	NS5	ATG	AGG	NONSYNONYMOUS	0.0000	0.0056	0.0058	0.0058	0.0060	0.0060	0.0046	0.0000	0.0059	0.0060	0.0044	0.0058	0.0059	0.0068	nan	nan	0.0055	0.0050	0.0068	0.0052	0.0127	0.0050	0.0060	0.0053	0.0051	0.0000	0.0000	0.0049	0.0058	0.0052	0.0044	0.0047	0.0055	0.0049
KC196115	8267	T	C	NS5	GTC	GCC	NONSYNONYMOUS	0.0085	0.0076	0.0065	0.0051	0.0069	0.0071	0.0066	0.0077	0.0066	0.0063	0.0064	0.0066	0.0063	0.0065	nan	nan	0.0062	0.0079	0.0065	0.0061	0.0078	0.0067	0.0072	0.0061	0.0071	0.0084	0.0066	0.0078	0.0112	0.0066	0.0073	0.0040	0.0074	0.0081
KC196115	8283	C	G	NS5	TTC	TTG	NONSYNONYMOUS	0.0198	0.0000	0.0000	0.0000	0.0000	0.0000	0.0000	0.0000	0.0000	0.0000	0.0000	0.0000	0.0000	0.0000	nan	nan	0.0000	0.0000	0.0000	0.0000	0.0000	0.0000	0.0000	0.0000	0.0000	0.0000	0.0000	0.0000	0.0000	0.0000	0.0000	0.0000	0.0000	0.0000
KC196115	8283	C	T	NS5	TTC	TTT	SYNONYMOUS	0.0000	0.0000	0.0000	0.0000	0.0000	0.0000	0.0000	0.0000	0.0000	0.0000	0.0000	0.0000	0.0000	0.0000	nan	nan	0.0000	0.1288	0.0109	0.1948	0.0000	0.0361	0.0000	0.4530	0.0000	0.3629	0.0000	0.3185	0.0000	0.3753	0.4614	0.0000	0.0000	0.3511
KC196115	8309	T	A	NS5	CTG	CAG	NONSYNONYMOUS	0.0000	0.0083	0.0000	0.0000	0.0140	0.0000	0.0000	0.0000	0.0000	0.0000	0.0000	0.0000	0.0000	0.0000	nan	nan	0.0000	0.0000	0.0000	0.0000	0.0000	0.0000	0.0000	0.0000	0.0000	0.0000	0.0000	0.0000	0.0000	0.0000	0.0000	0.0000	0.0000	0.0000
KC196115	8315	G	A	NS5	CGA	CAA	NONSYNONYMOUS	0.0000	0.0104	0.0096	0.0093	0.0089	0.0083	0.0087	0.0086	0.0084	0.0089	0.0093	0.0099	0.0086	0.0102	nan	nan	0.0084	0.0090	0.0085	0.0093	0.0000	0.0089	0.0088	0.0090	0.0109	0.0122	0.0000	0.0130	0.0116	0.0094	0.0097	0.0119	0.0126	0.0120
KC196115	8322	T	A	NS5	TCT	TCA	SYNONYMOUS	0.0000	0.0082	0.0067	0.0088	0.0084	0.0089	0.0088	0.0000	0.0082	0.0079	0.0075	0.0089	0.0072	0.0068	nan	nan	0.0079	0.0072	0.0073	0.0072	0.0123	0.0070	0.0065	0.0064	0.0075	0.0072	0.0081	0.0057	0.0078	0.0084	0.0083	0.0086	0.0091	0.0089
KC196115	8322	T	C	NS5	TCT	TCC	SYNONYMOUS	0.0000	0.0056	0.0069	0.0061	0.0066	0.0089	0.0078	0.0139	0.0072	0.0057	0.0142	0.0061	0.0057	0.0074	nan	nan	0.0063	0.0063	0.0057	0.0062	0.0000	0.0072	0.0055	0.0057	0.0065	0.0000	0.0076	0.0063	0.0074	0.0076	0.0080	0.0075	0.0069	0.0077
KC196115	8328	T	G	NS5	CAT	CAG	NONSYNONYMOUS	0.0000	0.0000	0.0624	0.0000	0.0000	0.0112	0.0000	0.0000	0.1743	0.0000	0.0000	0.0099	0.0000	0.0080	nan	nan	0.1160	0.0000	0.0112	0.1429	0.0000	0.0000	0.0000	0.0319	0.2116	0.0000	0.0000	0.0000	0.0205	0.0000	0.0116	0.0000	0.0946	0.0948
KC196115	8352	T	A	NS5	GCT	GCA	SYNONYMOUS	0.0000	0.0053	0.0040	0.0059	0.0038	0.0045	0.0040	0.0074	0.0039	0.0058	0.0050	0.0055	0.0041	0.0057	nan	nan	0.0045	0.0051	0.0055	0.0047	0.0394	0.0053	0.1167	0.0046	0.0866	0.0336	0.0000	0.1001	0.0035	0.0204	0.0090	0.0056	0.0080	0.0284
KC196115	8370	T	C	NS5	CAT	CAC	SYNONYMOUS	0.0000	0.0000	0.0023	0.0000	0.0029	0.0000	0.0000	0.0000	0.0020	0.0024	0.0000	0.0000	0.0000	0.0000	nan	nan	0.0000	0.0031	0.0000	0.0023	0.0000	0.0024	0.0026	0.0000	0.0000	0.0000	0.0000	0.0000	0.0000	0.0000	0.0024	0.0164	0.0000	0.0000
KC196115	8380	A	G	NS5	ATG	GTG	NONSYNONYMOUS	0.0000	0.0000	0.0000	0.0000	0.0000	0.0000	0.0000	0.0000	0.0000	0.0000	0.0000	0.0000	0.0000	0.0000	nan	nan	0.0000	0.0000	0.0000	0.0000	0.0000	0.0000	0.0000	0.0000	0.0000	0.0000	0.0000	0.0000	0.0000	0.0000	0.0315	0.0000	0.0000	0.0000
KC196115	8388	C	T	NS5	AGC	AGT	SYNONYMOUS	0.0000	0.0000	0.0000	0.0114	0.0000	0.0000	0.0000	0.0000	0.0000	0.0000	0.0000	0.0000	0.0000	0.0000	nan	nan	0.0000	0.0000	0.0000	0.0000	0.0000	0.0000	0.0000	0.0000	0.0000	0.0000	0.0000	0.0000	0.0000	0.0000	0.0000	0.0000	0.0000	0.0000
KC196115	8399	T	C	NS5	CTA	CCA	NONSYNONYMOUS	0.0000	0.0081	0.0092	0.0094	0.0086	0.0088	0.0099	0.0000	0.0090	0.0093	0.0085	0.0087	0.0098	0.0094	nan	nan	0.0096	0.0103	0.0100	0.0084	0.0000	0.0086	0.0089	0.0083	0.0111	0.0092	0.0000	0.0119	0.0115	0.0125	0.0091	0.0107	0.0116	0.0112
KC196115	8405	G	A	NS5	CGA	CAA	NONSYNONYMOUS	0.0000	0.0104	0.0095	0.0087	0.0124	0.0104	0.0102	0.0127	0.0106	0.0102	0.0111	0.0098	0.0097	0.0100	nan	nan	0.0099	0.0102	0.0102	0.0101	0.0000	0.0097	0.0101	0.0111	0.0110	0.0110	0.0000	0.0100	0.0116	0.0107	0.0122	0.0118	0.0137	0.0106
KC196115	8412	T	C	NS5	GAT	GAC	SYNONYMOUS	0.0000	0.0041	0.0059	0.0043	0.0070	0.0047	0.0053	0.0109	0.0058	0.0052	0.0052	0.0052	0.0049	0.0052	nan	nan	0.0046	0.0043	0.0042	0.0052	0.0000	0.0066	0.0049	0.0061	0.0054	0.0059	0.0067	0.0039	0.0075	0.0048	0.0062	0.0060	0.0045	0.0051
KC196115	8422	T	G	NS5	TGG	GGG	NONSYNONYMOUS	0.0000	0.0065	0.0049	0.0054	0.0083	0.0061	0.0060	0.0000	0.0054	0.0052	0.0059	0.0061	0.0063	0.0054	nan	nan	0.0067	0.0051	0.0058	0.0065	0.0074	0.0060	0.0065	0.0064	0.0065	0.0000	0.0000	0.0068	0.0048	0.0061	0.0061	0.0052	0.0073	0.0106
KC196115	8425	A	T	NS5	AGA	TGA	NONSENSE	0.0000	0.0082	0.0068	0.0067	0.0070	0.0074	0.0081	0.0090	0.0070	0.0075	0.0082	0.0076	0.0083	0.0092	nan	nan	0.0059	0.0104	0.0088	0.0082	0.0000	0.0082	0.0079	0.0085	0.0097	0.0000	0.0000	0.0092	0.0082	0.0088	0.0078	0.0000	0.0000	0.0074
KC196115	8427	A	G	NS5	AGA	AGG	SYNONYMOUS	0.0000	0.0130	0.0131	0.0113	0.0118	0.0117	0.0128	0.0127	0.0115	0.0122	0.0129	0.0129	0.0108	0.0119	nan	nan	0.0124	0.0139	0.0116	0.0129	0.0158	0.0121	0.0123	0.0133	0.0133	0.0148	0.0000	0.0121	0.0112	0.0146	0.0110	0.0122	0.0110	0.0115
KC196115	8428	G	A	NS5	GGG	AGG	NONSYNONYMOUS	0.0034	0.0080	0.0079	0.0079	0.0000	0.0081	0.0083	0.0000	0.0076	0.0085	0.0101	0.0085	0.0102	0.0096	nan	nan	0.0086	0.0111	0.0079	0.0092	0.0159	0.0080	0.0090	0.0084	0.0076	0.0000	0.0000	0.0092	0.0099	0.0106	0.0085	0.0106	0.0000	0.0069
KC196115	8430	G	A	NS5	GGG	GGA	SYNONYMOUS	0.0050	0.0096	0.0096	0.0088	0.0000	0.0098	0.0095	0.0000	0.0093	0.0101	0.0093	0.0087	0.0108	0.0098	nan	nan	0.0094	0.0113	0.0085	0.0103	0.0000	0.0098	0.0085	0.0099	0.0089	0.0107	0.0000	0.0115	0.0000	0.0085	0.0089	0.0000	0.0000	0.0122
KC196115	8432	C	A	NS5	CCA	CAA	NONSYNONYMOUS	0.0000	0.0096	0.0085	0.0084	0.0089	0.0097	0.0078	0.0000	0.0077	0.0094	0.0092	0.0099	0.0111	0.0094	nan	nan	0.0082	0.0087	0.0114	0.0091	0.0000	0.0107	0.0094	0.0080	0.0086	0.0000	0.0000	0.0102	0.0000	0.0000	0.0083	0.0000	0.0000	0.0082
KC196115	8437	T	C	NS5	TAT	CAT	NONSYNONYMOUS	0.0000	0.0067	0.0062	0.0059	0.0051	0.0057	0.0058	0.0000	0.0062	0.0060	0.0067	0.0076	0.0117	0.0061	nan	nan	0.0058	0.0056	0.0056	0.0066	0.0000	0.0046	0.0071	0.0064	0.0063	0.0094	0.0000	0.0069	0.0068	0.0055	0.0057	0.0100	0.0090	0.0059
KC196115	8448	T	C	NS5	GAT	GAC	SYNONYMOUS	0.2301	0.0296	0.0179	0.0195	0.0052	0.0085	0.0047	0.0000	0.0048	0.0054	0.0049	0.0048	0.0047	0.0049	nan	nan	0.0051	0.0048	0.0051	0.0058	0.0000	0.0047	0.0045	0.0056	0.0067	0.0000	0.0183	0.0000	0.0220	0.0050	0.0048	0.0368	0.0193	0.0046
KC196115	8463	C	G	NS5	AGC	AGG	NONSYNONYMOUS	0.0000	0.0082	0.0081	0.0086	0.0080	0.0098	0.0088	0.0124	0.0081	0.0085	0.0085	0.0095	0.0100	0.0080	nan	nan	0.0094	0.0071	0.0094	0.0091	0.0109	0.0076	0.0095	0.0100	0.0083	0.0111	0.0099	0.0095	0.0079	0.0082	0.0080	0.0000	0.0098	0.0080
KC196115	8485	G	A	NS5	GGA	AGA	NONSYNONYMOUS	0.0000	0.0107	0.0095	0.0111	0.0089	0.0084	0.0098	0.0099	0.0086	0.0096	0.0096	0.0072	0.0108	0.0090	nan	nan	0.0066	0.0072	0.0080	0.0078	0.0000	0.0079	0.0076	0.0089	0.0090	0.0000	0.0129	0.0081	0.0106	0.0066	0.0085	0.0100	0.0105	0.0070
KC196115	8500	A	G	NS5	AAC	GAC	NONSYNONYMOUS	0.0414	0.0265	0.0432	0.0127	0.0153	0.1307	0.0308	0.0000	0.1669	0.1409	0.0000	0.6263	0.1436	0.7334	nan	nan	0.9815	0.9552	0.9837	0.9683	0.9855	0.9357	0.9856	0.9764	0.9874	0.9751	0.0120	0.9634	0.1303	0.9792	0.9740	0.0677	0.0454	0.9863
KC196115	8505	G	A	NS5	CAG	CAA	SYNONYMOUS	0.0000	0.0536	0.0604	0.0565	0.0552	0.0590	0.0600	0.0562	0.0562	0.0556	0.0576	0.0465	0.0541	0.0478	nan	nan	0.0443	0.0449	0.0453	0.0434	0.0393	0.0519	0.0469	0.0445	0.0468	0.0502	0.0571	0.0455	0.0563	0.0352	0.0475	0.0554	0.0603	0.0457
KC196115	8506	G	A	NS5	GAA	AAA	NONSYNONYMOUS	0.0205	0.2625	0.2665	0.2624	0.2617	0.2699	0.2671	0.2607	0.2607	0.2640	0.2663	0.2575	0.2593	0.2502	nan	nan	0.2511	0.2430	0.2424	0.2449	0.2321	0.2477	0.2522	0.2498	0.2465	0.2421	0.2656	0.2481	0.2584	0.2286	0.2495	0.2565	0.2534	0.2432
KC196115	8525	T	C	NS5	ATC	ACC	NONSYNONYMOUS	0.0000	0.0108	0.0094	0.0111	0.0110	0.0094	0.0107	0.0124	0.0091	0.0096	0.0107	0.0086	0.0095	0.0085	nan	nan	0.0089	0.0090	0.0078	0.0079	0.0104	0.0087	0.0081	0.0080	0.0090	0.0071	0.0050	0.0096	0.0088	0.0097	0.0084	0.0102	0.0094	0.0080
KC196115	8529	G	A	NS5	CAG	CAA	SYNONYMOUS	0.0000	0.0131	0.0112	0.0116	0.0128	0.0125	0.0130	0.0000	0.0122	0.0137	0.0124	0.0132	0.0135	0.0133	nan	nan	0.0141	0.0115	0.0139	0.0139	0.0000	0.0108	0.0138	0.0122	0.0129	0.0150	0.0156	0.0138	0.0126	0.0160	0.0134	0.0129	0.0132	0.0145
KC196115	8534	T	C	NS5	CTT	CCT	NONSYNONYMOUS	0.0000	0.0136	0.0109	0.0133	0.0134	0.0126	0.0134	0.0119	0.0105	0.0123	0.0130	0.0117	0.0125	0.0119	nan	nan	0.0092	0.0116	0.0098	0.0095	0.0000	0.0100	0.0100	0.0103	0.0075	0.0094	0.0141	0.0086	0.0128	0.0111	0.0084	0.0110	0.0125	0.0091
KC196115	8535	T	C	NS5	CTT	CTC	SYNONYMOUS	0.0000	0.0098	0.0073	0.0093	0.0099	0.0000	0.0086	0.0000	0.0086	0.0085	0.0097	0.0091	0.0100	0.0082	nan	nan	0.0071	0.0087	0.0078	0.0081	0.0000	0.0074	0.0082	0.0075	0.0062	0.0000	0.0000	0.0070	0.0079	0.0091	0.0057	0.0089	0.0090	0.0070
KC196115	8542	G	A	NS5	GAA	AAA	NONSYNONYMOUS	0.0000	0.0145	0.0152	0.0184	0.0196	0.0164	0.0169	0.0255	0.0184	0.0138	0.0172	0.0137	0.0144	0.0143	nan	nan	0.0150	0.0120	0.0128	0.0142	0.0161	0.0179	0.0153	0.0155	0.0193	0.0167	0.0198	0.0143	0.0161	0.0130	0.0195	0.0158	0.0186	0.0163
KC196115	8547	C	T	NS5	TTC	TTT	SYNONYMOUS	0.2978	0.5927	0.1605	0.4377	0.6523	0.1243	0.1952	0.9924	0.1708	0.0076	0.9918	0.0353	0.0000	0.0102	nan	nan	0.0000	0.0000	0.0000	0.0000	0.0000	0.0000	0.0000	0.0000	0.0000	0.0000	0.2173	0.0091	0.4182	0.0000	0.0000	0.3955	0.3783	0.0000
KC196115	8559	G	A	NS5	TGG	TGA	NONSENSE	0.0000	0.0079	0.0000	0.0000	0.0000	0.0000	0.0060	0.0000	0.0064	0.0070	0.0000	0.0000	0.0000	0.0000	nan	nan	0.0000	0.0000	0.0000	0.0071	0.0102	0.0000	0.0073	0.0071	0.0071	0.0000	0.0000	0.0000	0.0000	0.0104	0.0073	0.0000	0.0000	0.0076
KC196115	8562	C	A	NS5	CAC	CAA	NONSYNONYMOUS	0.0000	0.0082	0.0074	0.0087	0.0075	0.0072	0.0070	0.0102	0.0062	0.0080	0.0072	0.0085	0.0077	0.0076	nan	nan	0.0076	0.0082	0.0082	0.0078	0.0000	0.0079	0.0075	0.0074	0.0072	0.0085	0.0143	0.0073	0.0080	0.0089	0.0076	0.0094	0.0084	0.0083
KC196115	8583	C	T	NS5	TAC	TAT	SYNONYMOUS	0.0000	0.0000	0.0000	0.0000	0.0000	0.0274	0.0000	0.0000	0.0383	0.0000	0.0000	0.0684	0.0000	0.0338	nan	nan	0.0000	0.0121	0.0000	0.0000	0.0000	0.0000	0.0000	0.0000	0.0000	0.0000	0.0000	0.0000	0.0000	0.0000	0.0000	0.0000	0.0000	0.0000
KC196115	8589	T	A	NS5	ACT	ACA	SYNONYMOUS	0.0000	0.0084	0.0081	0.0094	0.0077	0.0088	0.0077	0.0000	0.0081	0.0072	0.0087	0.0087	0.0074	0.0087	nan	nan	0.0071	0.0065	0.0065	0.0065	0.0000	0.0084	0.0082	0.0066	0.0079	0.0087	0.0000	0.0090	0.0092	0.0104	0.0074	0.0098	0.0000	0.0078
KC196115	8589	T	C	NS5	ACT	ACC	SYNONYMOUS	0.0000	0.0082	0.0086	0.0096	0.0083	0.0093	0.0090	0.0144	0.0087	0.0090	0.0097	0.0086	0.0093	0.0085	nan	nan	0.0089	0.0109	0.0078	0.0074	0.0117	0.0107	0.0084	0.0097	0.0088	0.0096	0.0000	0.0085	0.0107	0.0112	0.0085	0.0091	0.0000	0.0098
KC196115	8590	T	A	NS5	TGG	AGG	NONSYNONYMOUS	0.0000	0.0089	0.0095	0.0085	0.0076	0.0086	0.0093	0.0130	0.0075	0.0080	0.0088	0.0072	0.0091	0.0090	nan	nan	0.0074	0.0082	0.0069	0.0075	0.0107	0.0083	0.0099	0.0084	0.0083	0.0000	0.0000	0.0083	0.0104	0.0119	0.0081	0.0000	0.0000	0.0068
KC196115	8590	T	G	NS5	TGG	GGG	NONSYNONYMOUS	0.0000	0.0094	0.0084	0.0098	0.0081	0.0091	0.0083	0.0000	0.0086	0.0080	0.0085	0.0085	0.0067	0.0069	nan	nan	0.0068	0.0082	0.0064	0.0074	0.0000	0.0099	0.0087	0.0084	0.0080	0.0078	0.0000	0.0067	0.0000	0.0101	0.0076	0.0000	0.0096	0.0087
KC196115	8590	T	C	NS5	TGG	CGG	NONSYNONYMOUS	0.0000	0.0089	0.0072	0.0087	0.0081	0.0087	0.0092	0.0000	0.0071	0.0075	0.0087	0.0079	0.0064	0.0082	nan	nan	0.0068	0.0089	0.0082	0.0080	0.0149	0.0092	0.0083	0.0086	0.0067	0.0081	0.0000	0.0080	0.0085	0.0131	0.0069	0.0000	0.0000	0.0089
KC196115	8598	T	C	NS5	TAT	TAC	SYNONYMOUS	0.0000	0.0074	0.0082	0.0076	0.0081	0.0066	0.0076	0.0000	0.0079	0.0070	0.0070	0.0065	0.0070	0.0109	nan	nan	0.0066	0.0063	0.0068	0.0072	0.0106	0.0088	0.0068	0.0081	0.0082	0.0064	0.0083	0.0075	0.0090	0.0086	0.0072	0.0053	0.0089	0.0091
KC196115	8606	G	A	NS5	AGC	AAC	NONSYNONYMOUS	0.0000	0.0084	0.0085	0.0092	0.0085	0.0088	0.0087	0.0090	0.0073	0.0070	0.0081	0.0075	0.0077	0.0073	nan	nan	0.0066	0.0098	0.0069	0.0079	0.0181	0.0095	0.0074	0.0098	0.0073	0.0087	0.0000	0.0065	0.0073	0.0080	0.0075	0.0083	0.0076	0.0076
KC196115	8610	C	T	NS5	TAC	TAT	SYNONYMOUS	0.0000	0.0000	0.0000	0.0000	0.0000	0.0000	0.0000	0.0000	0.0000	0.0153	0.0000	0.0000	0.0051	0.0000	nan	nan	0.0000	0.0000	0.0000	0.0000	0.0000	0.0000	0.0000	0.0000	0.0000	0.0000	0.0000	0.0000	0.0000	0.0000	0.0000	0.0000	0.0000	0.0000
KC196115	8627	G	A	NS5	GGC	GAC	NONSYNONYMOUS	0.0000	0.0128	0.0125	0.0135	0.0127	0.0129	0.0111	0.0175	0.0120	0.0115	0.0116	0.0127	0.0106	0.0113	nan	nan	0.0113	0.0126	0.0108	0.0130	0.0208	0.0142	0.0129	0.0106	0.0126	0.0103	0.0148	0.0131	0.0124	0.0153	0.0130	0.0142	0.0116	0.0110
KC196115	8629	T	C	NS5	TCA	CCA	NONSYNONYMOUS	0.0000	0.0128	0.0125	0.0129	0.0132	0.0143	0.0128	0.0131	0.0120	0.0126	0.0121	0.0134	0.0132	0.0130	nan	nan	0.0121	0.0143	0.0120	0.0118	0.0141	0.0148	0.0132	0.0133	0.0119	0.0113	0.0083	0.0113	0.0113	0.0139	0.0124	0.0128	0.0157	0.0124
KC196115	8640	T	C	NS5	TCT	TCC	SYNONYMOUS	0.0000	0.0046	0.0048	0.0177	0.0058	0.0055	0.1261	0.0000	0.0046	0.3501	0.0044	0.0044	0.5338	0.0047	nan	nan	0.0051	0.0045	0.0046	0.0046	0.0000	0.0097	0.0045	0.0046	0.0050	0.0054	0.0000	0.0051	0.0000	0.0057	0.0052	0.0044	0.0000	0.0040
KC196115	8646	C	A	NS5	GTC	GTA	SYNONYMOUS	0.0000	0.0000	0.0000	0.0000	0.0000	0.0000	0.0000	0.0000	0.0000	0.0000	0.0000	0.0000	0.0000	0.0000	nan	nan	0.0000	0.0000	0.0000	0.0000	0.0000	0.0120	0.0000	0.0000	0.0000	0.0000	0.0000	0.0000	0.0000	0.0000	0.0000	0.0000	0.0000	0.0000
KC196115	8649	T	C	NS5	AAT	AAC	SYNONYMOUS	0.0000	0.0044	0.0055	0.0036	0.0042	0.0045	0.0033	0.0000	0.0035	0.0033	0.0102	0.0053	0.0042	0.0043	nan	nan	0.0042	0.0060	0.0055	0.0056	0.0000	0.0037	0.0049	0.0041	0.0039	0.0000	0.0000	0.0055	0.0000	0.0091	0.0040	0.0000	0.0000	0.0000
KC196115	8670	C	A	NS5	AGC	AGA	NONSYNONYMOUS	0.0000	0.0135	0.0136	0.0137	0.0145	0.0146	0.0147	0.0158	0.0121	0.0131	0.0135	0.0135	0.0136	0.0130	nan	nan	0.0123	0.0143	0.0129	0.0132	0.0120	0.0207	0.0145	0.0141	0.0139	0.0140	0.0141	0.0148	0.0166	0.0119	0.0129	0.0124	0.0141	0.0127
KC196115	8683	G	A	NS5	GCC	ACC	NONSYNONYMOUS	0.0000	0.0093	0.0080	0.0092	0.0089	0.0098	0.0079	0.0085	0.0082	0.0089	0.0084	0.0080	0.0087	0.0106	nan	nan	0.0084	0.0086	0.0091	0.0080	0.0000	0.0069	0.0093	0.0093	0.0087	0.0110	0.0000	0.0092	0.0000	0.0105	0.0080	0.0090	0.0094	0.0083
KC196115	8687	T	C	NS5	ATC	ACC	NONSYNONYMOUS	0.0000	0.0075	0.0078	0.0085	0.0066	0.0084	0.0074	0.0000	0.0063	0.0071	0.0076	0.0072	0.0081	0.0069	nan	nan	0.0070	0.0084	0.0066	0.0076	0.0090	0.0061	0.0064	0.0067	0.0078	0.0067	0.0000	0.0080	0.0059	0.0104	0.0073	0.0076	0.0079	0.0074
KC196115	8696	T	C	NS5	GTC	GCC	NONSYNONYMOUS	0.0042	0.0093	0.0085	0.0100	0.0084	0.0096	0.0090	0.0125	0.0087	0.0088	0.0080	0.0094	0.0076	0.0080	nan	nan	0.0077	0.0065	0.0080	0.0093	0.0000	0.0062	0.0074	0.0083	0.0092	0.0088	0.0000	0.0083	0.0098	0.0081	0.0096	0.0077	0.0111	0.0106
KC196115	8697	C	T	NS5	GTC	GTT	SYNONYMOUS	0.0000	0.0000	0.0000	0.0000	0.0000	0.0000	0.0000	0.0000	0.0000	0.0000	0.0000	0.0000	0.0111	0.0000	nan	nan	0.0000	0.0000	0.0000	0.0000	0.0000	0.0029	0.0000	0.0000	0.0047	0.0000	0.0000	0.0000	0.0000	0.0000	0.0063	0.0000	0.0000	0.0000
KC196115	8727	C	T	NS5	CCC	CCT	SYNONYMOUS	0.0000	0.0111	0.0087	0.0094	0.0099	0.0000	0.0000	0.0000	0.0081	0.0092	0.0083	0.0102	0.0000	0.0110	nan	nan	0.0093	0.0099	0.0103	0.0103	0.0000	0.0074	0.0095	0.0075	0.0096	0.0000	0.0000	0.0094	0.0094	0.0000	0.0082	0.0000	0.0121	0.0092
KC196115	8745	C	T	NS5	GTC	GTT	SYNONYMOUS	0.0000	0.0000	0.0000	0.0000	0.0000	0.0000	0.0000	0.0000	0.0000	0.0000	0.0040	0.0000	0.0000	0.0000	nan	nan	0.0000	0.0000	0.0000	0.0000	0.0000	0.0000	0.0000	0.0000	0.0000	0.0106	0.0000	0.0000	0.0000	0.0000	0.0000	0.0000	0.0000	0.0000
KC196115	8766	G	A	NS5	ACG	ACA	SYNONYMOUS	0.0000	0.0000	0.0000	0.0000	0.0344	0.0000	0.0000	0.0000	0.0000	0.0000	0.0000	0.0000	0.0000	0.0000	nan	nan	0.0000	0.0000	0.0000	0.0000	0.0000	0.0000	0.0000	0.0000	0.0000	0.0000	0.0000	0.0000	0.0000	0.0000	0.0000	0.0000	0.0000	0.0000
KC196115	8778	G	A	NS5	GAG	GAA	SYNONYMOUS	0.0000	0.0065	0.0083	0.0077	0.0074	0.0066	0.0061	0.0061	0.0062	0.0066	0.0069	0.0074	0.0072	0.0061	nan	nan	0.0072	0.0060	0.0074	0.0077	0.0000	0.0080	0.0067	0.0069	0.0108	0.0079	0.0091	0.0072	0.0060	0.0071	0.0068	0.0066	0.0077	0.0068
KC196115	8792	T	C	NS5	GTC	GCC	NONSYNONYMOUS	0.0000	0.0046	0.0043	0.0045	0.0055	0.0051	0.0048	0.0000	0.0103	0.0046	0.0043	0.0042	0.0047	0.0039	nan	nan	0.0042	0.0036	0.0033	0.0050	0.0000	0.0033	0.0039	0.0034	0.0050	0.0000	0.0000	0.0051	0.0038	0.0039	0.0042	0.0040	0.0048	0.0052
KC196115	8826	G	A	NS5	CTG	CTA	SYNONYMOUS	0.0059	0.0120	0.0044	0.0000	0.0264	0.0000	0.0000	0.0000	0.0000	0.0000	0.0000	0.0000	0.0000	0.0000	nan	nan	0.0000	0.0000	0.0000	0.0000	0.0000	0.0000	0.0000	0.0000	0.0000	0.0000	0.0000	0.0000	0.0045	0.0000	0.0000	0.0042	0.0096	0.0000
KC196115	8839	T	C	NS5	TCA	CCA	NONSYNONYMOUS	0.0000	0.0112	0.0093	0.0089	0.0092	0.0086	0.0079	0.0078	0.0078	0.0092	0.0092	0.0089	0.0090	0.0092	nan	nan	0.0084	0.0088	0.0091	0.0076	0.0100	0.0077	0.0095	0.0100	0.0082	0.0088	0.0072	0.0082	0.0080	0.0110	0.0085	0.0099	0.0094	0.0095
KC196115	8840	C	T	NS5	TCA	TTA	NONSYNONYMOUS	0.0000	0.0058	0.0047	0.0000	0.0046	0.0000	0.0046	0.0000	0.0043	0.0050	0.0051	0.0052	0.0000	0.0052	nan	nan	0.0051	0.0062	0.0000	0.0049	0.0000	0.0116	0.0065	0.0051	0.0000	0.0000	0.0000	0.0054	0.0000	0.0000	0.0040	0.0000	0.0000	0.0050
KC196115	8847	G	A	NS5	GAG	GAA	SYNONYMOUS	0.0000	0.0211	0.0226	0.0225	0.0245	0.0239	0.0256	0.0293	0.0241	0.0214	0.0225	0.0215	0.0218	0.0209	nan	nan	0.0233	0.0204	0.0240	0.0233	0.0292	0.0237	0.0235	0.0198	0.0267	0.0235	0.0200	0.0247	0.0260	0.0226	0.0269	0.0250	0.0257	0.0256
KC196115	8868	T	C	NS5	ACT	ACC	SYNONYMOUS	0.0028	0.0117	0.0104	0.0100	0.0108	0.0096	0.0109	0.0146	0.0100	0.0103	0.0110	0.0125	0.0097	0.0107	nan	nan	0.0108	0.0216	0.0128	0.0143	0.0139	0.0113	0.0095	0.0099	0.0098	0.0086	0.0000	0.0100	0.0085	0.0128	0.0096	0.0127	0.0093	0.0112
KC196115	8871	G	A	NS5	AAG	AAA	SYNONYMOUS	0.0000	0.0096	0.0085	0.0091	0.0084	0.0095	0.0079	0.0115	0.0081	0.0092	0.0094	0.0095	0.0085	0.0089	nan	nan	0.0085	0.0090	0.0092	0.0099	0.0000	0.0089	0.0086	0.0081	0.0094	0.0123	0.0000	0.0085	0.0089	0.0105	0.0095	0.0080	0.0101	0.0093
KC196115	8880	C	T	NS5	TTC	TTT	SYNONYMOUS	0.0000	0.0000	0.0551	0.0000	0.0000	0.0219	0.0000	0.0000	0.0056	0.0000	0.0000	0.0000	0.0000	0.0000	nan	nan	0.0000	0.0000	0.0000	0.0000	0.0000	0.0000	0.0000	0.0000	0.0000	0.0000	0.0000	0.0000	0.0000	0.0000	0.0000	0.0000	0.0000	0.0000
KC196115	8882	T	A	NS5	ATA	AAA	NONSYNONYMOUS	0.0000	0.0380	0.0352	0.0393	0.0424	0.0471	0.0476	0.0506	0.0412	0.0358	0.0365	0.0326	0.0362	0.0380	nan	nan	0.0334	0.0325	0.0345	0.0365	0.0493	0.0489	0.0396	0.0333	0.0400	0.0317	0.0267	0.0362	0.0335	0.0296	0.0370	0.0337	0.0349	0.0326
KC196115	8886	G	A	NS5	AAG	AAA	SYNONYMOUS	0.0000	0.0425	0.0374	0.0415	0.0464	0.0506	0.0491	0.0537	0.0434	0.0391	0.0389	0.0345	0.0384	0.0414	nan	nan	0.0356	0.0346	0.0365	0.0387	0.0466	0.0516	0.0421	0.0476	0.0447	0.0414	0.0369	0.0588	0.0377	0.0340	0.0407	0.0364	0.0410	0.0393
KC196115	8891	T	C	NS5	GTC	GCC	NONSYNONYMOUS	0.0042	0.0125	0.0129	0.0140	0.0132	0.0115	0.0140	0.0208	0.0127	0.0113	0.0115	0.0128	0.0102	0.0119	nan	nan	0.0108	0.0136	0.0114	0.0123	0.0115	0.0107	0.0115	0.0118	0.0133	0.0130	0.0122	0.0139	0.0149	0.0152	0.0123	0.0124	0.0109	0.0130
KC196115	8922	C	T	NS5	TTC	TTT	SYNONYMOUS	0.0000	0.0000	0.0000	0.0067	0.0033	0.0000	0.0199	0.0000	0.0036	0.1517	0.0042	0.0000	0.1545	0.0036	nan	nan	0.9889	0.0000	0.9435	0.0031	0.9917	0.0026	0.9913	0.0029	0.9912	0.3396	0.0000	0.3840	0.0000	0.2995	0.1566	0.0000	0.0075	0.3297
KC196115	8934	T	C	NS5	AAT	AAC	SYNONYMOUS	0.0000	0.0091	0.0113	0.0094	0.0107	0.0124	0.0117	0.0104	0.0123	0.0110	0.0098	0.0100	0.0109	0.0111	nan	nan	0.0098	0.0085	0.0099	0.0122	0.0173	0.0085	0.0103	0.0114	0.0130	0.0161	0.0111	0.0123	0.0105	0.0131	0.0132	0.0117	0.0135	0.0122
KC196115	8960	T	G	NS5	GTG	GGG	NONSYNONYMOUS	0.0000	0.0057	0.0065	0.0041	0.0054	0.0076	0.0073	0.0060	0.0066	0.0063	0.0062	0.0066	0.0065	0.0057	nan	nan	0.0066	0.0062	0.0070	0.0066	0.0000	0.0053	0.0076	0.0065	0.0072	0.0049	0.0102	0.0053	0.0077	0.0070	0.0064	0.0051	0.0072	0.0061
KC196115	8961	G	A	NS5	GTG	GTA	SYNONYMOUS	0.0000	0.0000	0.0000	0.0000	0.0000	0.0000	0.0000	0.0000	0.0000	0.0000	0.0000	0.0000	0.0000	0.0000	nan	nan	0.0000	0.0000	0.0000	0.0000	0.0000	0.0000	0.0000	0.0000	0.0000	0.0000	0.0000	0.0257	0.0000	0.0000	0.0000	0.0000	0.0000	0.0000
KC196115	8975	T	C	NS5	TTC	TCC	NONSYNONYMOUS	0.0000	0.0095	0.0088	0.0088	0.0077	0.0089	0.0092	0.0092	0.0079	0.0088	0.0092	0.0093	0.0089	0.0096	nan	nan	0.0081	0.0082	0.0086	0.0091	0.0000	0.0094	0.0079	0.0092	0.0086	0.0109	0.0113	0.0103	0.0090	0.0085	0.0084	0.0107	0.0103	0.0074
KC196115	8988	C	T	NS5	GTC	GTT	SYNONYMOUS	0.0000	0.0000	0.0000	0.0000	0.0000	0.0265	0.0000	0.0000	0.0109	0.0000	0.0000	0.0000	0.0000	0.0000	nan	nan	0.0000	0.0000	0.0000	0.0000	0.0000	0.0000	0.0000	0.0000	0.0000	0.0000	0.0000	0.0000	0.0000	0.0000	0.0000	0.0000	0.0000	0.0000
KC196115	8995	G	A	NS5	GAA	AAA	NONSYNONYMOUS	0.0000	0.0140	0.0125	0.0115	0.0118	0.0129	0.0107	0.0094	0.0106	0.0123	0.0123	0.0128	0.0109	0.0122	nan	nan	0.0127	0.0123	0.0101	0.0119	0.0000	0.0105	0.0114	0.0109	0.0118	0.0147	0.0111	0.0144	0.0133	0.0113	0.0119	0.0142	0.0119	0.0116
KC196115	9001	G	A	NS5	GAA	AAA	NONSYNONYMOUS	0.0000	0.0551	0.0616	0.0606	0.0630	0.0624	0.0584	0.0593	0.0599	0.0594	0.0546	0.0570	0.0579	0.0565	nan	nan	0.0582	0.0567	0.0581	0.0604	0.0502	0.0566	0.0612	0.0594	0.0620	0.0603	0.0593	0.0654	0.0701	0.0614	0.0628	0.0562	0.0673	0.0634
KC196115	9044	T	C	NS5	ATG	ACG	NONSYNONYMOUS	0.0000	0.0094	0.0105	0.0126	0.0106	0.0107	0.0112	0.0154	0.0104	0.0103	0.0101	0.0115	0.0090	0.0106	nan	nan	0.0091	0.0100	0.0096	0.0111	0.0128	0.0087	0.0104	0.0110	0.0111	0.0085	0.0113	0.0102	0.0116	0.0130	0.0109	0.0094	0.0074	0.0120
KC196115	9045	G	A	NS5	ATG	ATA	NONSYNONYMOUS	0.0000	0.0000	0.0000	0.0000	0.0000	0.0000	0.0000	0.0000	0.0090	0.0091	0.0000	0.0000	0.0000	0.0000	nan	nan	0.0000	0.0000	0.0000	0.0092	0.0000	0.0000	0.0100	0.0093	0.0097	0.0000	0.0000	0.0000	0.0000	0.0113	0.0099	0.0098	0.0000	0.0000
KC196115	9046	A	C	NS5	ATG	CTG	NONSYNONYMOUS	0.0000	0.0106	0.0090	0.0097	0.0114	0.0089	0.0117	0.0000	0.0098	0.0102	0.0105	0.0091	0.0100	0.0097	nan	nan	0.0105	0.0000	0.0101	0.0093	0.0000	0.0076	0.0101	0.0104	0.0106	0.0121	0.0000	0.0100	0.0000	0.0108	0.0107	0.0000	0.0000	0.0108
KC196115	9047	T	C	NS5	ATG	ACG	NONSYNONYMOUS	0.0030	0.0156	0.0163	0.0140	0.0148	0.0129	0.0140	0.0150	0.0136	0.0142	0.0148	0.0144	0.0137	0.0140	nan	nan	0.0150	0.0135	0.0144	0.0148	0.0154	0.0114	0.0151	0.0131	0.0148	0.0147	0.0130	0.0137	0.0144	0.0142	0.0132	0.0151	0.0143	0.0139
KC196115	9047	T	G	NS5	ATG	AGG	NONSYNONYMOUS	0.0000	0.0095	0.0089	0.0087	0.0087	0.0096	0.0095	0.0000	0.0078	0.0090	0.0075	0.0085	0.0087	0.0083	nan	nan	0.0083	0.0080	0.0076	0.0077	0.0000	0.0064	0.0087	0.0089	0.0095	0.0079	0.0104	0.0000	0.0122	0.0099	0.0081	0.0108	0.0090	0.0093
KC196115	9050	G	A	NS5	GGA	GAA	NONSYNONYMOUS	0.0000	0.0684	0.0757	0.0743	0.0794	0.0795	0.0808	0.0652	0.0753	0.0743	0.0735	0.0754	0.0770	0.0730	nan	nan	0.0780	0.0751	0.0741	0.0733	0.0625	0.0755	0.0765	0.0752	0.0782	0.0805	0.0672	0.0750	0.0745	0.0665	0.0721	0.0674	0.0731	0.0805
KC196115	9058	G	A	NS5	GAG	AAG	NONSYNONYMOUS	0.0000	0.0164	0.0160	0.0201	0.0164	0.0253	0.0196	0.0000	0.0169	0.0170	0.0161	0.0171	0.0178	0.0172	nan	nan	0.0195	0.0176	0.0159	0.0181	0.0000	0.0161	0.0205	0.0179	0.0000	0.0000	0.0000	0.0000	0.0000	0.0000	0.0000	0.0000	0.0000	0.0000
KC196115	9060	G	A	NS5	GAG	GAA	SYNONYMOUS	0.0000	0.0654	0.0698	0.0762	0.0701	0.0792	0.0753	0.0813	0.0744	0.0670	0.0675	0.0685	0.0684	0.0669	nan	nan	0.0715	0.0629	0.0700	0.0706	0.0775	0.0721	0.0741	0.0636	0.0704	0.0614	0.0598	0.0624	0.0657	0.0613	0.0696	0.0638	0.0649	0.0638
KC196115	9070	G	A	NS5	GGA	AGA	NONSYNONYMOUS	0.0000	0.0120	0.0113	0.0000	0.0000	0.0000	0.0105	0.0000	0.0108	0.0099	0.0105	0.0101	0.0099	0.0101	nan	nan	0.0099	0.0000	0.0000	0.0103	0.0000	0.0107	0.0095	0.0126	0.0091	0.0141	0.0000	0.0108	0.0114	0.0000	0.0106	0.0000	0.0000	0.0096
KC196115	9080	G	A	NS5	GGA	GAA	NONSYNONYMOUS	0.0000	0.0173	0.0153	0.0147	0.0142	0.0150	0.0149	0.0223	0.0157	0.0176	0.0136	0.0128	0.0162	0.0153	nan	nan	0.0163	0.0153	0.0170	0.0154	0.0186	0.0162	0.0142	0.0167	0.0171	0.0166	0.0158	0.0172	0.0171	0.0132	0.0172	0.0165	0.0126	0.0161
KC196115	9081	A	G	NS5	GGA	GGG	SYNONYMOUS	0.0000	0.0000	0.0000	0.0000	0.0000	0.0000	0.0000	0.0000	0.0000	0.0000	0.0000	0.0000	0.0000	0.0000	nan	nan	0.0000	0.0000	0.0000	0.0000	0.0000	0.0000	0.0000	0.0000	0.0000	0.0000	0.0000	0.0000	0.0228	0.0000	0.0000	0.0000	0.0000	0.0000
KC196115	9087	T	A	NS5	GCT	GCA	SYNONYMOUS	0.0037	0.0094	0.0074	0.0102	0.0110	0.0095	0.0093	0.0000	0.0074	0.0083	0.0072	0.0080	0.0000	0.0100	nan	nan	0.0084	0.0099	0.0081	0.0097	0.0000	0.0072	0.0092	0.0090	0.0070	0.0110	0.0000	0.0107	0.0000	0.0086	0.0081	0.0000	0.0101	0.0086
KC196115	9087	T	C	NS5	GCT	GCC	SYNONYMOUS	0.0031	0.0000	0.0089	0.0000	0.0089	0.0086	0.0107	0.0000	0.0077	0.0092	0.0080	0.0094	0.0103	0.0185	nan	nan	0.0087	0.0000	0.0089	0.0090	0.0000	0.0086	0.0098	0.0106	0.0095	0.0000	0.0000	0.0000	0.0095	0.0091	0.0071	0.0139	0.0137	0.0083
KC196115	9090	A	G	NS5	AAA	AAG	SYNONYMOUS	0.0000	0.0000	0.0000	0.0000	0.0000	0.0000	0.0000	0.0000	0.0000	0.0100	0.0000	0.0000	0.0000	0.0000	nan	nan	0.0000	0.0000	0.0000	0.0000	0.0000	0.0000	0.0000	0.0127	0.0000	0.0000	0.0000	0.0000	0.0127	0.0000	0.0000	0.0000	0.0000	0.0000
KC196115	9115	T	G	NS5	TGG	GGG	NONSYNONYMOUS	0.0000	0.0038	0.0037	0.0044	0.0037	0.0000	0.0041	0.0105	0.0042	0.0041	0.0034	0.0048	0.0047	0.0039	nan	nan	0.0000	0.0054	0.0000	0.0052	0.0000	0.0038	0.0045	0.0045	0.0040	0.0000	0.0000	0.0000	0.0052	0.0000	0.0036	0.0000	0.0060	0.0035
KC196115	9144	A	G	NS5	GAA	GAG	SYNONYMOUS	0.0000	0.0000	0.0000	0.0000	0.0000	0.0000	0.0000	0.0000	0.0000	0.0000	0.0000	0.0000	0.0000	0.0136	nan	nan	0.0000	0.0000	0.0000	0.0000	0.0000	0.0000	0.0000	0.0000	0.0000	0.0000	0.0000	0.0000	0.0000	0.0000	0.0000	0.0000	0.0000	0.0000
KC196115	9162	T	A	NS5	AAT	AAA	NONSYNONYMOUS	0.0000	0.0096	0.0095	0.0097	0.0090	0.0099	0.0088	0.0131	0.0088	0.0090	0.0085	0.0081	0.0097	0.0088	nan	nan	0.0088	0.0100	0.0087	0.0089	0.0000	0.0090	0.0086	0.0087	0.0109	0.0089	0.0137	0.0093	0.0089	0.0103	0.0097	0.0096	0.0085	0.0081
KC196115	9162	T	C	NS5	AAT	AAC	SYNONYMOUS	0.0000	0.0189	0.0179	0.0205	0.0198	0.0194	0.0196	0.0190	0.0173	0.0171	0.0173	0.0180	0.0188	0.0175	nan	nan	0.0174	0.0188	0.0202	0.0191	0.0226	0.0176	0.0195	0.0188	0.0190	0.0178	0.0203	0.0187	0.0208	0.0232	0.0196	0.0182	0.0192	0.0191
KC196115	9163	G	A	NS5	GAA	AAA	NONSYNONYMOUS	0.0000	0.0124	0.0118	0.0125	0.0125	0.0101	0.0131	0.0102	0.0124	0.0114	0.0116	0.0125	0.0129	0.0115	nan	nan	0.0107	0.0140	0.0111	0.0117	0.0103	0.0104	0.0131	0.0110	0.0142	0.0148	0.0105	0.0138	0.0119	0.0114	0.0135	0.0148	0.0131	0.0133
KC196115	9166	G	A	NS5	GAC	AAC	NONSYNONYMOUS	0.0000	0.0000	0.0000	0.0000	0.0000	0.0108	0.0000	0.0000	0.0000	0.0000	0.0000	0.0000	0.0000	0.0000	nan	nan	0.0000	0.0000	0.0000	0.0000	0.0000	0.0000	0.0000	0.0000	0.0000	0.0000	0.0000	0.0000	0.0000	0.0000	0.0000	0.0000	0.0000	0.0000
KC196115	9170	A	T	NS5	CAT	CTT	NONSYNONYMOUS	0.0049	0.0155	0.0000	0.0000	0.0000	0.0000	0.0000	0.0000	0.0000	0.0134	0.0000	0.0000	0.0000	0.0000	nan	nan	0.0000	0.0000	0.0000	0.0000	0.0000	0.0000	0.0000	0.0000	0.0000	0.0000	0.0000	0.0000	0.0000	0.0171	0.0000	0.0000	0.0000	0.0000
KC196115	9171	T	C	NS5	CAT	CAC	SYNONYMOUS	0.0000	0.0115	0.0111	0.0119	0.0137	0.0125	0.0111	0.0000	0.0113	0.0100	0.0099	0.0124	0.0097	0.0103	nan	nan	0.0100	0.0099	0.0110	0.0118	0.0000	0.0107	0.0120	0.0119	0.0121	0.0124	0.0000	0.0122	0.0114	0.0108	0.0120	0.0111	0.0122	0.0100
KC196115	9172	T	C	NS5	TGG	CGG	NONSYNONYMOUS	0.0000	0.0113	0.0108	0.0123	0.0107	0.0093	0.0090	0.0153	0.0101	0.0096	0.0097	0.0106	0.0098	0.0109	nan	nan	0.0101	0.0129	0.0091	0.0113	0.0000	0.0098	0.0100	0.0125	0.0114	0.0114	0.0000	0.0118	0.0138	0.0109	0.0108	0.0112	0.0105	0.0120
KC196115	9172	T	G	NS5	TGG	GGG	NONSYNONYMOUS	0.0000	0.0000	0.0000	0.0000	0.0000	0.0000	0.0000	0.0000	0.0079	0.0073	0.0000	0.0000	0.0000	0.0000	nan	nan	0.0000	0.0000	0.0000	0.0000	0.0000	0.0000	0.0000	0.0000	0.0000	0.0000	0.0000	0.0000	0.0000	0.0000	0.0000	0.0000	0.0105	0.0097
KC196115	9174	G	A	NS5	TGG	TGA	NONSENSE	0.0000	0.0127	0.0000	0.0000	0.0000	0.0000	0.0129	0.0000	0.0108	0.0109	0.0104	0.0000	0.0000	0.0000	nan	nan	0.0000	0.0000	0.0000	0.0114	0.0000	0.0110	0.0000	0.0126	0.0000	0.0000	0.0000	0.0145	0.0000	0.0000	0.0123	0.0000	0.0000	0.0000
KC196115	9176	T	A	NS5	CTG	CAG	NONSYNONYMOUS	0.0000	0.0090	0.0092	0.0000	0.0088	0.0000	0.0086	0.0000	0.0074	0.0077	0.0074	0.0097	0.0000	0.0077	nan	nan	0.0000	0.0000	0.0074	0.0078	0.0159	0.0075	0.0075	0.0079	0.0087	0.0097	0.0000	0.0000	0.0000	0.0083	0.0080	0.0089	0.0000	0.0086
KC196115	9182	G	A	NS5	CGA	CAA	NONSYNONYMOUS	0.0000	0.0000	0.0000	0.0000	0.0000	0.0000	0.0000	0.0132	0.0000	0.0000	0.0000	0.0000	0.0000	0.0000	nan	nan	0.0000	0.0000	0.0000	0.0000	0.0000	0.0000	0.0000	0.0000	0.0000	0.0000	0.0000	0.0000	0.0000	0.0000	0.0000	0.0000	0.0000	0.0000
KC196115	9183	A	G	NS5	CGA	CGG	SYNONYMOUS	0.0000	0.0076	0.0000	0.0061	0.0078	0.0000	0.0079	0.0000	0.0057	0.0072	0.0062	0.0000	0.0000	0.0068	nan	nan	0.0000	0.0086	0.0073	0.0000	0.0000	0.0057	0.0069	0.0000	0.0082	0.0000	0.0000	0.0000	0.0000	0.0100	0.0065	0.0000	0.0101	0.0000
KC196115	9189	T	C	NS5	AAT	AAC	SYNONYMOUS	0.0000	0.0077	0.0074	0.0086	0.0081	0.0076	0.0066	0.0000	0.0073	0.0075	0.0076	0.0084	0.0064	0.0073	nan	nan	0.0079	0.0054	0.0070	0.0072	0.0000	0.0072	0.0078	0.0070	0.0079	0.0000	0.0000	0.0070	0.0105	0.0053	0.0070	0.0000	0.0000	0.0081
KC196115	9190	T	C	NS5	TCA	CCA	NONSYNONYMOUS	0.0000	0.0098	0.0081	0.0084	0.0084	0.0096	0.0094	0.0000	0.0088	0.0095	0.0108	0.0102	0.0095	0.0095	nan	nan	0.0094	0.0090	0.0084	0.0103	0.0000	0.0079	0.0102	0.0106	0.0091	0.0120	0.0000	0.0076	0.0096	0.0078	0.0106	0.0097	0.0093	0.0112
KC196115	9198	T	G	NS5	GGT	GGG	SYNONYMOUS	0.0000	0.0081	0.0085	0.0081	0.0093	0.0107	0.0095	0.0000	0.0069	0.0095	0.0085	0.0081	0.0098	0.0062	nan	nan	0.0084	0.0088	0.0096	0.0074	0.0000	0.0093	0.0090	0.0101	0.0067	0.0000	0.0000	0.0107	0.0000	0.0101	0.0072	0.0079	0.0000	0.0081
KC196115	9198	T	C	NS5	GGT	GGC	SYNONYMOUS	0.0000	0.0076	0.0071	0.0069	0.0000	0.0076	0.0087	0.0000	0.0061	0.0076	0.0065	0.0081	0.0000	0.0061	nan	nan	0.0068	0.0082	0.0000	0.0063	0.0000	0.0072	0.0068	0.0074	0.0071	0.0098	0.0000	0.0000	0.0000	0.0116	0.0059	0.0074	0.0144	0.0074
KC196115	9203	T	G	NS5	GTG	GGG	NONSYNONYMOUS	0.0000	0.0088	0.0103	0.0113	0.0093	0.0111	0.0114	0.0115	0.0096	0.0094	0.0088	0.0095	0.0085	0.0099	nan	nan	0.0080	0.0098	0.0091	0.0098	0.0000	0.0075	0.0113	0.0128	0.0121	0.0095	0.0000	0.0092	0.0113	0.0075	0.0094	0.0069	0.0095	0.0068
KC196115	9226	T	C	NS5	TTG	CTG	SYNONYMOUS	0.0000	0.0063	0.0067	0.0066	0.0063	0.0064	0.0050	0.0076	0.0067	0.0068	0.0071	0.0066	0.0071	0.0064	nan	nan	0.0074	0.0069	0.0067	0.0067	0.0000	0.0134	0.0051	0.0054	0.0057	0.0057	0.0000	0.0073	0.0076	0.0086	0.0068	0.0054	0.0071	0.0058
KC196115	9248	T	C	NS5	ATA	ACA	NONSYNONYMOUS	0.0000	0.0174	0.0156	0.0168	0.0142	0.0170	0.0155	0.0142	0.0132	0.0160	0.0154	0.0190	0.0169	0.0147	nan	nan	0.0156	0.0153	0.0152	0.0151	0.0152	0.0169	0.0173	0.0174	0.0149	0.0154	0.0093	0.0148	0.0157	0.0179	0.0136	0.0161	0.0146	0.0150
KC196115	9249	A	T	NS5	ATA	ATT	SYNONYMOUS	0.0000	0.0110	0.0087	0.0117	0.0105	0.0098	0.0098	0.0000	0.0079	0.0096	0.0090	0.0104	0.0099	0.0105	nan	nan	0.0109	0.0110	0.0103	0.0095	0.0094	0.0111	0.0095	0.0117	0.0100	0.0107	0.0000	0.0092	0.0121	0.0106	0.0089	0.0072	0.0105	0.0098
KC196115	9249	A	G	NS5	ATA	ATG	NONSYNONYMOUS	0.0000	0.0107	0.0089	0.0101	0.0096	0.0102	0.0097	0.0000	0.0076	0.0102	0.0092	0.0101	0.0093	0.0097	nan	nan	0.0097	0.0096	0.0133	0.0106	0.0000	0.0119	0.0099	0.0104	0.0100	0.0088	0.0000	0.0081	0.0101	0.0089	0.0087	0.0109	0.0115	0.0098
KC196115	9249	A	C	NS5	ATA	ATC	SYNONYMOUS	0.0000	0.0090	0.0089	0.0084	0.0114	0.0099	0.0089	0.0094	0.0071	0.0088	0.0085	0.0102	0.0087	0.0088	nan	nan	0.0100	0.0087	0.0122	0.0081	0.0120	0.0113	0.0090	0.0097	0.0086	0.0087	0.0000	0.0088	0.0112	0.0093	0.0078	0.0094	0.0099	0.0079
KC196115	9250	G	A	NS5	GCA	ACA	NONSYNONYMOUS	0.0000	0.0162	0.0137	0.0148	0.0159	0.0148	0.0143	0.0126	0.0119	0.0144	0.0143	0.0162	0.0148	0.0149	nan	nan	0.0140	0.0151	0.0158	0.0147	0.0156	0.0170	0.0148	0.0150	0.0143	0.0141	0.0000	0.0129	0.0133	0.0136	0.0134	0.0136	0.0134	0.0133
KC196115	9251	C	T	NS5	GCA	GTA	NONSYNONYMOUS	0.0000	0.0000	0.0000	0.0000	0.0000	0.0000	0.0000	0.0000	0.0000	0.0000	0.0000	0.0069	0.0000	0.0000	nan	nan	0.0000	0.0078	0.0000	0.0000	0.0000	0.0114	0.0000	0.0000	0.0000	0.0000	0.0000	0.0000	0.0000	0.0000	0.0000	0.0000	0.0000	0.0000
KC196115	9252	A	G	NS5	GCA	GCG	SYNONYMOUS	0.0000	0.0093	0.0107	0.0090	0.0096	0.0093	0.0103	0.0000	0.0074	0.0093	0.0086	0.0087	0.0080	0.0088	nan	nan	0.0092	0.0106	0.0081	0.0095	0.0000	0.0087	0.0095	0.0103	0.0077	0.0000	0.0000	0.0096	0.0100	0.0085	0.0085	0.0000	0.0097	0.0093
KC196115	9252	A	T	NS5	GCA	GCT	SYNONYMOUS	0.0000	0.0000	0.0083	0.0088	0.0085	0.0100	0.0000	0.0000	0.0062	0.0080	0.0086	0.0080	0.0081	0.0086	nan	nan	0.0079	0.0000	0.0000	0.0088	0.0000	0.0090	0.0096	0.0080	0.0081	0.0000	0.0000	0.0000	0.0000	0.0100	0.0076	0.0000	0.0000	0.0000
KC196115	9256	A	G	NS5	AAG	GAG	NONSYNONYMOUS	0.0024	0.0088	0.0073	0.0091	0.0079	0.0107	0.0084	0.0000	0.0063	0.0084	0.0078	0.0090	0.0072	0.0000	nan	nan	0.0082	0.0000	0.0077	0.0090	0.0000	0.0102	0.0088	0.0075	0.0084	0.0000	0.0000	0.0084	0.0082	0.0000	0.0070	0.0000	0.0000	0.0078
KC196115	9258	G	A	NS5	AAG	AAA	SYNONYMOUS	0.0000	0.0079	0.0065	0.0072	0.0074	0.0081	0.0056	0.0000	0.0067	0.0071	0.0075	0.0073	0.0064	0.0076	nan	nan	0.0083	0.0080	0.0068	0.0069	0.0000	0.0065	0.0077	0.0072	0.0064	0.0000	0.0000	0.0070	0.0060	0.0088	0.0060	0.0000	0.0102	0.0082
KC196115	9267	T	A	NS5	GGT	GGA	SYNONYMOUS	0.0028	0.0115	0.0102	0.0105	0.0111	0.0093	0.0100	0.0000	0.0087	0.0104	0.0095	0.0097	0.0088	0.0114	nan	nan	0.0101	0.0085	0.0098	0.0103	0.0000	0.0073	0.0107	0.0102	0.0106	0.0151	0.0091	0.0100	0.0075	0.0094	0.0093	0.0087	0.0098	0.0117
KC196115	9276	T	C	NS5	TAT	TAC	SYNONYMOUS	0.0000	0.0064	0.0073	0.0091	0.0068	0.0086	0.0072	0.0000	0.0060	0.0078	0.0105	0.0080	0.0078	0.0064	nan	nan	0.0084	0.0076	0.0066	0.0073	0.0058	0.0068	0.0075	0.0080	0.0079	0.0108	0.0100	0.0090	0.0069	0.0093	0.0068	0.0058	0.0088	0.0073
KC196115	9289	G	A	NS5	GCC	ACC	NONSYNONYMOUS	0.0000	0.0087	0.0067	0.0076	0.0087	0.0074	0.0071	0.0000	0.0057	0.0091	0.0086	0.0083	0.0086	0.0088	nan	nan	0.0069	0.0086	0.0082	0.0084	0.0095	0.0063	0.0095	0.0080	0.0089	0.0113	0.0000	0.0081	0.0086	0.0118	0.0071	0.0099	0.0112	0.0071
KC196115	9295	T	G	NS5	TGG	GGG	NONSYNONYMOUS	0.0000	0.0125	0.0104	0.0109	0.0115	0.0129	0.0105	0.0077	0.0104	0.0108	0.0100	0.0114	0.0101	0.0113	nan	nan	0.0113	0.0113	0.0115	0.0102	0.0099	0.0101	0.0119	0.0111	0.0112	0.0139	0.0000	0.0115	0.0128	0.0114	0.0096	0.0071	0.0117	0.0108
KC196115	9305	G	A	NS5	AGA	AAA	NONSYNONYMOUS	0.0000	0.0098	0.0085	0.0103	0.0096	0.0087	0.0095	0.0092	0.0085	0.0083	0.0082	0.0081	0.0087	0.0090	nan	nan	0.0078	0.0092	0.0083	0.0081	0.0088	0.0096	0.0089	0.0089	0.0102	0.0116	0.0000	0.0094	0.0105	0.0102	0.0094	0.0063	0.0082	0.0098
KC196115	9309	C	T	NS5	ATC	ATT	SYNONYMOUS	0.0000	0.0000	0.0000	0.0000	0.0000	0.0000	0.0000	0.0000	0.0000	0.0000	0.0000	0.0000	0.0000	0.0000	nan	nan	0.0000	0.0000	0.0000	0.0000	0.0000	0.0022	0.0000	0.0000	0.0000	0.0000	0.0000	0.0000	0.0000	0.0000	0.0000	0.0000	0.0000	0.0193
KC196115	9318	C	T	NS5	ACC	ACT	SYNONYMOUS	0.0000	0.0146	0.0000	0.0000	0.0049	0.0000	0.0000	0.0000	0.0000	0.0000	0.0000	0.0000	0.0000	0.0000	nan	nan	0.0000	0.0000	0.0000	0.0000	0.0000	0.0000	0.0000	0.0000	0.0000	0.0000	0.0000	0.0000	0.0000	0.0000	0.0000	0.0000	0.0000	0.0000
KC196115	9325	G	A	NS5	GAA	AAA	NONSYNONYMOUS	0.0000	0.0121	0.0110	0.0112	0.0124	0.0103	0.0112	0.0126	0.0113	0.0126	0.0110	0.0123	0.0115	0.0119	nan	nan	0.0119	0.0098	0.0113	0.0131	0.0071	0.0109	0.0112	0.0122	0.0116	0.0139	0.0181	0.0113	0.0127	0.0140	0.0132	0.0142	0.0140	0.0125
KC196115	9330	T	C	NS5	AAT	AAC	SYNONYMOUS	0.0000	0.0052	0.0047	0.0048	0.0041	0.0060	0.0054	0.0050	0.0047	0.0060	0.0044	0.0053	0.0039	0.0049	nan	nan	0.0048	0.0061	0.0133	0.0058	0.0190	0.0033	0.0090	0.0041	0.0059	0.0059	0.0000	0.0056	0.0042	0.0045	0.0049	0.0045	0.0062	0.0059
KC196115	9349	C	T	NS5	CTT	TTT	NONSYNONYMOUS	0.0000	0.0081	0.0093	0.0089	0.0109	0.0098	0.0092	0.0060	0.0083	0.0098	0.0082	0.0096	0.0084	0.0099	nan	nan	0.0092	0.0083	0.0081	0.0088	0.0070	0.0084	0.0087	0.0084	0.0091	0.0128	0.0000	0.0101	0.0101	0.0086	0.0085	0.0076	0.0079	0.0102
KC196115	9375	C	T	NS5	CTC	CTT	SYNONYMOUS	0.0000	0.0000	0.0000	0.0000	0.0000	0.0000	0.0000	0.0000	0.0000	0.0000	0.0000	0.0000	0.0000	0.0000	nan	nan	0.0000	0.0410	0.0000	0.0158	0.0000	0.0030	0.0000	0.0000	0.0000	0.0000	0.0000	0.0000	0.0000	0.0000	0.0000	0.0000	0.0000	0.0000
KC196115	9388	A	G	NS5	ATT	GTT	NONSYNONYMOUS	0.0000	0.0000	0.0000	0.0000	0.0000	0.0000	0.0000	0.0000	0.0000	0.0000	0.0000	0.0000	0.0000	0.0000	nan	nan	0.0000	0.0192	0.0000	0.0000	0.0000	0.0000	0.0000	0.0000	0.0000	0.0000	0.0000	0.0000	0.0000	0.0000	0.0000	0.0000	0.0000	0.0000
KC196115	9395	T	C	NS5	CTA	CCA	NONSYNONYMOUS	0.0000	0.0075	0.0081	0.0091	0.0083	0.0094	0.0082	0.0121	0.0095	0.0078	0.0080	0.0068	0.0079	0.0085	nan	nan	0.0075	0.0079	0.0079	0.0074	0.0094	0.0106	0.0084	0.0084	0.0082	0.0084	0.0103	0.0085	0.0092	0.0116	0.0089	0.0075	0.0095	0.0076
KC196115	9399	G	A	NS5	ACG	ACA	SYNONYMOUS	0.0000	0.0076	0.0086	0.0092	0.0095	0.0090	0.0099	0.0000	0.0102	0.0079	0.0077	0.0074	0.0077	0.0081	nan	nan	0.0080	0.0094	0.0075	0.0095	0.0101	0.0114	0.0086	0.0075	0.0090	0.0000	0.0114	0.0098	0.0104	0.0101	0.0093	0.0080	0.0088	0.0089
KC196115	9400	T	C	NS5	TAC	CAC	NONSYNONYMOUS	0.0000	0.0125	0.0130	0.0141	0.0154	0.0132	0.0130	0.0187	0.0132	0.0125	0.0130	0.0116	0.0116	0.0129	nan	nan	0.0119	0.0123	0.0120	0.0133	0.0168	0.0171	0.0124	0.0132	0.0122	0.0137	0.0081	0.0125	0.0121	0.0177	0.0145	0.0126	0.0144	0.0132
KC196115	9408	C	T	NS5	CAC	CAT	SYNONYMOUS	0.0000	0.0000	0.0000	0.0000	0.0000	0.0000	0.0000	0.0000	0.0000	0.0000	0.0000	0.0000	0.0000	0.0000	nan	nan	0.0000	0.0000	0.0000	0.0000	0.0000	0.0000	0.0000	0.0000	0.0000	0.0000	0.0000	0.0000	0.0000	0.0147	0.0000	0.0000	0.0000	0.0000
KC196115	9411	A	G	NS5	AAA	AAG	SYNONYMOUS	0.0000	0.0000	0.0000	0.0000	0.0000	0.0000	0.0000	0.0000	0.0000	0.0000	0.0000	0.0000	0.0000	0.0000	nan	nan	0.0000	0.0000	0.0000	0.1076	0.0000	0.1608	0.0000	0.0966	0.0000	0.0120	0.0000	0.0000	0.0000	0.0175	0.1236	0.0000	0.0000	0.0000
KC196115	9432	T	A	NS5	CCT	CCA	SYNONYMOUS	0.0000	0.0107	0.0107	0.0110	0.0100	0.0114	0.0112	0.0102	0.0112	0.0105	0.0108	0.0105	0.0101	0.0108	nan	nan	0.0096	0.0096	0.0104	0.0110	0.0129	0.0118	0.0107	0.0119	0.0111	0.0110	0.0000	0.0108	0.0099	0.0127	0.0107	0.0105	0.0133	0.0098
KC196115	9432	T	C	NS5	CCT	CCC	SYNONYMOUS	0.0000	0.0074	0.0093	0.0093	0.0082	0.0098	0.0080	0.0102	0.0091	0.0090	0.0081	0.0075	0.0093	0.0078	nan	nan	0.0079	0.0078	0.0088	0.0079	0.0108	0.0102	0.0081	0.0104	0.0089	0.0354	0.0000	0.0096	0.0086	0.0068	0.0092	0.0077	0.0076	0.0084
KC196115	9433	G	A	NS5	GCA	ACA	NONSYNONYMOUS	0.0000	0.0120	0.0132	0.0136	0.0118	0.0150	0.0124	0.0123	0.0128	0.0124	0.0104	0.0124	0.0118	0.0109	nan	nan	0.0121	0.0108	0.0110	0.0122	0.0168	0.0143	0.0114	0.0145	0.0111	0.0112	0.0000	0.0098	0.0104	0.0118	0.0116	0.0117	0.0089	0.0104
KC196115	9435	A	T	NS5	GCA	GCT	SYNONYMOUS	0.0000	0.0080	0.0078	0.0082	0.0081	0.0092	0.0086	0.0000	0.0080	0.0087	0.0091	0.0093	0.0079	0.0089	nan	nan	0.0076	0.0087	0.0088	0.0084	0.0116	0.0078	0.0084	0.0093	0.0072	0.0000	0.0000	0.0083	0.0094	0.0084	0.0077	0.0000	0.0089	0.0079
KC196115	9436	G	A	NS5	GCA	ACA	NONSYNONYMOUS	0.0000	0.0108	0.0105	0.0103	0.0110	0.0099	0.0103	0.0000	0.0103	0.0099	0.0108	0.0108	0.0107	0.0102	nan	nan	0.0090	0.0112	0.0106	0.0093	0.0185	0.0112	0.0108	0.0110	0.0095	0.0100	0.0094	0.0000	0.0097	0.0110	0.0091	0.0091	0.0119	0.0089
KC196115	9438	A	G	NS5	GCA	GCG	SYNONYMOUS	0.0000	0.0089	0.0092	0.0089	0.0084	0.0106	0.0084	0.0000	0.0086	0.0086	0.0090	0.0086	0.0089	0.0091	nan	nan	0.0092	0.0079	0.0000	0.0090	0.0126	0.0087	0.0091	0.0107	0.0085	0.0000	0.0000	0.0089	0.0100	0.0088	0.0089	0.0000	0.0091	0.0083
KC196115	9438	A	T	NS5	GCA	GCT	SYNONYMOUS	0.0000	0.0000	0.0085	0.0000	0.0079	0.0000	0.0082	0.0000	0.0071	0.0072	0.0079	0.0086	0.0080	0.0086	nan	nan	0.0000	0.0000	0.0000	0.0082	0.0000	0.0082	0.0088	0.0000	0.0081	0.0092	0.0000	0.0000	0.0000	0.0103	0.0086	0.0000	0.0000	0.0000
KC196115	9443	G	A	NS5	GGA	GAA	NONSYNONYMOUS	0.0000	0.0222	0.0273	0.0260	0.0271	0.0266	0.0269	0.0326	0.0303	0.0242	0.0244	0.0241	0.0233	0.0239	nan	nan	0.0251	0.0229	0.0259	0.0261	0.0222	0.0307	0.0255	0.0251	0.0272	0.0246	0.0239	0.0243	0.0254	0.0250	0.0305	0.0237	0.0233	0.0260
KC196115	9452	T	C	NS5	GTG	GCG	NONSYNONYMOUS	0.0000	0.0090	0.0077	0.0091	0.0090	0.0090	0.0083	0.0000	0.0071	0.0085	0.0070	0.0080	0.0085	0.0083	nan	nan	0.0081	0.0062	0.0075	0.0072	0.0075	0.0072	0.0071	0.0091	0.0084	0.0105	0.0093	0.0065	0.0073	0.0096	0.0074	0.0079	0.0090	0.0071
KC196115	9453	G	A	NS5	GTG	GTA	SYNONYMOUS	0.0000	0.0080	0.0073	0.0081	0.0073	0.0093	0.0076	0.0000	0.0072	0.0077	0.0071	0.0072	0.0079	0.0080	nan	nan	0.0075	0.0072	0.0087	0.0077	0.0128	0.0072	0.0083	0.0082	0.0072	0.0000	0.0000	0.0094	0.0078	0.0100	0.0065	0.0091	0.0097	0.0068
KC196115	9455	T	C	NS5	ATG	ACG	NONSYNONYMOUS	0.0000	0.0081	0.0082	0.0079	0.0104	0.0114	0.0091	0.0080	0.0080	0.0090	0.0090	0.0101	0.0116	0.0090	nan	nan	0.0090	0.0089	0.0080	0.0090	0.0147	0.0084	0.0091	0.0105	0.0098	0.0092	0.0111	0.0105	0.0103	0.0137	0.0083	0.0102	0.0089	0.0099
KC196115	9466	T	C	NS5	TCA	CCA	NONSYNONYMOUS	0.0000	0.0082	0.0089	0.0098	0.0088	0.0092	0.0101	0.0099	0.0106	0.0085	0.0094	0.0102	0.0099	0.0089	nan	nan	0.0088	0.0096	0.0086	0.0094	0.0089	0.0092	0.0106	0.0104	0.0096	0.0115	0.0087	0.0115	0.0094	0.0097	0.0104	0.0071	0.0132	0.0086
KC196115	9471	A	T	NS5	CGA	CGT	SYNONYMOUS	0.0000	0.0094	0.0079	0.0098	0.0086	0.0087	0.0089	0.0000	0.0083	0.0085	0.0092	0.0101	0.0088	0.0093	nan	nan	0.0092	0.0089	0.0082	0.0100	0.0000	0.0077	0.0103	0.0092	0.0092	0.0103	0.0000	0.0095	0.0091	0.0115	0.0098	0.0093	0.0107	0.0085
KC196115	9472	G	A	NS5	GAA	AAA	NONSYNONYMOUS	0.0000	0.0079	0.0090	0.0093	0.0085	0.0091	0.0092	0.0000	0.0080	0.0084	0.0078	0.0097	0.0100	0.0086	nan	nan	0.0092	0.0089	0.0078	0.0083	0.0000	0.0076	0.0106	0.0100	0.0099	0.0101	0.0113	0.0095	0.0000	0.0120	0.0096	0.0000	0.0107	0.0109
KC196115	9510	T	C	NS5	GCT	GCC	SYNONYMOUS	0.0000	0.0058	0.0061	0.0063	0.0055	0.0068	0.0068	0.0093	0.0072	0.0054	0.0046	0.0053	0.0046	0.0051	nan	nan	0.0060	0.0059	0.0046	0.0050	0.0141	0.0077	0.0050	0.0056	0.0076	0.0051	0.0000	0.0053	0.0062	0.0063	0.0065	0.0068	0.0065	0.0062
KC196115	9521	T	C	NS5	TTC	TCC	NONSYNONYMOUS	0.0000	0.0083	0.0098	0.0099	0.0110	0.0119	0.0102	0.0124	0.0094	0.0089	0.0092	0.0105	0.0108	0.0101	nan	nan	0.0091	0.0092	0.0106	0.0088	0.0080	0.0086	0.0099	0.0088	0.0110	0.0120	0.0000	0.0110	0.0102	0.0128	0.0106	0.0113	0.0110	0.0105
KC196115	9531	T	A	NS5	ATT	ATA	SYNONYMOUS	0.0000	0.0037	0.0000	0.0035	0.0031	0.0000	0.0031	0.0000	0.0000	0.0034	0.0000	0.0040	0.0036	0.0036	nan	nan	0.0000	0.0042	0.0046	0.0032	0.0000	0.0000	0.0037	0.0030	0.0031	0.0000	0.0000	0.0041	0.0000	0.0000	0.0206	0.0000	0.0000	0.0000
KC196115	9581	A	G	NS5	CAA	CGA	NONSYNONYMOUS	0.0000	0.0000	0.0000	0.0000	0.0000	0.0000	0.0000	0.0000	0.0000	0.0000	0.0000	0.0000	0.0000	0.0000	nan	nan	0.0000	0.0000	0.0000	0.0000	0.0000	0.0000	0.0000	0.0000	0.0471	0.0108	0.0000	0.0310	0.0000	0.0067	0.0094	0.0000	0.0000	0.0140
KC196115	9596	T	A	NS5	CTG	CAG	NONSYNONYMOUS	0.0000	0.0064	0.0073	0.0083	0.0071	0.0070	0.0073	0.0102	0.0073	0.0070	0.0073	0.0069	0.0066	0.0071	nan	nan	0.0068	0.0069	0.0085	0.0071	0.0103	0.0073	0.0070	0.0085	0.0066	0.0054	0.0000	0.0076	0.0090	0.0084	0.0074	0.0084	0.0080	0.0066
KC196115	9597	G	A	NS5	CTG	CTA	SYNONYMOUS	0.0000	0.0192	0.0194	0.0188	0.0203	0.0198	0.0197	0.0273	0.0207	0.0177	0.0189	0.0170	0.0184	0.0176	nan	nan	0.0174	0.0180	0.0169	0.0160	0.0232	0.0188	0.0180	0.0208	0.0190	0.0168	0.0133	0.0149	0.0171	0.0213	0.0189	0.0149	0.0173	0.0162
KC196115	9603	G	T	NS5	AGG	AGT	NONSYNONYMOUS	0.0262	0.0000	0.0000	0.0000	0.0000	0.0000	0.0000	0.0000	0.0000	0.0000	0.0000	0.0000	0.0000	0.0000	nan	nan	0.0000	0.0000	0.0000	0.0000	0.0000	0.0000	0.0000	0.0000	0.0000	0.0000	0.0000	0.0000	0.0000	0.0000	0.0000	0.0000	0.0000	0.0000
KC196115	9603	G	C	NS5	AGG	AGC	NONSYNONYMOUS	0.0143	0.0000	0.0000	0.0000	0.0000	0.0000	0.0000	0.0000	0.0000	0.0000	0.0000	0.0000	0.0000	0.0000	nan	nan	0.0000	0.0000	0.0000	0.0000	0.0000	0.0000	0.0000	0.0000	0.0000	0.0000	0.0000	0.0000	0.0000	0.0000	0.0000	0.0000	0.0000	0.0000
KC196115	9603	G	A	NS5	AGG	AGA	SYNONYMOUS	0.0000	0.0315	0.0284	0.0274	0.0294	0.0305	0.0284	0.0254	0.0272	0.0281	0.0283	0.0282	0.0296	0.0386	nan	nan	0.0261	0.0275	0.0267	0.0287	0.0000	0.0255	0.0272	0.0273	0.0313	0.0258	0.0288	0.0291	0.0250	0.0271	0.0294	0.0284	0.0296	0.0316
KC196115	9607	A	G	NS5	AAC	GAC	NONSYNONYMOUS	0.0000	0.0000	0.0000	0.0000	0.0000	0.0000	0.0000	0.0000	0.0000	0.0000	0.0000	0.0000	0.0000	0.0000	nan	nan	0.0000	0.0000	0.0000	0.0000	0.0000	0.0000	0.0000	0.0000	0.0000	0.0000	0.0000	0.0000	0.0000	0.0353	0.0000	0.0000	0.0000	0.0000
KC196115	9609	C	A	NS5	AAC	AAA	NONSYNONYMOUS	0.0107	0.0146	0.0133	0.0137	0.0129	0.0188	0.0149	0.0222	0.0134	0.0143	0.0129	0.0164	0.0180	0.0158	nan	nan	0.0149	0.0131	0.0163	0.0142	0.0000	0.0180	0.0148	0.0120	0.0096	0.0126	0.0000	0.0102	0.0086	0.0072	0.0090	0.0089	0.0088	0.0105
KC196115	9609	C	T	NS5	AAC	AAT	SYNONYMOUS	0.0000	0.0000	0.0000	0.0000	0.0000	0.0213	0.0000	0.0000	0.0189	0.0000	0.0000	0.0000	0.0000	0.0232	nan	nan	0.0000	0.0000	0.0000	0.0000	0.0000	0.0000	0.0000	0.0000	0.0000	0.0000	0.0000	0.0000	0.0000	0.0000	0.0000	0.0000	0.0000	0.0000
KC196115	9615	A	C	NS5	ATA	ATC	SYNONYMOUS	0.0125	0.0000	0.0000	0.0000	0.0000	0.0000	0.0000	0.0000	0.0000	0.0000	0.0000	0.0000	0.0000	0.0000	nan	nan	0.0000	0.0000	0.0000	0.0000	0.0000	0.0000	0.0000	0.0000	0.0000	0.0000	0.0000	0.0000	0.0000	0.0000	0.0000	0.0000	0.0000	0.0000
KC196115	9620	T	C	NS5	GTT	GCT	NONSYNONYMOUS	0.0000	0.0000	0.0062	0.0071	0.0093	0.0083	0.0071	0.0000	0.0078	0.0068	0.0067	0.0063	0.0064	0.0070	nan	nan	0.0058	0.0083	0.0060	0.0070	0.0111	0.0064	0.0065	0.0076	0.0075	0.0072	0.0000	0.0000	0.0088	0.0096	0.0073	0.0000	0.0000	0.0084
KC196115	9621	T	C	NS5	GTT	GTC	SYNONYMOUS	0.0000	0.0075	0.0086	0.0115	0.0076	0.0111	0.0125	0.0000	0.0133	0.0093	0.0095	0.0093	0.0088	0.0105	nan	nan	0.0082	0.0101	0.0092	0.0103	0.0000	0.0084	0.0092	0.0102	0.0106	0.0104	0.0000	0.0107	0.0081	0.0113	0.0112	0.0099	0.0097	0.0113
KC196115	9622	A	G	NS5	AGG	GGG	NONSYNONYMOUS	0.0000	0.0065	0.0074	0.0064	0.0058	0.0070	0.0073	0.0103	0.0076	0.0072	0.0074	0.0063	0.0069	0.0082	nan	nan	0.0061	0.0075	0.0053	0.0061	0.0098	0.0068	0.0066	0.0064	0.0066	0.0000	0.0000	0.0064	0.0057	0.0074	0.0075	0.0048	0.0062	0.0069
KC196115	9636	T	C	NS5	TTT	TTC	SYNONYMOUS	0.0000	0.0072	0.0080	0.0070	0.0057	0.0000	0.0060	0.1973	0.0050	0.0059	0.0529	0.0060	0.0069	0.0058	nan	nan	0.0054	0.0083	0.0000	0.0076	0.0000	0.0084	0.0058	0.0085	0.0062	0.0000	0.0000	0.0072	0.0000	0.0096	0.0064	0.0128	0.0000	0.0000
KC196115	9636	T	G	NS5	TTT	TTG	NONSYNONYMOUS	0.0000	0.0000	0.0000	0.0000	0.0000	0.0000	0.0000	0.0000	0.0000	0.0000	0.0000	0.0000	0.0000	0.0000	nan	nan	0.0000	0.0000	0.0000	0.0000	0.0000	0.0000	0.0000	0.0000	0.0000	0.0000	0.0000	0.0000	0.0176	0.0000	0.0000	0.0000	0.0000	0.0279
KC196115	9639	G	T	NS5	GAG	GAT	NONSYNONYMOUS	0.0247	0.0000	0.0000	0.0000	0.0000	0.0000	0.0000	0.0000	0.0000	0.0000	0.0000	0.0000	0.0000	0.0000	nan	nan	0.0000	0.0000	0.0000	0.0000	0.0000	0.0000	0.0000	0.0000	0.0000	0.0000	0.0000	0.0000	0.0000	0.0000	0.0000	0.0000	0.0000	0.0000
KC196115	9639	G	A	NS5	GAG	GAA	SYNONYMOUS	0.0000	0.0074	0.0088	0.0078	0.0088	0.0000	0.0076	0.0000	0.0080	0.0086	0.0082	0.0073	0.0091	0.0077	nan	nan	0.0081	0.0088	0.0094	0.0090	0.0000	0.0074	0.0078	0.0088	0.0086	0.0094	0.0000	0.0097	0.0098	0.0000	0.0097	0.0092	0.0121	0.0080
KC196115	9641	A	T	NS5	AAT	ATT	NONSYNONYMOUS	0.0172	0.0000	0.0000	0.0000	0.0000	0.0000	0.0000	0.0000	0.0000	0.0000	0.0000	0.0000	0.0000	0.0000	nan	nan	0.0000	0.0000	0.0000	0.0000	0.0000	0.0000	0.0000	0.0000	0.0000	0.0000	0.0000	0.0000	0.0000	0.0000	0.0000	0.0000	0.0000	0.0000
KC196115	9645	A	C	NS5	GGA	GGC	SYNONYMOUS	0.0105	0.0000	0.0000	0.0000	0.0000	0.0000	0.0000	0.0000	0.0000	0.0000	0.0000	0.0000	0.0000	0.0000	nan	nan	0.0000	0.0000	0.0000	0.0000	0.0000	0.0000	0.0000	0.0000	0.0000	0.0000	0.0000	0.0000	0.0000	0.0000	0.0000	0.0000	0.0000	0.0000
KC196115	9647	A	T	NS5	GAG	GTG	NONSYNONYMOUS	0.0142	0.0000	0.0000	0.0000	0.0000	0.0000	0.0000	0.0000	0.0000	0.0000	0.0000	0.0000	0.0000	0.0000	nan	nan	0.0000	0.0000	0.0000	0.0000	0.0000	0.0000	0.0000	0.0000	0.0000	0.0000	0.0000	0.0000	0.0000	0.0000	0.0000	0.0000	0.0000	0.0000
KC196115	9647	A	C	NS5	GAG	GCG	NONSYNONYMOUS	0.0141	0.0000	0.0000	0.0000	0.0000	0.0000	0.0000	0.0000	0.0000	0.0000	0.0000	0.0000	0.0000	0.0000	nan	nan	0.0000	0.0000	0.0000	0.0000	0.0000	0.0000	0.0000	0.0000	0.0000	0.0000	0.0000	0.0000	0.0000	0.0000	0.0000	0.0000	0.0000	0.0000
KC196115	9648	G	A	NS5	GAG	GAA	SYNONYMOUS	0.0000	0.0000	0.0071	0.0066	0.0054	0.0000	0.0089	0.0130	0.0082	0.0057	0.0050	0.0000	0.0064	0.0000	nan	nan	0.0000	0.0000	0.0066	0.0000	0.0126	0.0068	0.0062	0.0063	0.0087	0.0000	0.0000	0.0000	0.0069	0.0000	0.0079	0.0000	0.0000	0.0062
KC196115	9648	G	T	NS5	GAG	GAT	NONSYNONYMOUS	0.0000	0.0000	0.0000	0.0000	0.0000	0.0000	0.0140	0.0000	0.0000	0.0000	0.0000	0.0000	0.0000	0.0000	nan	nan	0.0000	0.0000	0.0000	0.0000	0.0000	0.0000	0.0000	0.0000	0.0000	0.0000	0.0000	0.0000	0.0000	0.0000	0.0000	0.0000	0.0000	0.0000
KC196115	9654	A	T	NS5	AGA	AGT	NONSYNONYMOUS	0.0138	0.0000	0.0000	0.0000	0.0000	0.0000	0.0000	0.0000	0.0000	0.0000	0.0000	0.0000	0.0000	0.0000	nan	nan	0.0000	0.0000	0.0000	0.0000	0.0000	0.0000	0.0000	0.0000	0.0000	0.0000	0.0000	0.0000	0.0000	0.0000	0.0000	0.0000	0.0000	0.0000
KC196115	9658	A	G	NS5	ACT	GCT	NONSYNONYMOUS	0.0000	0.0000	0.0000	0.0000	0.0000	0.0000	0.0049	0.0000	0.0000	0.0000	0.0000	0.0000	0.0000	0.0000	nan	nan	0.0000	0.3696	0.0235	0.5265	0.0000	0.8336	0.0000	0.4471	0.0000	0.1852	0.0000	0.1947	0.0000	0.2406	0.2969	0.0000	0.0000	0.2331
KC196115	9660	T	C	NS5	ACT	ACC	SYNONYMOUS	0.0000	0.0067	0.0078	0.0076	0.0076	0.0077	0.0057	0.0000	0.0055	0.0079	0.0071	0.0076	0.0071	0.0078	nan	nan	0.0059	0.0000	0.0077	0.0050	0.0000	0.0000	0.0085	0.0051	0.0129	0.0000	0.0000	0.0527	0.0058	0.0076	0.0045	0.0060	0.0103	0.0064
KC196115	9661	A	T	NS5	AGG	TGG	NONSYNONYMOUS	0.0187	0.0000	0.0000	0.0000	0.0000	0.0000	0.0000	0.0000	0.0000	0.0000	0.0000	0.0000	0.0000	0.0000	nan	nan	0.0000	0.0000	0.0000	0.0000	0.0000	0.0000	0.0000	0.0000	0.0000	0.0000	0.0000	0.0000	0.0000	0.0000	0.0000	0.0000	0.0000	0.0000
KC196115	9664	A	T	NS5	ATG	TTG	NONSYNONYMOUS	0.0122	0.0000	0.0000	0.0000	0.0000	0.0000	0.0000	0.0000	0.0000	0.0000	0.0000	0.0000	0.0000	0.0000	nan	nan	0.0000	0.0000	0.0000	0.0000	0.0000	0.0000	0.0000	0.0000	0.0000	0.0000	0.0000	0.0000	0.0000	0.0000	0.0000	0.0000	0.0000	0.0000
KC196115	9665	T	G	NS5	ATG	AGG	NONSYNONYMOUS	0.0173	0.0076	0.0070	0.0080	0.0095	0.0102	0.0075	0.0000	0.0072	0.0073	0.0085	0.0100	0.0089	0.0086	nan	nan	0.0085	0.0060	0.0075	0.0078	0.0000	0.0060	0.0089	0.0066	0.0088	0.0098	0.0000	0.0089	0.0097	0.0093	0.0067	0.0085	0.0087	0.0082
KC196115	9669	G	T	NS5	GCG	GCT	SYNONYMOUS	0.0171	0.0000	0.0000	0.0000	0.0000	0.0000	0.0000	0.0000	0.0000	0.0000	0.0000	0.0000	0.0000	0.0000	nan	nan	0.0000	0.0000	0.0000	0.0000	0.0000	0.0000	0.0000	0.0000	0.0000	0.0000	0.0000	0.0000	0.0000	0.0000	0.0000	0.0000	0.0000	0.0000
KC196115	9673	A	T	NS5	AGT	TGT	NONSYNONYMOUS	0.0345	0.0029	0.0000	0.0000	0.0000	0.0039	0.0019	0.0000	0.0017	0.0024	0.0025	0.0033	0.0000	0.0027	nan	nan	0.0028	0.0000	0.0033	0.0026	0.0000	0.0000	0.0030	0.0000	0.0000	0.0000	0.0000	0.0000	0.0000	0.0000	0.0023	0.0000	0.0046	0.0000
KC196115	9675	T	G	NS5	AGT	AGG	NONSYNONYMOUS	0.0164	0.0000	0.0040	0.0031	0.0040	0.0039	0.0036	0.0000	0.0027	0.0039	0.0032	0.0033	0.0044	0.0000	nan	nan	0.0030	0.0000	0.0000	0.0025	0.0000	0.0033	0.0036	0.0043	0.0037	0.0000	0.0000	0.0048	0.0000	0.0000	0.0034	0.0000	0.0045	0.0037
KC196115	9678	A	C	NS5	GGA	GGC	SYNONYMOUS	0.0117	0.0000	0.0000	0.0000	0.0000	0.0000	0.0000	0.0000	0.0000	0.0000	0.0000	0.0000	0.0000	0.0000	nan	nan	0.0000	0.0000	0.0000	0.0000	0.0000	0.0000	0.0000	0.0000	0.0000	0.0000	0.0000	0.0000	0.0000	0.0000	0.0000	0.0000	0.0000	0.0000
KC196115	9687	T	C	NS5	TGT	TGC	SYNONYMOUS	0.0000	0.0000	0.0000	0.0000	0.0000	0.0000	0.0000	0.0000	0.0014	0.0000	0.0000	0.0000	0.0000	0.0000	nan	nan	0.0000	0.0000	0.0000	0.0000	0.0000	0.0000	0.0000	0.0000	0.0000	0.0000	0.0438	0.0000	0.0000	0.0000	0.0000	0.0034	0.0000	0.0000
KC196115	9697	C	T	NS5	CCG	TCG	NONSYNONYMOUS	0.0000	0.0000	0.0000	0.0000	0.0000	0.0000	0.0000	0.0000	0.0000	0.0000	0.0000	0.0000	0.0000	0.0000	nan	nan	0.0000	0.0000	0.0000	0.0000	0.0000	0.0000	0.0000	0.0000	0.0000	0.0000	0.0000	0.0000	0.0000	0.0000	0.0000	0.0127	0.0000	0.0000
KC196115	9699	G	A	NS5	CCG	CCA	SYNONYMOUS	0.0000	0.0000	0.0307	0.0046	0.0054	0.0118	0.0049	0.0000	0.0045	0.0044	0.0052	0.0000	0.0052	0.0058	nan	nan	0.0051	0.0052	0.0000	0.0049	0.0000	0.0050	0.0053	0.0057	0.0050	0.0070	0.0000	0.0000	0.0067	0.0071	0.0054	0.0060	0.0000	0.0058
KC196115	9701	T	G	NS5	CTG	CGG	NONSYNONYMOUS	0.0000	0.0088	0.0079	0.0089	0.0090	0.0092	0.0093	0.0131	0.0086	0.0094	0.0082	0.0079	0.0085	0.0088	nan	nan	0.0081	0.0080	0.0103	0.0100	0.0000	0.0095	0.0093	0.0077	0.0108	0.0094	0.0000	0.0087	0.0071	0.0107	0.0086	0.0067	0.0097	0.0091
KC196115	9705	T	C	NS5	GAT	GAC	SYNONYMOUS	0.0000	0.0071	0.0061	0.0067	0.0065	0.0072	0.0069	0.0000	0.0057	0.0072	0.0056	0.0063	0.0055	0.0065	nan	nan	0.0062	0.0052	0.0050	0.0064	0.0000	0.0065	0.0064	0.0062	0.0059	0.0066	0.0000	0.0075	0.0081	0.0056	0.0072	0.0101	0.0096	0.0062
KC196115	9740	C	A	NS5	GCA	GAA	NONSYNONYMOUS	0.0000	0.0054	0.0041	0.0000	0.0000	0.0000	0.0040	0.0000	0.0036	0.0046	0.0044	0.0056	0.0000	0.0048	nan	nan	0.0000	0.0000	0.0000	0.0044	0.0000	0.0158	0.0047	0.0035	0.0000	0.0000	0.0000	0.0057	0.0000	0.0000	0.0036	0.0000	0.0000	0.0046
KC196115	9752	T	C	NS5	GTC	GCC	NONSYNONYMOUS	0.0000	0.0066	0.0062	0.0099	0.0081	0.0056	0.0075	0.0066	0.0075	0.0071	0.0072	0.0067	0.0054	0.0074	nan	nan	0.0059	0.0070	0.0076	0.0067	0.0088	0.0063	0.0080	0.0066	0.0085	0.0075	0.0101	0.0075	0.0074	0.0068	0.0074	0.0079	0.0061	0.0069
KC196115	9755	G	A	NS5	AGA	AAA	NONSYNONYMOUS	0.0000	0.0090	0.0104	0.0110	0.0102	0.0099	0.0080	0.0075	0.0088	0.0094	0.0092	0.0085	0.0096	0.0096	nan	nan	0.0099	0.0088	0.0098	0.0101	0.0000	0.0089	0.0098	0.0091	0.0093	0.0064	0.0136	0.0110	0.0093	0.0085	0.0096	0.0101	0.0095	0.0099
KC196115	9763	A	G	NS5	ATC	GTC	NONSYNONYMOUS	0.0000	0.0000	0.0000	0.0000	0.0000	0.0000	0.0000	0.0000	0.0000	0.0000	0.0000	0.0000	0.0000	0.0000	nan	nan	0.0000	0.0000	0.0000	0.0000	0.0000	0.0000	0.0000	0.0000	0.0000	0.0000	0.0160	0.0000	0.0000	0.0000	0.0000	0.0000	0.0000	0.0000
KC196115	9764	T	C	NS5	ATC	ACC	NONSYNONYMOUS	0.0000	0.0154	0.0145	0.0135	0.0162	0.0143	0.0156	0.0192	0.0153	0.0144	0.0153	0.0142	0.0159	0.0158	nan	nan	0.0149	0.0115	0.0139	0.0149	0.0136	0.0133	0.0131	0.0141	0.0149	0.0133	0.0135	0.0156	0.0148	0.0153	0.0149	0.0113	0.0158	0.0144
KC196115	9799	T	C	NS5	TGG	CGG	NONSYNONYMOUS	0.0022	0.0097	0.0076	0.0085	0.0058	0.0059	0.0068	0.0110	0.0061	0.0075	0.0075	0.0065	0.0068	0.0077	nan	nan	0.0074	0.0068	0.0070	0.0078	0.0000	0.0061	0.0072	0.0067	0.0064	0.0000	0.0000	0.0074	0.0080	0.0067	0.0063	0.0081	0.0096	0.0082
KC196115	9799	T	G	NS5	TGG	GGG	NONSYNONYMOUS	0.0000	0.0083	0.0081	0.0074	0.0080	0.0084	0.0071	0.0088	0.0060	0.0081	0.0060	0.0073	0.0066	0.0072	nan	nan	0.0075	0.0054	0.0081	0.0077	0.0095	0.0062	0.0078	0.0070	0.0075	0.0103	0.0000	0.0085	0.0065	0.0071	0.0078	0.0074	0.0098	0.0073
KC196115	9810	T	C	NS5	GTT	GTC	SYNONYMOUS	0.2395	0.0365	0.0212	0.0244	0.0088	0.0102	0.0051	0.0000	0.0054	0.0065	0.0055	0.0057	0.0052	0.0063	nan	nan	0.0067	0.0067	0.0052	0.0063	0.0000	0.0048	0.0071	0.0053	0.0047	0.0071	0.0297	0.0074	0.0237	0.0047	0.0057	0.0424	0.0210	0.0060
KC196115	9813	C	T	NS5	CCC	CCT	SYNONYMOUS	0.0000	0.0075	0.0062	0.0084	0.0076	0.0068	0.0055	0.0000	0.0059	0.0079	0.0078	0.0081	0.0070	0.0076	nan	nan	0.0090	0.0000	0.0084	0.0093	0.0000	0.2920	0.0074	0.1165	0.0079	0.0838	0.0121	0.1019	0.0072	0.1329	0.0339	0.0079	0.0000	0.0520
KC196115	9822	C	A	NS5	TCC	TCA	SYNONYMOUS	0.0000	0.0046	0.0041	0.0037	0.0034	0.0000	0.0029	0.0000	0.0028	0.0037	0.0034	0.0037	0.0043	0.0036	nan	nan	0.0039	0.0033	0.0000	0.0039	0.0107	0.0037	0.0047	0.0038	0.0039	0.0052	0.0000	0.0000	0.0000	0.0035	0.0034	0.0043	0.0000	0.0041
KC196115	9827	A	G	NS5	CAT	CGT	NONSYNONYMOUS	0.0000	0.0000	0.0000	0.0000	0.0000	0.0000	0.0069	0.0000	0.0067	0.0059	0.0000	0.0000	0.0000	0.0067	nan	nan	0.0000	0.0000	0.0000	0.0000	0.0000	0.0056	0.0000	0.0072	0.0000	0.0000	0.0000	0.0000	0.0000	0.0101	0.0063	0.0000	0.0000	0.0000
KC196115	9829	T	A	NS5	TTC	ATC	NONSYNONYMOUS	0.0000	0.0000	0.0000	0.0000	0.0000	0.0141	0.0000	0.0000	0.0127	0.0000	0.0000	0.0000	0.0000	0.0000	nan	nan	0.0000	0.0000	0.0000	0.0000	0.0000	0.0000	0.0000	0.0000	0.0000	0.0000	0.0000	0.0000	0.0123	0.0000	0.0000	0.0000	0.0000	0.0000
KC196115	9829	T	G	NS5	TTC	GTC	NONSYNONYMOUS	0.0000	0.0000	0.0000	0.0000	0.0000	0.0000	0.0000	0.0000	0.0000	0.0000	0.0000	0.0000	0.0000	0.0000	nan	nan	0.0000	0.0000	0.0000	0.0000	0.0000	0.0000	0.0000	0.0000	0.0000	0.0000	0.0000	0.0000	0.0000	0.0000	0.0122	0.0000	0.0000	0.0000
KC196115	9830	T	A	NS5	TTC	TAC	NONSYNONYMOUS	0.0000	0.0135	0.0132	0.0136	0.0144	0.0164	0.0159	0.0171	0.0163	0.0140	0.0149	0.0156	0.0143	0.0143	nan	nan	0.0145	0.0149	0.0136	0.0133	0.0194	0.0133	0.0154	0.0126	0.0149	0.0000	0.0138	0.0127	0.0150	0.0186	0.0147	0.0163	0.0144	0.0140
KC196115	9830	T	C	NS5	TTC	TCC	NONSYNONYMOUS	0.0000	0.0169	0.0204	0.0198	0.0198	0.0176	0.0213	0.0266	0.0218	0.0180	0.0198	0.0204	0.0187	0.0199	nan	nan	0.0187	0.0196	0.0221	0.0181	0.0214	0.0184	0.0186	0.0193	0.0195	0.0156	0.0133	0.0206	0.0176	0.0230	0.0215	0.0195	0.0217	0.0187
KC196115	9839	T	C	NS5	ATT	ACT	NONSYNONYMOUS	0.0000	0.0062	0.0085	0.0080	0.0057	0.0079	0.0074	0.0120	0.0082	0.0066	0.0067	0.0068	0.0086	0.0062	nan	nan	0.0062	0.0062	0.0000	0.0069	0.0000	0.0067	0.0070	0.0068	0.0064	0.0078	0.0000	0.0000	0.0085	0.0084	0.0077	0.0000	0.0074	0.0086
KC196115	9840	T	C	NS5	ATT	ATC	SYNONYMOUS	0.0000	0.0046	0.0046	0.0042	0.0050	0.0047	0.0112	0.0000	0.0048	0.0038	0.0044	0.0037	0.0049	0.0040	nan	nan	0.0044	0.0000	0.0046	0.0046	0.0000	0.0044	0.0037	0.0047	0.0036	0.0000	0.0000	0.0054	0.0050	0.0067	0.0050	0.0000	0.0000	0.0043
KC196115	9875	G	A	NS5	TGC	TAC	NONSYNONYMOUS	0.0000	0.0052	0.0051	0.0071	0.0064	0.0000	0.0056	0.0113	0.0046	0.0054	0.0048	0.0053	0.0058	0.0050	nan	nan	0.0050	0.0053	0.0055	0.0059	0.0000	0.0058	0.0056	0.0057	0.0048	0.0000	0.0086	0.0049	0.0062	0.0092	0.0053	0.0071	0.0000	0.0061
KC196115	9885	G	A	NS5	CAG	CAA	SYNONYMOUS	0.0000	0.0081	0.0000	0.0000	0.0109	0.0000	0.0000	0.0000	0.0031	0.0000	0.0000	0.0000	0.0000	0.0000	nan	nan	0.0000	0.0000	0.0000	0.0000	0.0000	0.0000	0.0000	0.0000	0.0000	0.0000	0.0000	0.0000	0.0000	0.0000	0.0000	0.0000	0.0000	0.0000
KC196115	9888	T	G	NS5	GAT	GAG	NONSYNONYMOUS	0.0000	0.0000	0.0000	0.0000	0.0000	0.0000	0.0000	0.0000	0.0206	0.0000	0.0000	0.0000	0.0000	0.0000	nan	nan	0.0000	0.0000	0.0000	0.0000	0.0000	0.0000	0.0000	0.0000	0.0000	0.0000	0.0000	0.0000	0.0000	0.0000	0.0000	0.0000	0.0000	0.0000
KC196115	9897	T	C	NS5	ATT	ATC	SYNONYMOUS	0.0000	0.0104	0.0074	0.0081	0.0079	0.0083	0.0082	0.0000	0.0069	0.0086	0.0083	0.0091	0.0078	0.0088	nan	nan	0.0087	0.0082	0.0081	0.0087	0.0000	0.0078	0.0081	0.0086	0.0076	0.0087	0.0000	0.0081	0.0079	0.0071	0.0063	0.0079	0.0101	0.0077
KC196115	9899	G	A	NS5	GGC	GAC	NONSYNONYMOUS	0.0020	0.0129	0.0102	0.0106	0.0099	0.0103	0.0105	0.0096	0.0092	0.0120	0.0112	0.0117	0.0130	0.0133	nan	nan	0.0126	0.0140	0.0110	0.0121	0.0000	0.0141	0.0127	0.0135	0.0110	0.0115	0.0107	0.0108	0.0092	0.0125	0.0096	0.0158	0.0092	0.0127
KC196115	9900	C	T	NS5	GGC	GGT	SYNONYMOUS	0.0000	0.0000	0.0000	0.0000	0.0000	0.0000	0.0000	0.0000	0.0000	0.0000	0.0000	0.0000	0.0000	0.0000	nan	nan	0.0000	0.0000	0.0102	0.0000	0.0000	0.0000	0.0000	0.0000	0.0000	0.0000	0.0000	0.0000	0.0000	0.0000	0.0000	0.0000	0.0000	0.0000
KC196115	9901	A	G	NS5	AGG	GGG	NONSYNONYMOUS	0.0030	0.0082	0.0000	0.0000	0.0000	0.0000	0.0063	0.0000	0.0068	0.0071	0.0068	0.0000	0.0000	0.0000	nan	nan	0.0000	0.0000	0.0082	0.0000	0.0113	0.0000	0.0070	0.0000	0.0000	0.0000	0.0000	0.0000	0.0000	0.0000	0.0000	0.0000	0.0000	0.0000
KC196115	9912	T	C	NS5	ATT	ATC	SYNONYMOUS	0.0000	0.0000	0.0000	0.0000	0.0403	0.0000	0.0000	0.0000	0.0000	0.0000	0.0000	0.0000	0.0000	0.0000	nan	nan	0.0000	0.0000	0.0000	0.0000	0.0000	0.0000	0.0000	0.0000	0.0000	0.0000	0.0000	0.0000	0.0000	0.0000	0.0000	0.0000	0.0000	0.0000
KC196115	9913	T	A	NS5	TCC	ACC	NONSYNONYMOUS	0.0000	0.0000	0.0000	0.0090	0.0075	0.0092	0.0080	0.0000	0.0078	0.0077	0.0079	0.0076	0.0089	0.0000	nan	nan	0.0000	0.0000	0.0000	0.0075	0.0000	0.0091	0.0081	0.0000	0.0084	0.0000	0.0000	0.0000	0.0091	0.0101	0.0070	0.0000	0.0000	0.0000
KC196115	9922	G	A	NS5	GCT	ACT	NONSYNONYMOUS	0.0000	0.0077	0.0091	0.0112	0.0079	0.0085	0.0099	0.0000	0.0084	0.0099	0.0084	0.0097	0.0095	0.0092	nan	nan	0.0094	0.0082	0.0092	0.0096	0.0143	0.0093	0.0088	0.0081	0.0108	0.0000	0.0000	0.0105	0.0105	0.0121	0.0086	0.0099	0.0000	0.0084
KC196115	9928	T	C	NS5	TGG	CGG	NONSYNONYMOUS	0.0000	0.0000	0.0000	0.0000	0.0000	0.0000	0.0000	0.0074	0.0029	0.0031	0.0040	0.0040	0.0000	0.0000	nan	nan	0.0000	0.0000	0.0040	0.0030	0.0109	0.0042	0.0039	0.0000	0.0000	0.0000	0.0000	0.0000	0.0000	0.0000	0.0031	0.0000	0.0000	0.0000
KC196115	9930	G	A	NS5	TGG	TGA	NONSENSE	0.0000	0.0065	0.0051	0.0089	0.0069	0.0085	0.0070	0.0074	0.0060	0.0074	0.0068	0.0071	0.0073	0.0050	nan	nan	0.0082	0.0061	0.0081	0.0063	0.0000	0.0058	0.0082	0.0068	0.0073	0.0069	0.0069	0.0075	0.0093	0.0067	0.0074	0.0102	0.0060	0.0068
KC196115	9951	T	C	NS5	TGT	TGC	SYNONYMOUS	0.0063	0.0157	0.0080	0.0080	0.0291	0.0064	0.0045	0.0000	0.0047	0.0056	0.0070	0.0051	0.0049	0.0051	nan	nan	0.0057	0.0039	0.0059	0.0063	0.0000	0.0039	0.0062	0.0055	0.0062	0.0000	0.0121	0.0050	0.0051	0.0061	0.0053	0.0077	0.0180	0.0041
KC196115	9954	G	A	NS5	CTG	CTA	SYNONYMOUS	0.0000	0.0103	0.0052	0.0062	0.0066	0.0000	0.0000	0.0000	0.0044	0.0054	0.0061	0.0000	0.0000	0.0058	nan	nan	0.0058	0.0000	0.0000	0.0058	0.0000	0.0000	0.0061	0.0048	0.0050	0.0000	0.0000	0.0069	0.0000	0.0000	0.0055	0.0000	0.0000	0.0061
KC196115	9955	G	A	NS5	GCC	ACC	NONSYNONYMOUS	0.0000	0.0085	0.0079	0.0074	0.0068	0.0097	0.0062	0.0000	0.0062	0.0068	0.0074	0.0089	0.0000	0.0068	nan	nan	0.0083	0.0092	0.0082	0.0080	0.0090	0.0062	0.0082	0.0066	0.0067	0.0000	0.0104	0.0093	0.0000	0.0074	0.0062	0.0079	0.0000	0.0081
KC196115	9957	C	A	NS5	GCC	GCA	SYNONYMOUS	0.0000	0.0087	0.0055	0.0075	0.0078	0.0069	0.0069	0.0000	0.0064	0.0075	0.0068	0.0074	0.0066	0.0068	nan	nan	0.0087	0.0000	0.0077	0.0070	0.0115	0.0068	0.0066	0.0071	0.0088	0.0091	0.0000	0.0068	0.0070	0.0071	0.0072	0.0000	0.0093	0.0078
KC196115	9999	G	A	NS5	CGG	CGA	SYNONYMOUS	0.0000	0.0067	0.0000	0.0051	0.0055	0.0000	0.0000	0.0000	0.0035	0.0048	0.0000	0.0000	0.0059	0.0052	nan	nan	0.0054	0.0000	0.0000	0.0051	0.0000	0.0054	0.0047	0.0046	0.0049	0.0000	0.0125	0.0000	0.0000	0.0066	0.0042	0.0000	0.0067	0.0063
KC196115	10000	A	G	NS5	AGG	GGG	NONSYNONYMOUS	0.0000	0.0082	0.0077	0.0104	0.0075	0.0095	0.0067	0.0079	0.0080	0.0083	0.0085	0.0092	0.0102	0.0094	nan	nan	0.0079	0.0092	0.0080	0.0086	0.0138	0.0079	0.0089	0.0083	0.0087	0.0083	0.0106	0.0081	0.0059	0.0066	0.0084	0.0079	0.0082	0.0082
KC196115	10001	G	A	NS5	AGG	AAG	NONSYNONYMOUS	0.0000	0.0000	0.0046	0.0058	0.0056	0.0000	0.0000	0.0000	0.0037	0.0051	0.0052	0.0000	0.0000	0.0054	nan	nan	0.0000	0.0000	0.0061	0.0053	0.0000	0.0048	0.0000	0.0047	0.0065	0.0000	0.0146	0.0061	0.0000	0.0000	0.0047	0.0000	0.0000	0.0000
KC196115	10006	C	T	NS5	CTA	TTA	SYNONYMOUS	0.0000	0.0000	0.0000	0.0000	0.0000	0.0000	0.0000	0.0000	0.0000	0.0000	0.0000	0.0000	0.0000	0.0000	nan	nan	0.0000	0.0000	0.0000	0.0000	0.0000	0.0000	0.0000	0.0000	0.0136	0.0393	0.0000	0.0000	0.0000	0.0000	0.0000	0.0000	0.0000	0.0000
KC196115	10013	T	C	NS5	CTC	CCC	NONSYNONYMOUS	0.0000	0.0086	0.0084	0.0093	0.0095	0.0093	0.0088	0.0129	0.0087	0.0089	0.0099	0.0083	0.0081	0.0087	nan	nan	0.0090	0.0086	0.0080	0.0093	0.0156	0.0145	0.0092	0.0091	0.0089	0.0097	0.0000	0.0098	0.0087	0.0105	0.0100	0.0069	0.0097	0.0081
KC196115	10016	T	G	NS5	ATG	AGG	NONSYNONYMOUS	0.0000	0.0071	0.0063	0.0060	0.0084	0.0062	0.0073	0.0000	0.0071	0.0060	0.0062	0.0067	0.0075	0.0065	nan	nan	0.0066	0.0000	0.0064	0.0068	0.0000	0.0070	0.0069	0.0066	0.0068	0.0075	0.0102	0.0054	0.0074	0.0057	0.0069	0.0072	0.0000	0.0057
KC196115	10016	T	C	NS5	ATG	ACG	NONSYNONYMOUS	0.0000	0.0077	0.0079	0.0079	0.0087	0.0078	0.0088	0.0080	0.0078	0.0081	0.0079	0.0074	0.0075	0.0073	nan	nan	0.0075	0.0084	0.0066	0.0096	0.0000	0.0121	0.0079	0.0091	0.0079	0.0068	0.0116	0.0068	0.0069	0.0071	0.0085	0.0097	0.0124	0.0071
KC196115	10019	C	A	NS5	GCA	GAA	NONSYNONYMOUS	0.0000	0.0079	0.0084	0.0122	0.0088	0.0092	0.0102	0.0124	0.0085	0.0094	0.0091	0.0088	0.0091	0.0087	nan	nan	0.0087	0.0093	0.0074	0.0100	0.0000	0.0098	0.0088	0.0086	0.0083	0.0101	0.0000	0.0111	0.0105	0.0090	0.0083	0.0083	0.0000	0.0086
KC196115	10029	C	T	NS5	ATC	ATT	SYNONYMOUS	0.0000	0.0000	0.0000	0.0000	0.0000	0.0000	0.0000	0.0000	0.0000	0.0000	0.0000	0.0000	0.0000	0.0000	nan	nan	0.0000	0.0000	0.0000	0.0000	0.0000	0.0000	0.0000	0.0000	0.0000	0.0000	0.0000	0.0000	0.0000	0.0000	0.0000	0.0000	0.0000	0.0108
KC196115	10062	A	G	NS5	ACA	ACG	SYNONYMOUS	0.0000	0.0067	0.0060	0.0085	0.0061	0.0068	0.0068	0.0100	0.0063	0.0068	0.0061	0.0000	0.0073	0.0070	nan	nan	0.0068	0.0000	0.0064	0.0061	0.0000	0.0050	0.0068	0.0068	0.0068	0.0000	0.0000	0.0078	0.0000	0.0072	0.0065	0.0088	0.0000	0.0000
KC196115	10082	T	C	NS5	ATA	ACA	NONSYNONYMOUS	0.0000	0.0000	0.0000	0.0000	0.0000	0.0000	0.0000	0.0000	0.0015	0.0000	0.0124	0.0000	0.0000	0.0000	nan	nan	0.0000	0.0000	0.0000	0.0021	0.0000	0.0000	0.0000	0.0027	0.0000	0.0000	0.0000	0.0000	0.0000	0.0000	0.0000	0.0000	0.0000	0.0000
KC196115	10095	A	G	NS5	GGA	GGG	SYNONYMOUS	0.0181	0.0060	0.0076	0.0071	0.0000	0.0229	0.0000	0.0000	0.0199	0.0000	0.0000	0.0053	0.0000	0.0260	nan	nan	0.0000	0.0000	0.0000	0.0000	0.0000	0.0000	0.0000	0.0000	0.0000	0.0000	0.0000	0.0000	0.0037	0.0000	0.0000	0.0134	0.0096	0.0000
KC196115	10107	C	T	NS5	ACC	ACT	SYNONYMOUS	0.0000	0.0000	0.0000	0.0000	0.0000	0.0000	0.0000	0.0000	0.0000	0.0000	0.0000	0.0000	0.0000	0.0000	nan	nan	0.0000	0.0000	0.0000	0.0000	0.0000	0.0000	0.0000	0.0000	0.0000	0.0441	0.0000	0.0000	0.0000	0.0000	0.0000	0.0000	0.0000	0.0000
KC196115	10134	C	T	NS5	AAC	AAT	SYNONYMOUS	0.0000	0.0000	0.0000	0.0000	0.0000	0.0000	0.0000	0.0000	0.0056	0.0000	0.0059	0.0000	0.0000	0.0000	nan	nan	0.0000	0.0000	0.0000	0.0000	0.0000	0.0130	0.0000	0.0000	0.0000	0.0000	0.0000	0.0000	0.0000	0.0000	0.0000	0.0000	0.0000	0.0000
KC196115	10135	A	T	NS5	AGG	TGG	NONSYNONYMOUS	0.0000	0.0092	0.0074	0.0076	0.0071	0.0095	0.0067	0.0000	0.0064	0.0068	0.0069	0.0089	0.0000	0.0071	nan	nan	0.0071	0.0080	0.0084	0.0061	0.0000	0.0073	0.0078	0.0000	0.0000	0.0075	0.0000	0.0000	0.0075	0.0104	0.0066	0.0077	0.0088	0.0079
KC196115	10139	T	C	NS5	GTA	GCA	NONSYNONYMOUS	0.0048	0.0087	0.0089	0.0092	0.0093	0.0094	0.0084	0.0114	0.0087	0.0084	0.0087	0.0093	0.0082	0.0088	nan	nan	0.0084	0.0086	0.0089	0.0090	0.0086	0.0088	0.0088	0.0093	0.0084	0.0094	0.0000	0.0097	0.0092	0.0096	0.0087	0.0079	0.0082	0.0097
KC196115	10150	G	A	NS5	GAA	AAA	NONSYNONYMOUS	0.0000	0.0110	0.0111	0.0106	0.0112	0.0109	0.0096	0.0081	0.0094	0.0097	0.0102	0.0114	0.0123	0.0103	nan	nan	0.0104	0.0102	0.0112	0.0119	0.0000	0.0111	0.0106	0.0116	0.0117	0.0116	0.0105	0.0108	0.0103	0.0094	0.0093	0.0106	0.0096	0.0110
KC196115	10156	G	A	NS5	GAA	AAA	NONSYNONYMOUS	0.0000	0.0062	0.0065	0.0063	0.0066	0.0068	0.0067	0.0000	0.0058	0.0064	0.0063	0.0066	0.0072	0.0064	nan	nan	0.0061	0.0000	0.0070	0.0066	0.0000	0.0055	0.0065	0.0056	0.0062	0.0000	0.0000	0.0069	0.0074	0.0100	0.0064	0.0062	0.0000	0.0062
KC196115	10163	T	C	NS5	ATG	ACG	NONSYNONYMOUS	0.0000	0.0130	0.0125	0.0125	0.0135	0.0121	0.0119	0.0081	0.0118	0.0135	0.0123	0.0144	0.0160	0.0124	nan	nan	0.0125	0.0119	0.0126	0.0134	0.0122	0.0126	0.0137	0.0130	0.0116	0.0138	0.0122	0.0129	0.0130	0.0209	0.0127	0.0130	0.0124	0.0131
KC196115	10164	G	A	NS5	ATG	ATA	NONSYNONYMOUS	0.0000	0.0078	0.0083	0.0086	0.0096	0.0080	0.0087	0.0000	0.0079	0.0102	0.0100	0.0086	0.0103	0.0097	nan	nan	0.0092	0.0080	0.0086	0.0092	0.0000	0.0091	0.0091	0.0083	0.0079	0.0108	0.0000	0.0076	0.0097	0.0117	0.0084	0.0096	0.0113	0.0087
KC196115	10166	T	C	NS5	ATG	ACG	NONSYNONYMOUS	0.0025	0.0092	0.0082	0.0084	0.0077	0.0073	0.0082	0.0131	0.0073	0.0090	0.0086	0.0092	0.0087	0.0075	nan	nan	0.0079	0.0078	0.0093	0.0086	0.0000	0.0079	0.0087	0.0077	0.0077	0.0102	0.0130	0.0076	0.0077	0.0117	0.0078	0.0097	0.0108	0.0089
KC196115	10170	C	A	NS5	GAC	GAA	NONSYNONYMOUS	0.0000	0.0252	0.0247	0.0234	0.0245	0.0249	0.0244	0.0124	0.0214	0.0261	0.0232	0.0228	0.0247	0.0248	nan	nan	0.0238	0.0253	0.0237	0.0238	0.0131	0.0229	0.0237	0.0218	0.0286	0.0331	0.0222	0.0315	0.0278	0.0201	0.0267	0.0248	0.0236	0.0280
KC196115	10178	C	A	NS5	CCA	CAA	NONSYNONYMOUS	0.0000	0.0104	0.0089	0.0000	0.0000	0.0000	0.0000	0.0000	0.0000	0.0093	0.0095	0.0092	0.0099	0.0095	nan	nan	0.0096	0.0117	0.0114	0.0099	0.0000	0.0000	0.0098	0.0088	0.0098	0.0000	0.0000	0.0105	0.0000	0.0000	0.0092	0.0108	0.0000	0.0106
KC196115	10181	T	C	NS5	ATC	ACC	NONSYNONYMOUS	0.0000	0.0058	0.0056	0.0062	0.0048	0.0069	0.0063	0.0112	0.0073	0.0051	0.0048	0.0053	0.0058	0.0052	nan	nan	0.0057	0.0059	0.0047	0.0049	0.0000	0.0081	0.0056	0.0062	0.0064	0.0000	0.0000	0.0050	0.0077	0.0082	0.0062	0.0052	0.0000	0.0057
KC196115	10211	G	A	NS5	GGA	GAA	NONSYNONYMOUS	0.0000	0.0365	0.0346	0.0340	0.0354	0.0349	0.0349	0.0381	0.0340	0.0371	0.0344	0.0355	0.0365	0.0343	nan	nan	0.0352	0.0354	0.0358	0.0371	0.0212	0.0313	0.0349	0.0313	0.0418	0.0412	0.0406	0.0421	0.0402	0.0329	0.0398	0.0376	0.0407	0.0433
KC196115	10215	G	A	NS5	AAG	AAA	SYNONYMOUS	0.0000	0.0095	0.0038	0.0037	0.0192	0.0000	0.0033	0.0000	0.0029	0.0032	0.0037	0.0038	0.0046	0.0038	nan	nan	0.0035	0.0000	0.0000	0.0033	0.0000	0.0032	0.0000	0.0041	0.0040	0.0055	0.0000	0.0039	0.0000	0.0041	0.0035	0.0040	0.0000	0.0038
KC196115	10225	A	G	NS5	ATC	GTC	NONSYNONYMOUS	0.0000	0.0000	0.0000	0.0000	0.0000	0.0000	0.0118	0.0000	0.0000	0.0000	0.0000	0.0000	0.0000	0.0000	nan	nan	0.0000	0.0000	0.0000	0.0000	0.0000	0.0000	0.0000	0.0000	0.0000	0.0000	0.0000	0.0000	0.0000	0.0000	0.0000	0.0000	0.0000	0.0000
KC196115	10226	T	C	NS5	ATC	ACC	NONSYNONYMOUS	0.0028	0.0093	0.0075	0.0074	0.0061	0.0068	0.0057	0.0000	0.0067	0.0078	0.0072	0.0073	0.0064	0.0081	nan	nan	0.0072	0.0079	0.0088	0.0071	0.0000	0.0066	0.0082	0.0067	0.0080	0.0100	0.0000	0.0081	0.0082	0.0094	0.0067	0.0083	0.0047	0.0074
KC196115	10233	T	G	NS5	TGT	TGG	NONSYNONYMOUS	0.0000	0.0113	0.0096	0.0115	0.0098	0.0113	0.0110	0.0115	0.0091	0.0103	0.0097	0.0106	0.0106	0.0099	nan	nan	0.0102	0.0112	0.0110	0.0100	0.0092	0.0100	0.0107	0.0108	0.0098	0.0112	0.0094	0.0095	0.0091	0.0109	0.0091	0.0109	0.0104	0.0102
KC196115	10239	T	C	NS5	AGT	AGC	SYNONYMOUS	0.0000	0.0034	0.0030	0.0050	0.0040	0.0047	0.0032	0.0000	0.0038	0.0035	0.0038	0.0040	0.0034	0.0035	nan	nan	0.0038	0.0040	0.0138	0.0037	0.0000	0.0035	0.0040	0.0039	0.0033	0.0045	0.0000	0.0039	0.0000	0.0056	0.0036	0.0053	0.0054	0.0051
KC196115	10255	T	C	NS5	TCC	CCC	NONSYNONYMOUS	0.0000	0.0069	0.0061	0.0072	0.0064	0.0073	0.0059	0.0107	0.0062	0.0065	0.0059	0.0066	0.0070	0.0062	nan	nan	0.0064	0.0078	0.0061	0.0061	0.0072	0.0089	0.0063	0.0071	0.0073	0.0074	0.0068	0.0073	0.0081	0.0088	0.0065	0.0049	0.0072	0.0055
KC196115	10260	G	A	NS5	AGG	AGA	SYNONYMOUS	0.0000	0.0000	0.0000	0.0000	0.0000	0.0000	0.0000	0.0000	0.0000	0.0000	0.0000	0.0000	0.0000	0.0000	nan	nan	0.0000	0.0000	0.0000	0.0000	0.0000	0.0000	0.0000	0.0000	0.0158	0.0000	0.0000	0.0000	0.0000	0.0000	0.0086	0.0000	0.0000	0.0000
KC196115	10270	G	A	NS5	GCT	ACT	NONSYNONYMOUS	0.0000	0.0000	0.0000	0.0000	0.0105	0.0096	0.0087	0.0000	0.0092	0.0083	0.0100	0.0095	0.0000	0.0090	nan	nan	0.0082	0.0000	0.0000	0.0088	0.0000	0.0126	0.0000	0.0104	0.0000	0.0000	0.0000	0.0000	0.0000	0.0000	0.0081	0.0000	0.0000	0.0000
KC196115	10282	C	T	NS5	CAC	TAC	NONSYNONYMOUS	0.0000	0.0000	0.0000	0.0000	0.0000	0.0000	0.0000	0.0000	0.0000	0.0000	0.0148	0.0000	0.0000	0.0000	nan	nan	0.0000	0.0000	0.0000	0.0000	0.0000	0.0000	0.0000	0.0000	0.0000	0.0000	0.0000	0.0000	0.0000	0.0000	0.0000	0.0000	0.0000	0.0000
KC196115	10289	C	A	NS5	GCA	GAA	NONSYNONYMOUS	0.0000	0.0092	0.0099	0.0116	0.0091	0.0114	0.0098	0.0115	0.0115	0.0082	0.0082	0.0096	0.0000	0.0093	nan	nan	0.0084	0.0100	0.0094	0.0093	0.0000	0.0133	0.0087	0.0088	0.0102	0.0000	0.0000	0.0078	0.0091	0.0104	0.0106	0.0090	0.0000	0.0097
KC196115	10293	A	T	NS5	ATA	ATT	SYNONYMOUS	0.0000	0.0000	0.0000	0.0000	0.0000	0.0000	0.0000	0.0000	0.0000	0.0000	0.0185	0.0000	0.0000	0.0000	nan	nan	0.0000	0.0000	0.0000	0.0000	0.0000	0.0000	0.0000	0.0000	0.0000	0.0000	0.0000	0.0000	0.0000	0.0000	0.0000	0.0000	0.0000	0.0000
KC196115	10301	T	C	NS5	GTG	GCG	NONSYNONYMOUS	0.0000	0.0066	0.0077	0.0075	0.0083	0.0068	0.0076	0.0000	0.0068	0.0074	0.0075	0.0071	0.0083	0.0078	nan	nan	0.0076	0.0080	0.0071	0.0073	0.0000	0.0069	0.0075	0.0066	0.0074	0.0076	0.0109	0.0070	0.0071	0.0095	0.0086	0.0077	0.0070	0.0082
KC196115	10308	C	T	NS5	GCC	GCT	SYNONYMOUS	0.0000	0.0000	0.0000	0.0153	0.0000	0.0000	0.1285	0.0000	0.0000	0.3528	0.0000	0.0000	0.5261	0.0000	nan	nan	0.0000	0.0000	0.0000	0.0000	0.0000	0.0000	0.0000	0.0000	0.0000	0.0000	0.0000	0.0000	0.0000	0.0000	0.0000	0.0000	0.0000	0.0000
KC196115	10313	T	C	NS5	ATT	ACT	NONSYNONYMOUS	0.0000	0.0132	0.0111	0.0142	0.0124	0.0114	0.0124	0.0164	0.0131	0.0126	0.0108	0.0126	0.0104	0.0111	nan	nan	0.0126	0.0138	0.0105	0.0128	0.0162	0.0086	0.0134	0.0115	0.0122	0.0107	0.0094	0.0124	0.0141	0.0168	0.0134	0.0091	0.0135	0.0120
KC196115	10316	G	A	NS5	GGA	GAA	NONSYNONYMOUS	0.0000	0.0269	0.0247	0.0277	0.0293	0.0304	0.0258	0.0187	0.0246	0.0278	0.0268	0.0260	0.0324	0.0296	nan	nan	0.0262	0.0265	0.0278	0.0268	0.0175	0.0184	0.0267	0.0214	0.0207	0.0223	0.0299	0.0232	0.0239	0.0220	0.0215	0.0198	0.0238	0.0226
KC196115	10317	A	G	NS5	GGA	GGG	SYNONYMOUS	0.0000	0.0000	0.0000	0.0000	0.0000	0.0000	0.0000	0.0000	0.0000	0.0000	0.0000	0.0000	0.0000	0.0000	nan	nan	0.0000	0.0000	0.0000	0.0000	0.0000	0.0000	0.0189	0.0000	0.0535	0.0585	0.0000	0.0000	0.0000	0.0000	0.0109	0.0000	0.0000	0.0000
KC196115	10321	G	A	NS5	GAA	AAA	NONSYNONYMOUS	0.0000	0.0464	0.0396	0.0473	0.0446	0.0533	0.0444	0.0397	0.0381	0.0464	0.0413	0.0455	0.0519	0.0484	nan	nan	0.0435	0.0444	0.0435	0.0439	0.0251	0.0300	0.0423	0.0332	0.0316	0.0343	0.0271	0.0334	0.0335	0.0294	0.0272	0.0321	0.0347	0.0297
KC196115	10324	A	G	NS5	AAT	GAT	NONSYNONYMOUS	0.0000	0.0000	0.0000	0.0000	0.0000	0.0000	0.0000	0.0000	0.0000	0.0000	0.0000	0.0000	0.0000	0.0000	nan	nan	0.0000	0.0000	0.0000	0.0000	0.0000	0.0000	0.0218	0.0000	0.0000	0.0000	0.0000	0.0000	0.0000	0.0000	0.0000	0.0000	0.0000	0.0000
KC196115	10335	T	C	NS5	GAT	GAC	SYNONYMOUS	0.0000	0.0139	0.0034	0.0047	0.0097	0.0000	0.0038	0.0000	0.0034	0.0035	0.0036	0.0039	0.0000	0.0037	nan	nan	0.0033	0.0038	0.0000	0.0039	0.0000	0.0000	0.0000	0.0000	0.0034	0.0000	0.0000	0.0039	0.0000	0.0031	0.0044	0.0000	0.0000	0.0031
KC196115	10361	A	G	NS5	GAG	GGG	NONSYNONYMOUS	0.0000	0.0000	0.0000	0.0032	0.0000	0.0033	0.0024	0.0000	0.0026	0.0000	0.0023	0.0000	0.0000	0.0000	nan	nan	0.0000	0.0035	0.0000	0.0025	0.0000	0.0028	0.0000	0.0000	0.0000	0.0000	0.0000	0.0000	0.0034	0.0033	0.0152	0.0000	0.0049	0.0031
KC196115	10368	A	G	NS5	GTA	GTG	SYNONYMOUS	0.0000	0.0000	0.0000	0.0000	0.0000	0.0000	0.0000	0.0000	0.0000	0.0000	0.0000	0.0000	0.0000	0.0239	nan	nan	0.0000	0.0000	0.0000	0.0000	0.0000	0.0000	0.0000	0.0000	0.0000	0.0000	0.0000	0.0000	0.0000	0.0000	0.0000	0.0000	0.0000	0.0000
KC196115	10376	A	T	NS5	CAG	CTG	NONSYNONYMOUS	0.0000	0.0139	0.0127	0.0127	0.0128	0.0159	0.0115	0.0122	0.0110	0.0149	0.0127	0.0165	0.0135	0.0154	nan	nan	0.0152	0.0130	0.0149	0.0136	0.0161	0.0140	0.0141	0.0139	0.0127	0.0158	0.0136	0.0139	0.0134	0.0180	0.0110	0.0122	0.0140	0.0134
KC196115	10376	A	G	NS5	CAG	CGG	NONSYNONYMOUS	0.0000	0.0103	0.0118	0.0112	0.0099	0.0122	0.0107	0.0000	0.0092	0.0115	0.0107	0.0145	0.0117	0.0128	nan	nan	0.0108	0.0134	0.0115	0.0114	0.0107	0.0120	0.0127	0.0134	0.0104	0.0112	0.0000	0.0092	0.0099	0.0140	0.0091	0.0117	0.0113	0.0109
KC196115	10377	G	A	NS5	CAG	CAA	SYNONYMOUS	0.0000	0.0106	0.0108	0.0083	0.0097	0.0115	0.0097	0.0000	0.0082	0.0106	0.0100	0.0119	0.0122	0.0107	nan	nan	0.0099	0.0105	0.0134	0.0102	0.0000	0.0119	0.0108	0.0120	0.0088	0.0000	0.0000	0.0094	0.0106	0.0116	0.0085	0.0000	0.0000	0.0000
KC196115	10377	G	T	NS5	CAG	CAT	NONSYNONYMOUS	0.0000	0.0000	0.0000	0.0000	0.0000	0.0000	0.0078	0.0000	0.0000	0.0087	0.0000	0.0101	0.0000	0.0000	nan	nan	0.0000	0.0000	0.0000	0.0000	0.0000	0.0000	0.0000	0.0097	0.0000	0.0000	0.0000	0.0000	0.0000	0.0000	0.0067	0.0000	0.0000	0.0000
KC196115	10378	G	A	NS5	GAG	AAG	NONSYNONYMOUS	0.0000	0.0115	0.0109	0.0108	0.0098	0.0111	0.0100	0.0000	0.0089	0.0117	0.0101	0.0121	0.0115	0.0134	nan	nan	0.0124	0.0122	0.0000	0.0122	0.0125	0.0122	0.0121	0.0131	0.0102	0.0000	0.0160	0.0105	0.0125	0.0137	0.0091	0.0115	0.0000	0.0000
KC196115	10379	A	G	NS5	GAG	GGG	NONSYNONYMOUS	0.0000	0.0099	0.0086	0.0087	0.0089	0.0082	0.0083	0.0000	0.0077	0.0094	0.0082	0.0118	0.0090	0.0096	nan	nan	0.0091	0.0108	0.0105	0.0088	0.0093	0.0086	0.0097	0.0097	0.0077	0.0102	0.0000	0.0091	0.0079	0.0107	0.0078	0.0093	0.0095	0.0069
KC196115	10381	G	A	NS5	GAC	AAC	NONSYNONYMOUS	0.0000	0.0000	0.0000	0.0000	0.0000	0.0000	0.0000	0.0000	0.0000	0.0000	0.0000	0.0000	0.0000	0.0000	nan	nan	0.0000	0.0000	0.0000	0.0000	0.0163	0.0000	0.0000	0.0000	0.0000	0.0000	0.0000	0.0000	0.0000	0.0000	0.0000	0.0000	0.0000	0.0000
KC196115	10392	T	C	NS5	ATT	ATC	SYNONYMOUS	0.0000	0.0000	0.0000	0.0000	0.0000	0.0000	0.0000	0.0000	0.0000	0.0000	0.0000	0.0000	0.0000	0.0000	nan	nan	0.0000	0.0091	0.0000	0.0073	0.0000	0.0000	0.0000	0.0000	0.0000	0.0000	0.0000	0.0000	0.0000	0.0102	0.0000	0.0000	0.0000	0.0000
KC196115	10395	G	A	NS5	TAG	TAA	SYNONYMOUS	0.0000	0.0066	0.0071	0.0057	0.0060	0.0059	0.0063	0.0000	0.0062	0.0072	0.0072	0.0066	0.0066	0.0064	nan	nan	0.0071	0.0067	0.0075	0.0064	0.0000	0.0063	0.0061	0.0065	0.0067	0.0069	0.0105	0.0059	0.0060	0.0086	0.0071	0.0058	0.0064	0.0069
KC196115	10400	G	A	3'UTR	NA	NA	NONCODING	0.0000	0.0000	0.0107	0.0000	0.0000	0.0000	0.0000	0.0000	0.0000	0.0000	0.0000	0.0000	0.0000	0.0000	nan	nan	0.0000	0.0000	0.0000	0.0000	0.0000	0.0000	0.0000	0.0000	0.0000	0.0000	0.0000	0.0000	0.0000	0.0000	0.0000	0.0000	0.0000	0.0000
KC196115	10402	T	A	3'UTR	NA	NA	NONCODING	0.0040	0.0064	0.0047	0.0048	0.0049	0.0068	0.0050	0.0000	0.0045	0.0065	0.0051	0.0078	0.0064	0.0064	nan	nan	0.0054	0.0071	0.0068	0.0078	0.0000	0.0045	0.0068	0.0062	0.0057	0.0091	0.0000	0.0058	0.0265	0.0061	0.0050	0.0062	0.0077	0.0058
KC196115	10402	T	C	3'UTR	NA	NA	NONCODING	0.0045	0.0090	0.0090	0.0097	0.0090	0.0105	0.0089	0.0000	0.0087	0.0089	0.0099	0.0099	0.0098	0.0100	nan	nan	0.0092	0.0133	0.0084	0.0100	0.0000	0.0082	0.0107	0.0081	0.0083	0.0102	0.0000	0.0086	0.0077	0.0122	0.0080	0.0095	0.0000	0.0076
KC196115	10408	C	A	3'UTR	NA	NA	NONCODING	0.0000	0.0000	0.0000	0.0000	0.0129	0.0000	0.0000	0.0000	0.0000	0.0000	0.0000	0.0000	0.0000	0.0000	nan	nan	0.0000	0.0000	0.0000	0.0000	0.0000	0.0000	0.0000	0.0000	0.0000	0.0000	0.0000	0.0000	0.0000	0.0000	0.0000	0.0000	0.0000	0.0000
KC196115	10409	A	G	3'UTR	NA	NA	NONCODING	0.3052	0.6028	0.1710	0.4446	0.6576	0.1276	0.2010	0.9972	0.1778	0.0074	0.9935	0.0345	0.0000	0.0115	nan	nan	0.0000	0.0000	0.0000	0.0000	0.0000	0.0000	0.0000	0.0000	0.0000	0.0000	0.2452	0.0097	0.4187	0.0000	0.0000	0.4056	0.3745	0.0000
KC196115	10414	C	T	3'UTR	NA	NA	NONCODING	0.0000	0.0000	0.0000	0.0000	0.0000	0.0000	0.0000	0.0000	0.0000	0.0000	0.0000	0.0000	0.0000	0.0000	nan	nan	0.0000	0.0000	0.0072	0.0000	0.0120	0.0000	0.0000	0.0000	0.0000	0.0000	0.0000	0.0000	0.0000	0.0000	0.0000	0.0000	0.0000	0.0000
KC196115	10416	T	C	3'UTR	NA	NA	NONCODING	0.0000	0.0090	0.0106	0.0116	0.0079	0.0097	0.0098	0.0000	0.0109	0.0088	0.0076	0.0104	0.0087	0.0097	nan	nan	0.0082	0.0091	0.0101	0.0087	0.0222	0.0106	0.0096	0.0097	0.0098	0.0070	0.0096	0.0086	0.0084	0.0096	0.0096	0.0085	0.0103	0.0104
KC196115	10419	T	C	3'UTR	NA	NA	NONCODING	0.0000	0.0087	0.0102	0.0116	0.0105	0.0128	0.0128	0.0000	0.0109	0.0103	0.0085	0.0110	0.0109	0.0101	nan	nan	0.0114	0.0106	0.0088	0.0105	0.0000	0.0100	0.0100	0.0103	0.0116	0.0075	0.0000	0.0116	0.0114	0.0123	0.0108	0.0098	0.0114	0.0113
KC196115	10420	G	A	3'UTR	NA	NA	NONCODING	0.0000	0.0104	0.0104	0.0105	0.0097	0.0110	0.0122	0.0000	0.0116	0.0108	0.0079	0.0120	0.0108	0.0114	nan	nan	0.0104	0.0093	0.0131	0.0104	0.0196	0.0113	0.0105	0.0107	0.0108	0.0122	0.0000	0.0110	0.0115	0.0156	0.0120	0.0092	0.0000	0.0095
KC196115	10420	G	C	3'UTR	NA	NA	NONCODING	0.0000	0.0081	0.0000	0.0078	0.0084	0.0077	0.0093	0.0000	0.0083	0.0072	0.0079	0.0080	0.0080	0.0000	nan	nan	0.0079	0.0085	0.0000	0.0085	0.0000	0.0093	0.0081	0.0079	0.0088	0.0088	0.0000	0.0061	0.0082	0.0117	0.0090	0.0000	0.0088	0.0077
KC196115	10421	T	G	3'UTR	NA	NA	NONCODING	0.0000	0.0117	0.0135	0.0151	0.0120	0.0121	0.0148	0.0360	0.0154	0.0236	0.0114	0.0117	0.0116	0.0162	nan	nan	0.0113	0.0116	0.0863	0.0119	0.0352	0.0147	0.0142	0.0162	0.0144	0.0351	0.0000	0.0091	0.0126	0.0160	0.0128	0.0118	0.1318	0.0238
KC196115	10421	T	C	3'UTR	NA	NA	NONCODING	0.0000	0.0115	0.0140	0.0111	0.0102	0.0119	0.0129	0.0000	0.0138	0.0123	0.0101	0.0132	0.0122	0.0133	nan	nan	0.0130	0.0137	0.0000	0.0127	0.0000	0.0125	0.0136	0.0143	0.0131	0.0147	0.0000	0.0112	0.0107	0.0156	0.0136	0.0096	0.0000	0.0136
KC196115	10421	T	A	3'UTR	NA	NA	NONCODING	0.0000	0.0000	0.0000	0.0000	0.0000	0.0082	0.0060	0.0000	0.0067	0.0000	0.0058	0.0070	0.0069	0.0000	nan	nan	0.0068	0.0000	0.0000	0.0062	0.0000	0.0062	0.0070	0.0000	0.0000	0.0000	0.0000	0.0064	0.0068	0.0094	0.0130	0.0000	0.0000	0.0000
KC196115	10423	A	G	3'UTR	NA	NA	NONCODING	0.0000	0.0000	0.0054	0.0047	0.0000	0.0000	0.0050	0.0000	0.0054	0.0045	0.0046	0.0000	0.0000	0.0042	nan	nan	0.0039	0.0052	0.0050	0.0048	0.0111	0.0050	0.0049	0.0046	0.0043	0.0000	0.0000	0.0000	0.0063	0.0052	0.0051	0.0000	0.0000	0.0049
KC196115	10426	T	C	3'UTR	NA	NA	NONCODING	0.0000	0.0083	0.0091	0.0093	0.0094	0.0112	0.0119	0.0000	0.0092	0.0103	0.0065	0.0092	0.0081	0.0101	nan	nan	0.0101	0.0089	0.0088	0.0096	0.0185	0.0094	0.0096	0.0099	0.0099	0.0085	0.0092	0.0111	0.0082	0.0157	0.0101	0.0089	0.0074	0.0089
KC196115	10429	G	A	3'UTR	NA	NA	NONCODING	0.0000	0.0140	0.0135	0.0129	0.0168	0.0145	0.0132	0.0120	0.0133	0.0144	0.0132	0.0136	0.0137	0.0137	nan	nan	0.0119	0.0137	0.0132	0.0146	0.0000	0.0111	0.0136	0.0116	0.0147	0.0155	0.0111	0.0118	0.0167	0.0155	0.0146	0.0131	0.0166	0.0134
KC196115	10435	G	T	3'UTR	NA	NA	NONCODING	0.0114	0.0000	0.0000	0.0000	0.0000	0.0000	0.0000	0.0000	0.0000	0.0000	0.0000	0.0000	0.0000	0.0000	nan	nan	0.0000	0.0000	0.0000	0.0000	0.0000	0.0000	0.0000	0.0000	0.0000	0.0000	0.0000	0.0000	0.0000	0.0000	0.0000	0.0000	0.0000	0.0000
KC196115	10435	G	A	3'UTR	NA	NA	NONCODING	0.0000	0.0000	0.0000	0.0000	0.0000	0.0000	0.0000	0.0000	0.0000	0.0000	0.0000	0.0000	0.0000	0.0000	nan	nan	0.0000	0.0000	0.0000	0.0000	0.0000	0.0000	0.0000	0.0000	0.0000	0.0000	0.0000	0.0000	0.0000	0.0000	0.0000	0.0000	0.0121	0.0000
KC196115	10436	T	G	3'UTR	NA	NA	NONCODING	0.0000	0.0079	0.0077	0.0079	0.0081	0.0070	0.0080	0.0117	0.0078	0.0068	0.0073	0.0062	0.0072	0.0083	nan	nan	0.0072	0.0000	0.0069	0.0074	0.0000	0.0074	0.0070	0.0083	0.0076	0.0087	0.0125	0.0082	0.0081	0.0086	0.0077	0.0100	0.0094	0.0061
KC196115	10436	T	C	3'UTR	NA	NA	NONCODING	0.0000	0.0084	0.0093	0.0108	0.0092	0.0126	0.0089	0.0122	0.0098	0.0089	0.0107	0.0086	0.0090	0.0086	nan	nan	0.0082	0.0096	0.0068	0.0100	0.0000	0.0088	0.0086	0.0087	0.0112	0.0083	0.0149	0.0091	0.0141	0.0105	0.0106	0.0099	0.0094	0.0110
KC196115	10437	G	A	3'UTR	NA	NA	NONCODING	0.0000	0.0000	0.0000	0.0000	0.0062	0.0000	0.0066	0.0000	0.0053	0.0054	0.0000	0.0000	0.0000	0.0069	nan	nan	0.0059	0.0000	0.0000	0.0054	0.0000	0.0000	0.0058	0.0067	0.0074	0.0000	0.0000	0.0081	0.0092	0.0104	0.0064	0.0000	0.0000	0.0000
KC196115	10442	T	G	3'UTR	NA	NA	NONCODING	0.0096	0.0123	0.0126	0.0145	0.0147	0.0125	0.0111	0.0190	0.0116	0.0104	0.0122	0.0119	0.0116	0.0110	nan	nan	0.0132	0.0121	0.0101	0.0121	0.0214	0.0082	0.0137	0.0112	0.0098	0.0086	0.0121	0.0111	0.0127	0.0155	0.0098	0.0104	0.0130	0.0104
KC196115	10442	T	A	3'UTR	NA	NA	NONCODING	0.0000	0.0000	0.0000	0.0067	0.0000	0.0203	0.0057	0.0000	0.0152	0.0063	0.0059	0.0000	0.0066	0.0065	nan	nan	0.0000	0.0000	0.0000	0.0054	0.0000	0.0059	0.0000	0.0000	0.0000	0.0083	0.0000	0.0000	0.0000	0.0000	0.0000	0.0000	0.0000	0.0000
KC196115	10461	G	T	3'UTR	NA	NA	NONCODING	0.0000	0.0000	0.0000	0.0000	0.0000	0.0000	0.0000	0.0000	0.0000	0.0000	0.0000	0.0000	0.0000	0.0000	nan	nan	0.0000	0.0000	0.0000	0.0000	0.0000	0.0000	0.0000	0.0000	0.0000	0.0000	0.0000	0.0000	0.0000	0.0000	0.0000	0.0122	0.0000	0.0000
KC196115	10474	A	G	3'UTR	NA	NA	NONCODING	0.0000	0.0105	0.0000	0.0000	0.0078	0.0000	0.0000	0.0000	0.0000	0.0000	0.0000	0.0000	0.0000	0.0000	nan	nan	0.0000	0.0000	0.0000	0.0000	0.0000	0.0000	0.0000	0.0000	0.0000	0.0000	0.0000	0.0000	0.0000	0.0000	0.0000	0.0000	0.0000	0.0000
KC196115	10479	G	A	3'UTR	NA	NA	NONCODING	0.0000	0.0000	0.0000	0.0000	0.0000	0.0000	0.0000	0.0000	0.0000	0.0000	0.0000	0.0000	0.0000	0.0000	nan	nan	0.0000	0.0000	0.0000	0.0000	0.0146	0.0000	0.0000	0.0000	0.0000	0.0000	0.0000	0.0000	0.0000	0.0000	0.0000	0.0000	0.0000	0.0000
KC196115	10511	A	G	3'UTR	NA	NA	NONCODING	0.0000	0.0000	0.0000	0.0000	0.0000	0.0000	0.0000	0.0000	0.0000	0.0000	0.0000	0.0000	0.0000	0.0000	nan	nan	0.0000	0.0000	0.0107	0.0000	0.0000	0.0000	0.0000	0.0000	0.0000	0.0000	0.0000	0.0000	0.0000	0.0000	0.0000	0.0000	0.0000	0.0000
KC196115	10521	T	C	3'UTR	NA	NA	NONCODING	0.0000	0.0000	0.0000	0.0000	0.0000	0.0000	0.0000	0.0000	0.0000	0.0000	0.0000	0.0000	0.0000	0.0000	nan	nan	0.0000	0.0000	0.0000	0.0000	0.0000	0.0000	0.0000	0.0000	0.0000	0.0000	0.0000	0.0000	0.0000	0.0000	0.0000	0.0173	0.0000	0.0000
KC196115	10541	G	A	3'UTR	NA	NA	NONCODING	0.0000	0.0000	0.0000	0.0000	0.0000	0.0000	0.0034	0.0000	0.0026	0.0034	0.0031	0.0000	0.0000	0.0000	nan	nan	0.0037	0.0000	0.0121	0.0000	0.0000	0.0000	0.0000	0.0000	0.0036	0.0000	0.0000	0.0000	0.0000	0.0000	0.0032	0.0000	0.0000	0.0000
KC196115	10546	G	A	3'UTR	NA	NA	NONCODING	0.0000	0.0210	0.0285	0.0287	0.0245	0.0324	0.0170	0.0379	0.0317	0.0149	0.0281	0.0266	0.0172	0.0263	nan	nan	0.0245	0.0258	0.0267	0.0286	0.0255	0.0281	0.0288	0.0256	0.0351	0.0355	0.0196	0.0327	0.0272	0.0316	0.0322	0.0255	0.0259	0.0353
KC196115	10547	A	G	3'UTR	NA	NA	NONCODING	0.1857	0.1719	0.0538	0.1361	0.1637	0.0316	0.4849	0.0000	0.0199	0.4702	0.0000	0.0000	0.2978	0.0000	nan	nan	0.0000	0.0000	0.0000	0.0000	0.0000	0.0000	0.0000	0.0000	0.0000	0.0000	0.3175	0.0000	0.1173	0.0000	0.0000	0.2474	0.2392	0.0000
KC196115	10554	T	A	3'UTR	NA	NA	NONCODING	0.0000	0.0066	0.0075	0.0074	0.0087	0.0076	0.0071	0.0125	0.0074	0.0066	0.0077	0.0067	0.0065	0.0073	nan	nan	0.0066	0.0066	0.0081	0.0061	0.0000	0.0084	0.0080	0.0047	0.0091	0.0000	0.0000	0.0000	0.0059	0.0069	0.0055	0.0000	0.0000	0.0063
KC196115	10554	T	C	3'UTR	NA	NA	NONCODING	0.0000	0.0138	0.0146	0.0152	0.0124	0.0122	0.0140	0.0196	0.0138	0.0123	0.0129	0.0132	0.0122	0.0121	nan	nan	0.0123	0.0117	0.0127	0.0116	0.0144	0.0119	0.0133	0.0110	0.0151	0.0101	0.0154	0.0115	0.0116	0.0107	0.0096	0.0134	0.0159	0.0083
KC196115	10557	G	A	3'UTR	NA	NA	NONCODING	0.0000	0.0000	0.0000	0.0000	0.0000	0.0000	0.0000	0.0000	0.0000	0.0000	0.0000	0.0000	0.0000	0.0000	nan	nan	0.0000	0.0294	0.0349	0.0855	0.0390	0.0259	0.0260	0.4088	0.0059	0.3259	0.0000	0.2746	0.0057	0.3310	0.3997	0.0000	0.0000	0.2980
KC196115	10562	G	A	3'UTR	NA	NA	NONCODING	0.0000	0.0000	0.0000	0.0000	0.0000	0.0000	0.0099	0.0000	0.0108	0.0098	0.0109	0.0000	0.0000	0.0109	nan	nan	0.0000	0.0126	0.0000	0.0099	0.0000	0.0090	0.0000	0.0000	0.0119	0.0000	0.0000	0.0000	0.0000	0.0000	0.0000	0.0000	0.0000	0.0000
KC196115	10563	T	C	3'UTR	NA	NA	NONCODING	0.0048	0.0180	0.0162	0.0175	0.0146	0.0164	0.0140	0.0201	0.0147	0.0152	0.0172	0.0145	0.0136	0.0161	nan	nan	0.0154	0.0146	0.0139	0.0157	0.0224	0.0132	0.0159	0.0133	0.0180	0.0123	0.0213	0.0163	0.0173	0.0168	0.0140	0.0235	0.0161	0.0153
KC196115	10565	T	C	3'UTR	NA	NA	NONCODING	0.0023	0.0102	0.0105	0.0108	0.0106	0.0108	0.0089	0.0000	0.0099	0.0090	0.0114	0.0119	0.0098	0.0119	nan	nan	0.0104	0.0107	0.0096	0.0115	0.0162	0.0092	0.0115	0.0098	0.0113	0.0097	0.0116	0.0122	0.0119	0.0113	0.0089	0.0121	0.0107	0.0134
KC196115	10570	A	G	3'UTR	NA	NA	NONCODING	0.0174	0.0224	0.0251	0.0096	0.0147	0.1164	0.0089	0.0000	0.1378	0.0000	0.0000	0.0000	0.0000	0.0000	nan	nan	0.0000	0.0000	0.0000	0.0000	0.0000	0.0000	0.0000	0.0000	0.0000	0.0208	0.0308	0.0000	0.0061	0.0000	0.0000	0.0160	0.0236	0.0000
KC196115	10576	T	C	3'UTR	NA	NA	NONCODING	0.0000	0.0103	0.0092	0.0091	0.0073	0.0104	0.0091	0.0147	0.0091	0.0095	0.0106	0.0091	0.0078	0.0098	nan	nan	0.0090	0.0120	0.0113	0.0105	0.0135	0.0099	0.0087	0.0097	0.0092	0.0128	0.0130	0.0097	0.0135	0.0103	0.0101	0.0088	0.0111	0.0101
KC196115	10595	G	A	3'UTR	NA	NA	NONCODING	0.0000	0.0098	0.0088	0.0087	0.0126	0.0094	0.0084	0.0113	0.0084	0.0091	0.0087	0.0085	0.0100	0.0097	nan	nan	0.0081	0.0075	0.0092	0.0083	0.0000	0.0072	0.0081	0.0077	0.0093	0.0099	0.0076	0.0096	0.0089	0.0064	0.0091	0.0144	0.0111	0.0095
KC196115	10606	G	A	3'UTR	NA	NA	NONCODING	0.0000	0.0099	0.0106	0.0116	0.0126	0.0142	0.0118	0.0000	0.0111	0.0099	0.0120	0.0109	0.0108	0.0111	nan	nan	0.0099	0.0107	0.0092	0.0099	0.0000	0.0145	0.0105	0.0116	0.0129	0.0000	0.0000	0.0103	0.0113	0.0152	0.0105	0.0114	0.0000	0.0097
KC196115	10607	T	C	3'UTR	NA	NA	NONCODING	0.0097	0.0177	0.0174	0.0175	0.0178	0.0162	0.0203	0.0243	0.0184	0.0167	0.0184	0.0164	0.0173	0.0160	nan	nan	0.0119	0.0168	0.0177	0.0145	0.0347	0.0271	0.0155	0.0165	0.0175	0.0182	0.0096	0.0184	0.0160	0.0261	0.0179	0.0173	0.0229	0.0174
KC196115	10607	T	A	3'UTR	NA	NA	NONCODING	0.0000	0.0084	0.0069	0.0073	0.0080	0.0072	0.0083	0.0000	0.0072	0.0076	0.0074	0.0084	0.0076	0.0083	nan	nan	0.0062	0.0086	0.0079	0.0068	0.0000	0.0104	0.0080	0.0000	0.0069	0.0000	0.0000	0.0089	0.0084	0.0116	0.0068	0.0082	0.0000	0.0066
KC196115	10627	A	G	3'UTR	NA	NA	NONCODING	0.0000	0.0000	0.0000	0.0000	0.0000	0.0000	0.0000	0.0000	0.0000	0.0000	0.0000	0.0000	0.0000	0.0000	nan	nan	0.0000	0.0000	0.0000	0.0000	0.0000	0.0000	0.0000	0.0000	0.0000	0.0372	0.0000	0.0000	0.0000	0.0000	0.0000	0.0000	0.0000	0.0000
KC196115	10631	C	A	3'UTR	NA	NA	NONCODING	0.0000	0.0090	0.0049	0.0076	0.0000	0.0063	0.0053	0.0000	0.0048	0.0054	0.0054	0.0071	0.0000	0.0073	nan	nan	0.0000	0.0000	0.0067	0.0060	0.0000	0.0070	0.0068	0.0061	0.0067	0.0000	0.0000	0.0077	0.0084	0.0082	0.0062	0.0000	0.0101	0.0060
KC196115	10632	G	A	3'UTR	NA	NA	NONCODING	0.0000	0.0000	0.0067	0.0074	0.0077	0.0063	0.0058	0.0000	0.0063	0.0066	0.0071	0.0061	0.0066	0.0061	nan	nan	0.0061	0.0000	0.0084	0.0060	0.0110	0.0060	0.0058	0.0080	0.0075	0.0000	0.0000	0.0000	0.0077	0.0107	0.0063	0.0000	0.0000	0.0075
KC196115	10650	C	T	3'UTR	NA	NA	NONCODING	0.0000	0.0000	0.0000	0.0000	0.0000	0.0000	0.0000	0.0000	0.0000	0.0000	0.0000	0.0000	0.0000	0.0000	nan	nan	0.0000	0.0000	0.0000	0.0000	0.0000	0.0000	0.0161	0.0000	0.0238	0.0000	0.0000	0.0000	0.0000	0.0053	0.0624	0.0000	0.0000	0.0000
KC196115	10672	T	C	3'UTR	NA	NA	NONCODING	0.0000	0.0000	0.0000	0.0000	0.0000	0.0000	0.0000	0.0000	0.0000	0.0000	0.0000	0.0000	0.0000	0.0000	nan	nan	0.0000	0.0000	0.0000	0.0000	0.0000	0.0000	0.0000	0.0000	0.0000	0.0000	0.0000	0.0162	0.0000	0.0000	0.0000	0.0000	0.0000	0.0000
KC196115	10675	C	A	3'UTR	NA	NA	NONCODING	0.0000	0.0000	0.0000	0.0000	0.0000	0.0000	0.0000	0.0000	0.0000	0.0000	0.0000	0.0035	0.0000	0.0000	nan	nan	0.0000	0.0000	0.0000	0.0000	0.0000	0.0117	0.0000	0.0000	0.0000	0.0000	0.0000	0.0000	0.0000	0.0000	0.0000	0.0000	0.0000	0.0000
KC196115	10702	A	G	3'UTR	NA	NA	NONCODING	0.0000	0.0000	0.0000	0.0000	0.0000	0.0000	0.0000	0.0000	0.0000	0.0000	0.0000	0.0000	0.0000	0.0000	nan	nan	0.0000	0.0000	0.0000	0.0000	0.0000	0.0000	0.0000	0.0000	0.0000	0.0000	0.0000	0.0000	0.0000	0.0000	0.0000	0.0000	0.0000	0.0141
KC196115	10712	A	G	3'UTR	NA	NA	NONCODING	0.0000	0.0000	0.0000	0.0000	0.0000	0.0000	0.0000	0.0000	0.0000	0.0000	0.0000	0.0000	0.0000	0.0000	nan	nan	0.0000	0.0000	0.0000	0.0000	0.0112	0.0000	0.0237	0.0000	0.0075	0.0000	0.0000	0.0000	0.0000	0.0158	0.0000	0.0000	0.0000	0.0000
KC196115	10713	A	G	3'UTR	NA	NA	NONCODING	0.0000	0.0000	0.0000	0.0000	0.0000	0.0000	0.0000	0.0000	0.0000	0.0000	0.0000	0.0000	0.0000	0.0000	nan	nan	0.0000	0.0000	0.0000	0.0000	0.0000	0.0000	0.0000	0.0000	0.0000	0.0000	0.0109	0.0000	0.0000	0.0000	0.0000	0.0000	0.0000	0.0000
KC196115	10762	G	A	3'UTR	NA	NA	NONCODING	0.0000	0.0859	0.0849	0.0872	0.0899	0.0879	0.0842	0.0811	0.0853	0.0891	0.0833	0.0875	0.0822	0.0860	nan	nan	0.0895	0.0861	0.0886	0.0906	0.0708	0.0757	0.0881	0.0780	0.0891	0.1008	0.0956	0.1031	0.1001	0.0836	0.0933	0.0919	0.0952	0.0974
KC196115	10817	T	C	3'UTR	NA	NA	NONCODING	0.0018	0.0123	0.0088	0.0101	0.0108	0.0093	0.0092	0.0000	0.0089	0.0108	0.0103	0.0130	0.0106	0.0093	nan	nan	0.0110	0.0096	0.0093	0.0103	0.0000	0.0078	0.0110	0.0102	0.0096	0.0147	0.0000	0.0138	0.0101	0.0096	0.0090	0.0130	0.0000	0.0087
KC196115	10823	T	C	3'UTR	NA	NA	NONCODING	0.0000	0.0151	0.0116	0.0098	0.0115	0.0105	0.0088	0.0000	0.0086	0.0137	0.0117	0.0140	0.0108	0.0132	nan	nan	0.0128	0.0127	0.0155	0.0122	0.0000	0.0096	0.0128	0.0111	0.0110	0.0142	0.0147	0.0126	0.0127	0.0107	0.0106	0.0125	0.0140	0.0114
KC196115	10824	T	C	3'UTR	NA	NA	NONCODING	0.0000	0.0117	0.0101	0.0105	0.0095	0.0083	0.0084	0.0000	0.0081	0.0102	0.0098	0.0110	0.0103	0.0099	nan	nan	0.0106	0.0110	0.0124	0.0108	0.0108	0.0081	0.0106	0.0085	0.0103	0.0122	0.0143	0.0086	0.0114	0.0103	0.0088	0.0102	0.0072	0.0111
KC196115	10839	A	G	3'UTR	NA	NA	NONCODING	0.0141	0.0000	0.0000	0.0000	0.0000	0.0000	0.0000	0.0000	0.0000	0.0000	0.0000	0.0000	0.0000	0.0000	nan	nan	0.0000	0.0000	0.0000	0.0000	0.0000	0.0000	0.0000	0.0000	0.0000	0.0000	0.0000	0.0000	0.0000	0.0000	0.0000	0.0000	0.0000	0.0000
KC196115	10839	A	C	3'UTR	NA	NA	NONCODING	0.0117	0.0000	0.0000	0.0000	0.0000	0.0000	0.0000	0.0000	0.0000	0.0000	0.0000	0.0000	0.0000	0.0000	nan	nan	0.0000	0.0000	0.0000	0.0000	0.0000	0.0000	0.0000	0.0000	0.0000	0.0000	0.0000	0.0000	0.0000	0.0000	0.0000	0.0000	0.0000	0.0000
KC196115	10846	T	C	3'UTR	NA	NA	NONCODING	0.0000	0.0053	0.0057	0.0061	0.0000	0.0050	0.0046	0.0000	0.0056	0.0052	0.0047	0.0053	0.0056	0.0064	nan	nan	0.0045	0.0040	0.0052	0.0049	0.0000	0.0048	0.0061	0.0047	0.0061	0.0060	0.0108	0.0060	0.0055	0.0073	0.0059	0.0000	0.0000	0.0065
KC196115	10856	A	G	3'UTR	NA	NA	NONCODING	0.0174	0.0000	0.0000	0.0000	0.0000	0.0000	0.0000	0.0000	0.0000	0.0000	0.0000	0.0000	0.0000	0.0000	nan	nan	0.0000	0.0000	0.0000	0.0000	0.0000	0.0000	0.0000	0.0000	0.0000	0.0000	0.0000	0.0000	0.0000	0.0000	0.0000	0.0000	0.0000	0.0000
KC196115	10860	T	A	3'UTR	NA	NA	NONCODING	0.0000	0.0070	0.0090	0.0099	0.0083	0.0108	0.0090	0.0113	0.0094	0.0086	0.0102	0.0083	0.0109	0.0103	nan	nan	0.0081	0.0079	0.0080	0.0078	0.0000	0.0076	0.0090	0.0075	0.0101	0.0000	0.0000	0.0000	0.0000	0.0129	0.0094	0.0000	0.0000	0.0098
KC196115	10860	T	C	3'UTR	NA	NA	NONCODING	0.0000	0.0099	0.0105	0.0096	0.0126	0.0118	0.0113	0.0164	0.0121	0.0109	0.0098	0.0087	0.0108	0.0101	nan	nan	0.0109	0.0083	0.0112	0.0113	0.0000	0.0124	0.0098	0.0095	0.0114	0.0102	0.0000	0.0113	0.0000	0.0117	0.0110	0.0094	0.0000	0.0102
KC196115	10861	G	A	3'UTR	NA	NA	NONCODING	0.0000	0.0000	0.0089	0.0000	0.0000	0.0084	0.0087	0.0148	0.0082	0.0075	0.0079	0.0000	0.0000	0.0076	nan	nan	0.0071	0.0084	0.0000	0.0076	0.0000	0.0000	0.0086	0.0076	0.0076	0.0000	0.0151	0.0080	0.0000	0.0080	0.0083	0.0088	0.0000	0.0000
KC196115	10863	C	T	3'UTR	NA	NA	NONCODING	0.0000	0.0000	0.0000	0.0000	0.0000	0.0110	0.0114	0.0000	0.0099	0.0108	0.0112	0.0111	0.0000	0.0102	nan	nan	0.0090	0.0000	0.0106	0.0095	0.0000	0.0000	0.0000	0.0113	0.0000	0.0123	0.0000	0.0000	0.0000	0.0106	0.0093	0.0000	0.0000	0.0000
KC196115	10864	A	G	3'UTR	NA	NA	NONCODING	0.0000	0.0000	0.0000	0.0000	0.0000	0.0000	0.0000	0.0000	0.0000	0.0000	0.0000	0.0000	0.0000	0.0000	nan	nan	0.0000	0.0000	0.0000	0.0000	0.0000	0.0133	0.0000	0.0135	0.0000	0.0000	0.0000	0.0000	0.0000	0.0000	0.0000	0.0000	0.0000	0.0000
KC196115	10867	T	C	3'UTR	NA	NA	NONCODING	0.0239	0.0221	0.0241	0.0199	0.0213	0.0249	0.0243	0.0000	0.0260	0.0225	0.0247	0.0226	0.0233	0.0237	nan	nan	0.0197	0.0210	0.0203	0.0216	0.0371	0.0285	0.0229	0.0264	0.0217	0.0245	0.0296	0.0187	0.0246	0.0278	0.0255	0.0274	0.0263	0.0249
KC196115	10867	T	A	3'UTR	NA	NA	NONCODING	0.0000	0.0187	0.0206	0.0225	0.0206	0.0208	0.0220	0.0000	0.0225	0.0212	0.0227	0.0215	0.0217	0.0198	nan	nan	0.0220	0.0183	0.0182	0.0224	0.0254	0.0253	0.0203	0.0250	0.0210	0.0191	0.0000	0.0180	0.0196	0.0278	0.0193	0.0192	0.0186	0.0201
KC196115	10867	T	G	3'UTR	NA	NA	NONCODING	0.0000	0.0131	0.0000	0.0156	0.0164	0.0000	0.0130	0.0000	0.0136	0.0119	0.0136	0.0135	0.0139	0.0136	nan	nan	0.0132	0.0000	0.0000	0.0137	0.0000	0.0000	0.0162	0.0000	0.0134	0.0000	0.0000	0.0000	0.0000	0.0139	0.0127	0.0000	0.0000	0.0000
KC196115	10868	G	A	3'UTR	NA	NA	NONCODING	0.0000	0.0000	0.0000	0.0000	0.0000	0.0181	0.0000	0.0000	0.0000	0.0000	0.0165	0.0000	0.0000	0.0000	nan	nan	0.0000	0.0000	0.0000	0.0000	0.0000	0.0000	0.0000	0.0000	0.0000	0.0000	0.0000	0.0000	0.0000	0.0000	0.0161	0.0000	0.0000	0.0000
KC196115	10870	G	A	3'UTR	NA	NA	NONCODING	0.0000	0.0000	0.0000	0.0000	0.0000	0.0322	0.0289	0.0000	0.0250	0.0237	0.0000	0.0261	0.0000	0.0000	nan	nan	0.0240	0.0000	0.0000	0.0255	0.0000	0.0000	0.0000	0.0000	0.0275	0.0295	0.0000	0.0000	0.0000	0.0000	0.0230	0.0000	0.0000	0.0000
KC196115	10873	T	C	3'UTR	NA	NA	NONCODING	0.0031	0.0222	0.0213	0.0185	0.0165	0.0207	0.0225	0.0232	0.0220	0.0177	0.0209	0.0245	0.0204	0.0183	nan	nan	0.0181	0.0204	0.0192	0.0171	0.0514	0.0263	0.0193	0.0210	0.0199	0.0148	0.0320	0.0174	0.0189	0.0231	0.0198	0.0214	0.0166	0.0208
KC196115	10873	T	A	3'UTR	NA	NA	NONCODING	0.0000	0.0107	0.0119	0.0093	0.0114	0.0114	0.0116	0.0000	0.0116	0.0112	0.0106	0.0000	0.0138	0.0116	nan	nan	0.0126	0.0000	0.0110	0.0097	0.0000	0.0130	0.0100	0.0172	0.0103	0.0000	0.0000	0.0137	0.0130	0.0111	0.0108	0.0000	0.0000	0.0094
KC196115	10874	A	T	3'UTR	NA	NA	NONCODING	0.0000	0.0090	0.0108	0.0100	0.0000	0.0000	0.0000	0.0000	0.0088	0.0079	0.0095	0.0000	0.0000	0.0085	nan	nan	0.0000	0.0000	0.0000	0.0083	0.0000	0.0000	0.0109	0.0000	0.0085	0.0000	0.0000	0.0000	0.0000	0.0102	0.0079	0.0000	0.0000	0.0115
KC196115	10874	A	G	3'UTR	NA	NA	NONCODING	0.0000	0.0000	0.0102	0.0128	0.0000	0.0103	0.0106	0.0000	0.0090	0.0114	0.0108	0.0088	0.0106	0.0107	nan	nan	0.0091	0.0000	0.0097	0.0127	0.0000	0.0134	0.0091	0.0140	0.0093	0.0000	0.0000	0.0117	0.0000	0.0086	0.0107	0.0000	0.0000	0.0000
KC196115	10878	T	C	3'UTR	NA	NA	NONCODING	0.0065	0.0083	0.0093	0.0098	0.0100	0.0000	0.0000	0.0000	0.0092	0.0080	0.0000	0.0088	0.0099	0.0096	nan	nan	0.0087	0.0000	0.0000	0.0079	0.0000	0.0096	0.0000	0.0000	0.0086	0.0000	0.0000	0.0000	0.0000	0.0139	0.0089	0.0000	0.0000	0.0000
KC196115	10888	T	C	3'UTR	NA	NA	NONCODING	0.0000	0.0000	0.0000	0.0000	0.0062	0.0000	0.0053	0.0000	0.0045	0.0055	0.0000	0.0045	0.0058	0.0043	nan	nan	0.0000	0.0000	0.0000	0.0055	0.0000	0.0000	0.0050	0.0000	0.0049	0.0000	0.0000	0.0000	0.0000	0.0000	0.0047	0.0000	0.0114	0.0062
KC196115	10893	T	C	3'UTR	NA	NA	NONCODING	0.0000	0.0000	0.0000	0.0097	0.0000	0.0122	0.0000	0.0000	0.0000	0.0000	0.0000	0.0000	0.0000	0.0098	nan	nan	0.0090	0.0129	0.0000	0.0000	0.0000	0.0000	0.0000	0.0000	0.0000	0.0000	0.0000	0.0000	0.0000	0.0000	0.0000	0.0000	0.0171	0.0000
KC196115	10895	T	C	3'UTR	NA	NA	NONCODING	0.0000	0.0000	0.0000	0.0000	0.0000	0.0000	0.0055	0.0000	0.0000	0.0045	0.0049	0.0052	0.0068	0.0060	nan	nan	0.0065	0.0000	0.0066	0.0051	0.0000	0.0000	0.0048	0.0000	0.0000	0.0000	0.0000	0.0000	0.0082	0.0000	0.0072	0.0000	0.0000	0.0105
KC196115	10897	T	C	3'UTR	NA	NA	NONCODING	0.0000	0.0000	0.0109	0.0108	0.0000	0.0177	0.0086	0.0000	0.0087	0.0097	0.0095	0.0078	0.0119	0.0089	nan	nan	0.0000	0.0113	0.0095	0.0107	0.0000	0.0095	0.0078	0.0105	0.0121	0.0110	0.0000	0.0000	0.0135	0.0103	0.0110	0.0169	0.0000	0.0112
KC196115	10899	T	A	3'UTR	NA	NA	NONCODING	0.0000	0.0136	0.0114	0.0146	0.0128	0.0000	0.0179	0.0000	0.0154	0.0148	0.0148	0.0154	0.0000	0.0132	nan	nan	0.0147	0.0000	0.0125	0.0114	0.0000	0.0194	0.0183	0.0133	0.0162	0.0127	0.0000	0.0132	0.0148	0.0149	0.0157	0.0000	0.0000	0.0000
KC196115	10899	T	C	3'UTR	NA	NA	NONCODING	0.0000	0.0210	0.0214	0.0219	0.0193	0.0194	0.0223	0.0000	0.0247	0.0211	0.0212	0.0224	0.0144	0.0218	nan	nan	0.0183	0.0162	0.0222	0.0168	0.0292	0.0175	0.0173	0.0189	0.0236	0.0193	0.0000	0.0149	0.0216	0.0192	0.0220	0.0000	0.0283	0.0226
KC196115	10905	T	C	3'UTR	NA	NA	NONCODING	0.0074	0.0400	0.0346	0.0335	0.0401	0.0412	0.0435	0.0606	0.0400	0.0297	0.0350	0.0357	0.0266	0.0292	nan	nan	0.0305	0.0358	0.0339	0.0265	0.0455	0.0333	0.0335	0.0348	0.0282	0.0315	0.0000	0.0285	0.0314	0.0476	0.0367	0.0000	0.0259	0.0362
KC196115	10905	T	A	3'UTR	NA	NA	NONCODING	0.0000	0.0000	0.0000	0.0000	0.0163	0.0000	0.0229	0.0000	0.0199	0.0153	0.0175	0.0160	0.0153	0.0148	nan	nan	0.0000	0.0000	0.0000	0.0158	0.0000	0.0000	0.0000	0.0000	0.0142	0.0000	0.0000	0.0181	0.0000	0.0000	0.0164	0.0000	0.0224	0.0000
KC196115	10908	G	A	3'UTR	NA	NA	NONCODING	0.0000	0.0223	0.0255	0.0343	0.0280	0.0000	0.0284	0.0000	0.0308	0.0232	0.0232	0.0270	0.0000	0.0236	nan	nan	0.0240	0.0295	0.0000	0.0268	0.0000	0.0329	0.0199	0.0286	0.0221	0.0000	0.0000	0.0000	0.0302	0.0247	0.0254	0.0000	0.0000	0.0265
KC196115	10910	T	A	3'UTR	NA	NA	NONCODING	0.0074	0.0000	0.0215	0.0300	0.0000	0.0296	0.0294	0.0000	0.0268	0.0245	0.0304	0.0223	0.0267	0.0249	nan	nan	0.0256	0.0307	0.0000	0.0236	0.0000	0.0000	0.0000	0.0000	0.0269	0.0000	0.0000	0.0248	0.0000	0.0281	0.0239	0.0378	0.0000	0.0000
KC196115	10910	T	G	3'UTR	NA	NA	NONCODING	0.0049	0.0000	0.0000	0.0000	0.0000	0.0000	0.0000	0.0000	0.0000	0.0000	0.0000	0.0000	0.0000	0.0178	nan	nan	0.0000	0.0000	0.0000	0.0000	0.0000	0.0000	0.0000	0.0000	0.0000	0.0000	0.0000	0.0000	0.0000	0.0000	0.0000	0.0000	0.0000	0.0000
KC196115	10910	T	C	3'UTR	NA	NA	NONCODING	0.0119	0.0422	0.0461	0.0369	0.0443	0.0388	0.0440	0.0598	0.0479	0.0344	0.0408	0.0368	0.0380	0.0374	nan	nan	0.0301	0.0482	0.0324	0.0381	0.0000	0.0399	0.0399	0.0431	0.0372	0.0428	0.0567	0.0340	0.0364	0.0443	0.0345	0.0000	0.0364	0.0280
KC196115	10913	T	C	3'UTR	NA	NA	NONCODING	0.0000	0.0320	0.0318	0.0401	0.0227	0.0294	0.0293	0.0000	0.0325	0.0279	0.0347	0.0319	0.0337	0.0270	nan	nan	0.0288	0.0375	0.0278	0.0262	0.0000	0.0365	0.0234	0.0288	0.0228	0.0000	0.0000	0.0205	0.0000	0.0296	0.0275	0.0305	0.0000	0.0000
KC196115	10913	T	A	3'UTR	NA	NA	NONCODING	0.0000	0.0000	0.0000	0.0277	0.0000	0.0278	0.0214	0.0000	0.0183	0.0196	0.0000	0.0000	0.0218	0.0213	nan	nan	0.0000	0.0000	0.0218	0.0000	0.0000	0.0000	0.0173	0.0000	0.0000	0.0000	0.0000	0.0000	0.0000	0.0000	0.0000	0.0000	0.0000	0.0000
KC196115	10914	A	G	3'UTR	NA	NA	NONCODING	0.0000	0.0000	0.0000	0.0000	0.0000	0.0000	0.0000	0.0000	0.0000	0.0000	0.0000	0.0000	0.0000	0.0000	nan	nan	0.0000	0.0000	0.0000	0.0174	0.0000	0.0000	0.0000	0.0000	0.0000	0.0000	0.0000	0.0000	0.0000	0.0000	0.0000	0.0000	0.0000	0.0000
KC196115	10916	G	A	3'UTR	NA	NA	NONCODING	0.0000	0.0000	0.0292	0.0000	0.0000	0.0000	0.0000	0.0000	0.0000	0.0000	0.0291	0.0000	0.0000	0.0000	nan	nan	0.0000	0.0000	0.0000	0.0216	nan	0.0000	0.0000	0.0000	0.0000	0.0000	0.0000	0.0000	0.0000	0.0000	0.0000	0.0000	0.0000	0.0000
KC196115	10920	A	T	3'UTR	NA	NA	NONCODING	0.0000	0.0000	0.0000	0.0258	0.0000	0.0000	0.0000	nan	0.0178	0.0170	0.0242	0.0000	0.0214	0.0232	nan	nan	0.0199	0.0000	0.0000	0.0000	nan	0.0000	0.0165	0.0204	0.0215	0.0000	nan	0.0000	0.0000	0.0232	0.0000	0.0000	0.0000	0.0000
KC196115	10920	A	G	3'UTR	NA	NA	NONCODING	0.0000	0.0000	0.0000	0.0000	0.0000	0.0000	0.0000	nan	0.0148	0.0185	0.0000	0.0000	0.0000	0.0000	nan	nan	0.0000	0.0000	0.0000	0.0000	nan	0.0000	0.0000	0.0000	0.0000	0.0000	nan	0.0000	0.0000	0.0000	0.0000	0.0000	0.0000	0.0000
KC196115	10921	G	A	3'UTR	NA	NA	NONCODING	0.0000	0.0000	0.0000	0.0000	0.0000	0.0000	0.0000	nan	0.0188	0.0180	0.0000	0.0246	0.0000	0.0198	nan	nan	0.0000	0.0000	0.0000	0.0214	nan	0.0000	0.0219	0.0000	0.0251	0.0000	nan	0.0000	0.0000	0.0000	0.0195	0.0000	0.0000	0.0000
KC196115	10922	A	G	3'UTR	NA	NA	NONCODING	0.0000	0.0000	0.0000	0.0000	0.0000	0.0000	0.0000	nan	0.0000	0.0000	0.0000	0.0000	0.0315	0.0000	nan	nan	0.0000	0.0000	0.0000	0.0000	nan	0.0000	0.0000	0.0000	0.0000	0.0000	nan	0.0000	0.0000	0.0000	0.0000	0.0000	0.0000	0.0000
KC196115	10923	G	A	3'UTR	NA	NA	NONCODING	0.0000	0.0000	0.0000	0.0000	0.0424	0.0401	0.0330	nan	0.0330	0.0340	0.0360	0.0244	0.0000	0.0301	nan	nan	0.0284	0.0000	0.0315	0.0313	nan	0.0000	0.0317	0.0000	0.0295	0.0000	nan	0.0000	0.0000	0.0000	0.0361	0.0000	0.0000	0.0420
KC196115	10926	C	A	3'UTR	NA	NA	NONCODING	0.0000	0.0000	0.0000	0.0000	0.0000	0.0000	0.0000	nan	0.0245	0.0181	0.0000	0.0000	0.0382	0.0232	nan	nan	0.0293	0.0000	0.0000	0.0000	nan	0.0000	0.0000	0.0000	0.0000	0.0000	nan	0.0000	0.0000	0.0000	0.0000	0.0000	0.0000	0.0000
KC196115	10926	C	T	3'UTR	NA	NA	NONCODING	0.0000	0.0000	0.0000	0.0000	0.0000	0.0000	0.0000	nan	0.0000	0.0000	0.0236	0.0000	0.0000	0.0000	nan	nan	0.0000	0.0000	0.0000	0.0000	nan	0.0000	0.0000	0.0000	0.0000	0.0000	nan	0.0000	0.0000	0.0000	0.0000	0.0000	0.0000	0.0000
KC196115	10928	G	A	3'UTR	NA	NA	NONCODING	0.0161	0.0000	0.0000	0.0000	0.0000	0.0000	0.0000	nan	0.0000	0.0000	0.0000	0.0000	0.0000	0.0000	nan	nan	0.0000	0.0000	0.0000	0.0000	nan	0.0000	0.0000	0.0000	0.0000	0.0000	nan	0.0000	0.0000	0.0000	0.0000	0.0000	0.0000	0.0000
KC196115	10928	G	T	3'UTR	NA	NA	NONCODING	0.0360	0.0000	0.0000	0.0000	0.0000	0.0000	0.0000	nan	0.0000	0.0000	0.0000	0.0000	0.0000	0.0000	nan	nan	0.0000	0.0000	0.0000	0.0000	nan	0.0000	0.0000	0.0000	0.0000	0.0000	nan	0.0000	0.0000	0.0000	0.0000	0.0000	0.0000	0.0000
KC196115	10928	G	C	3'UTR	NA	NA	NONCODING	0.0332	0.0000	0.0000	0.0000	0.0000	0.0000	0.0000	nan	0.0000	0.0000	0.0000	0.0000	0.0000	0.0000	nan	nan	0.0000	0.0000	0.0000	0.0000	nan	0.0000	0.0000	0.0000	0.0000	0.0000	nan	0.0000	0.0000	0.0000	0.0000	0.0000	0.0000	0.0000
KC196115	10929	A	G	3'UTR	NA	NA	NONCODING	0.0120	0.0000	0.0000	0.0000	0.0000	0.0000	0.0000	nan	0.0353	0.0296	0.0000	0.0392	0.0000	0.0000	nan	nan	0.0332	0.0000	0.0000	0.0266	nan	0.0528	0.0000	0.0000	0.0000	0.0000	nan	0.0000	0.0000	0.0000	0.0282	0.0000	0.0000	0.0000
KC196115	10929	A	C	3'UTR	NA	NA	NONCODING	0.0112	0.0000	0.0000	0.0000	0.0000	0.0000	0.0000	nan	0.0000	0.0000	0.0000	0.0000	0.0000	0.0000	nan	nan	0.0000	0.0000	0.0000	0.0000	nan	0.0000	0.0000	0.0000	0.0000	0.0000	nan	0.0000	0.0000	0.0000	0.0000	0.0000	0.0000	0.0000
KC196115	10932	T	C	3'UTR	NA	NA	NONCODING	0.0000	0.0000	0.0000	0.0000	0.0000	0.0000	0.0302	nan	0.0000	0.0168	0.0256	0.0000	0.0000	0.0000	nan	nan	0.0000	0.0000	0.0350	0.0000	nan	0.0000	0.0000	0.0000	0.0000	0.0000	nan	0.0354	0.0000	0.0000	0.0000	0.0588	0.0000	0.0000
KC196115	10934	T	C	3'UTR	NA	NA	NONCODING	0.0000	0.0000	0.0000	0.0000	0.0000	0.0000	0.0000	nan	0.0000	0.0150	0.0000	0.0000	0.0000	0.0000	nan	nan	0.0000	0.0000	0.0000	0.0000	nan	0.0000	0.0000	0.0000	0.0000	0.0000	nan	0.0000	0.0000	0.0000	0.0000	0.0000	0.0000	0.0000
KC196115	10940	T	C	3'UTR	NA	NA	NONCODING	0.0165	0.0000	0.0000	0.0000	0.0000	0.0000	0.0000	nan	0.0000	0.0000	0.0000	0.0000	0.0000	0.0000	nan	nan	0.0000	0.0000	0.0000	0.0000	nan	0.0000	0.0000	0.0000	0.0000	0.0000	nan	0.0000	nan	0.0000	0.0000	nan	nan	0.0000
KC196115	10943	T	C	3'UTR	NA	NA	NONCODING	0.0225	0.0000	0.0000	0.0000	0.0000	0.0000	0.0000	nan	0.0000	0.0198	0.0000	0.0000	0.0000	0.0000	nan	nan	0.0000	nan	0.0000	0.0000	nan	0.0000	0.0000	0.0000	0.0000	0.0000	nan	0.0000	nan	0.0000	0.0000	nan	nan	0.0000
KC196115	10948	A	G	3'UTR	NA	NA	NONCODING	0.0000	0.0000	0.0000	0.0000	0.0388	0.0000	0.0000	nan	0.0000	0.0000	0.0000	0.0000	0.0000	0.0000	nan	nan	0.0000	nan	0.0000	0.0000	nan	0.0000	0.0000	0.0000	0.0000	nan	nan	0.0000	nan	0.0000	0.0000	nan	nan	0.0000
KC196115	10949	G	A	3'UTR	NA	NA	NONCODING	0.0000	0.0258	0.0000	0.0000	0.0000	0.0714	0.0000	nan	0.0000	0.0174	0.0000	0.0000	0.0000	0.0000	nan	nan	0.0000	nan	0.0000	0.0000	nan	0.0000	0.0000	0.0000	0.0000	nan	nan	0.0000	nan	0.0000	0.0000	nan	nan	0.0000
KC196115	10951	A	C	3'UTR	NA	NA	NONCODING	0.0000	0.0000	0.0000	0.0000	0.0000	0.0000	0.0000	nan	0.0000	0.0000	0.0000	0.0000	0.0000	0.0000	nan	nan	0.0000	nan	0.0000	0.0000	nan	0.0000	0.0000	0.0000	0.0226	nan	nan	0.0000	nan	0.0000	0.0000	nan	nan	0.0000
KC196115	10953	G	C	3'UTR	NA	NA	NONCODING	0.0000	0.0000	0.0000	0.0490	nan	0.0000	0.0000	nan	0.0000	0.0000	0.0000	0.0000	0.0000	0.0000	nan	nan	0.0000	nan	0.0000	0.0000	nan	0.0000	0.0000	0.0000	0.0000	nan	nan	0.0000	nan	0.0000	0.0000	nan	nan	0.0000
KC196115	10953	G	A	3'UTR	NA	NA	NONCODING	0.0000	0.0000	0.0000	0.0000	nan	0.0000	0.0000	nan	0.0000	0.0000	0.0000	0.0000	0.0000	0.0000	nan	nan	0.0000	nan	0.0000	0.0000	nan	0.0000	0.0000	0.0420	0.0230	nan	nan	0.0000	nan	0.0000	0.0000	nan	nan	0.0000
KC196115	10954	A	C	3'UTR	NA	NA	NONCODING	0.0146	0.0000	0.0000	0.0000	nan	0.0000	0.0000	nan	0.0000	0.0000	0.0000	0.0000	0.0000	0.0000	nan	nan	0.0000	nan	0.0000	0.0000	nan	0.0000	0.0000	0.0000	0.0000	nan	nan	0.0000	nan	0.0000	0.0000	nan	nan	0.0000
KC196115	10954	A	T	3'UTR	NA	NA	NONCODING	0.0000	0.0000	0.0000	0.0000	nan	0.0000	0.0000	nan	0.0000	0.0000	0.0000	0.0000	0.0350	0.0000	nan	nan	0.0000	nan	0.0000	0.0000	nan	0.0000	0.0000	0.0000	0.0000	nan	nan	0.0000	nan	0.0000	0.0000	nan	nan	0.0000
KC196115	10954	A	G	3'UTR	NA	NA	NONCODING	0.0000	0.0000	0.0000	0.0000	nan	0.0000	0.0000	nan	0.0000	0.0000	0.0000	0.0000	0.0000	0.0000	nan	nan	0.0000	nan	0.0000	0.0000	nan	0.0000	0.0000	0.0000	0.0000	nan	nan	0.0000	nan	0.0000	0.0187	nan	nan	0.0000
KC196115	10956	C	T	3'UTR	NA	NA	NONCODING	0.0000	0.0000	0.0000	0.0000	nan	0.0000	0.0000	nan	0.0000	0.0000	0.0000	0.0000	0.0000	0.0000	nan	nan	0.0000	nan	0.0000	0.0418	nan	nan	0.0000	0.0000	0.0000	nan	nan	0.0000	nan	0.0000	0.0000	nan	nan	0.0000
KC196115	10957	A	T	3'UTR	NA	NA	NONCODING	0.0000	0.0000	0.0000	0.0455	nan	nan	0.0000	nan	0.0000	0.0000	0.0000	0.0000	0.0000	0.0000	nan	nan	0.0000	nan	0.0000	0.0000	nan	nan	0.0000	0.0000	0.0000	nan	nan	0.0000	nan	0.0000	0.0000	nan	nan	0.0000
KC196115	10957	A	G	3'UTR	NA	NA	NONCODING	0.0000	0.0000	0.0000	0.0530	nan	nan	0.0000	nan	0.0000	0.0473	0.0000	0.0562	0.0000	0.0000	nan	nan	0.0478	nan	0.0000	0.0000	nan	nan	0.0000	0.0000	0.0000	nan	nan	0.0000	nan	0.0643	0.0000	nan	nan	0.0541
KC196115	10957	A	C	3'UTR	NA	NA	NONCODING	0.0000	0.0000	0.0000	0.0530	nan	nan	0.0000	nan	0.0000	0.0398	0.0000	0.0683	0.0000	0.0000	nan	nan	0.0000	nan	0.0000	0.0000	nan	nan	0.0000	0.0000	0.0000	nan	nan	0.0000	nan	0.0000	0.0000	nan	nan	0.0000
KC196115	10959	A	G	3'UTR	NA	NA	NONCODING	0.0000	0.0000	0.0000	0.0000	nan	nan	0.0000	nan	0.0000	0.0000	0.0000	0.0000	0.0000	0.0000	nan	nan	0.0000	nan	0.0000	0.0000	nan	nan	0.0000	0.0000	0.0000	nan	nan	nan	nan	0.0000	0.0653	nan	nan	0.0000
