# Supplementary material for: Fitness adaptations of Japanese encephalitis virus in pigs following vector-free serial passaging
Source: PLoS Pathog. 2024 Aug 26;20(8):e1012059. doi: 10.1371/journal.ppat.1012059 (PMC11379391; doi:10.1371/journal.ppat.1012059)
Supplement: S5 Table — (XLSX) [file ppat.1012059.s010.xlsx]

## Sheet: S5 Table
S5 Table: Nucleotide diversity π and fixation index FST for each passage
region	passage	replicate	nvalid	π	FST
5'UTR	0		87	0.000000	nan
5'UTR	1	A	87	0.000140	0.0031
5'UTR	1	B	87	0.000000	nan
5'UTR	1	C	87	0.001076	0.0087
5'UTR	2	A	87	0.000353	0.0041
5'UTR	2	B	87	0.000000	nan
5'UTR	2	C	87	0.000165	0.0036
5'UTR	3	A	87	0.000000	nan
5'UTR	3	B	87	0.000484	0.0037
5'UTR	3	C	87	0.000315	0.0037
5'UTR	4	A	87	0.000182	0.0040
5'UTR	4	B	87	0.000138	0.0030
5'UTR	4	C	87	0.000000	nan
5'UTR	5	B	87	0.000357	0.0039
5'UTR	5	C	0	nan	nan
5'UTR	6	B	0	nan	nan
5'UTR	6	C	87	0.000159	0.0035
5'UTR	7	B	87	0.000461	0.0103
5'UTR	7	C	87	0.000416	0.0046
5'UTR	8	B	87	0.000553	0.0042
5'UTR	8	C	87	0.000000	nan
5'UTR	9	B	87	0.000000	nan
5'UTR	9	C	87	0.000000	nan
5'UTR	10	B	87	0.000208	0.0046
5'UTR	10	C	87	0.001891	0.0366
5'UTR	11	2006	87	0.002250	0.0181
5'UTR	11	2007	87	0.000000	nan
5'UTR	11	2022	87	0.000249	0.0055
5'UTR	11	2023	87	0.002849	0.0781
5'UTR	11	2029	87	0.001136	0.0134
5'UTR	11	2031	87	0.000653	0.0038
5'UTR	11	2032	87	0.000713	0.0163
5'UTR	11	2033	87	0.000000	nan
5'UTR	11	2034	87	0.000585	0.0132
Capsid	0		381	0.001263	0.0000
Capsid	1	A	381	0.003592	0.0345
Capsid	1	B	381	0.003897	0.0326
Capsid	1	C	381	0.003681	0.0349
Capsid	2	A	381	0.003635	0.0391
Capsid	2	B	381	0.003679	0.0412
Capsid	2	C	381	0.004165	0.0364
Capsid	3	A	381	0.002014	0.0540
Capsid	3	B	381	0.004474	0.0333
Capsid	3	C	381	0.005079	0.0387
Capsid	4	A	381	0.003975	0.0367
Capsid	4	B	381	0.003613	0.0398
Capsid	4	C	381	0.004003	0.0474
Capsid	5	B	381	0.004075	0.0372
Capsid	5	C	0	nan	nan
Capsid	6	B	0	nan	nan
Capsid	6	C	381	0.004115	0.3438
Capsid	7	B	381	0.003240	0.0425
Capsid	7	C	381	0.004070	0.3251
Capsid	8	B	381	0.004866	0.0364
Capsid	8	C	381	0.002024	0.4588
Capsid	9	B	381	0.003764	0.0392
Capsid	9	C	381	0.004163	0.3428
Capsid	10	B	381	0.003639	0.0375
Capsid	10	C	381	0.004050	0.3472
Capsid	11	2006	381	0.004115	0.0833
Capsid	1*	2007	381	0.002109	0.0438
Capsid	11	2022	381	0.004554	0.0891
Capsid	1*	2023	381	0.003724	0.0346
Capsid	11	2029	381	0.004586	0.0680
Capsid	11	2031	381	0.005075	0.0401
Capsid	1*	2032	381	0.003002	0.0335
Capsid	1*	2033	381	0.002841	0.0377
Capsid	11	2034	381	0.004850	0.0728
PrM	0		276	0.000210	0.0000
PrM	1	A	276	0.002279	0.0049
PrM	1	B	276	0.002480	0.0038
PrM	1	C	276	0.002560	0.0042
PrM	2	A	276	0.002766	0.0039
PrM	2	B	276	0.002495	0.0070
PrM	2	C	276	0.002793	0.0038
PrM	3	A	276	0.000751	0.0048
PrM	3	B	276	0.003551	0.0055
PrM	3	C	276	0.003308	0.0039
PrM	4	A	276	0.002782	0.0035
PrM	4	B	276	0.002494	0.0041
PrM	4	C	276	0.002010	0.0042
PrM	5	B	276	0.002747	0.0039
PrM	5	C	0	nan	nan
PrM	6	B	0	nan	nan
PrM	6	C	276	0.002284	0.5773
PrM	7	B	276	0.001808	0.0035
PrM	7	C	276	0.002124	0.5704
PrM	8	B	276	0.003031	0.0036
PrM	8	C	276	0.001009	0.7376
PrM	9	B	276	0.002774	0.0036
PrM	9	C	276	0.002330	0.5740
PrM	10	B	276	0.002627	0.0037
PrM	10	C	276	0.002649	0.5438
PrM	11	2006	276	0.002870	0.1183
PrM	1*	2007	276	0.000790	0.0050
PrM	11	2022	276	0.003733	0.1198
PrM	1*	2023	276	0.003104	0.0274
PrM	11	2029	276	0.004682	0.0594
PrM	11	2031	276	0.004057	0.0214
PrM	1*	2032	276	0.001821	0.0042
PrM	1*	2033	276	0.001463	0.0041
PrM	11	2034	276	0.003425	0.0957
Membrane	0		225	0.002237	0.0000
Membrane	1	A	225	0.006520	0.0476
Membrane	1	B	225	0.006029	0.0154
Membrane	1	C	225	0.007431	0.0167
Membrane	2	A	225	0.006834	0.0653
Membrane	2	B	225	0.005595	0.0236
Membrane	2	C	225	0.006632	0.0116
Membrane	3	A	225	0.003395	0.2774
Membrane	3	B	225	0.006921	0.0131
Membrane	3	C	225	0.005371	0.0540
Membrane	4	A	225	0.005182	0.2225
Membrane	4	B	225	0.005203	0.0455
Membrane	4	C	225	0.004594	0.0599
Membrane	5	B	225	0.004951	0.0570
Membrane	5	C	0	nan	nan
Membrane	6	B	0	nan	nan
Membrane	6	C	225	0.004634	0.0592
Membrane	7	B	225	0.004477	0.0599
Membrane	7	C	225	0.004398	0.0608
Membrane	8	B	225	0.005126	0.0557
Membrane	8	C	225	0.002454	0.0824
Membrane	9	B	225	0.005290	0.0546
Membrane	9	C	225	0.005152	0.0560
Membrane	10	B	225	0.004938	0.0568
Membrane	10	C	225	0.005522	0.0537
Membrane	11	2006	225	0.003456	0.0698
Membrane	1*	2007	225	0.003639	0.0098
Membrane	11	2022	225	0.004481	0.0603
Membrane	1*	2023	225	0.006376	0.0152
Membrane	11	2029	225	0.004573	0.0579
Membrane	11	2031	225	0.005777	0.0517
Membrane	1*	2032	225	0.005587	0.0134
Membrane	1*	2033	225	0.005862	0.0130
Membrane	11	2034	225	0.004643	0.0589
Envelope	0		1500	0.001602	0.0000
Envelope	1	A	1500	0.003660	0.0195
Envelope	1	B	1500	0.003963	0.0538
Envelope	1	C	1500	0.003814	0.0217
Envelope	2	A	1500	0.003600	0.0246
Envelope	2	B	1500	0.003634	0.0513
Envelope	2	C	1500	0.004214	0.0324
Envelope	3	A	1500	0.001744	0.0435
Envelope	3	B	1500	0.004661	0.0381
Envelope	3	C	1500	0.004813	0.0355
Envelope	4	A	1500	0.003702	0.0285
Envelope	4	B	1500	0.003575	0.0374
Envelope	4	C	1500	0.003672	0.0312
Envelope	5	B	1500	0.003797	0.0317
Envelope	5	C	0	nan	nan
Envelope	6	B	0	nan	nan
Envelope	6	C	1500	0.003267	0.1385
Envelope	7	B	1500	0.002943	0.0353
Envelope	7	C	1500	0.002964	0.1355
Envelope	8	B	1500	0.004302	0.0303
Envelope	8	C	1500	0.001266	0.2171
Envelope	9	B	1500	0.003914	0.0317
Envelope	9	C	1500	0.003860	0.1283
Envelope	10	B	1500	0.003790	0.0512
Envelope	10	C	1500	0.003942	0.1265
Envelope	11	2006	1500	0.003357	0.0614
Envelope	1*	2007	1500	0.001886	0.0310
Envelope	11	2022	1500	0.003721	0.0545
Envelope	1*	2023	1500	0.003538	0.0230
Envelope	11	2029	1500	0.004093	0.0506
Envelope	11	2031	1500	0.004602	0.0474
Envelope	1*	2032	1500	0.003281	0.0208
Envelope	1*	2033	1500	0.002695	0.0245
Envelope	11	2034	1500	0.003761	0.0522
NS1	0		1056	0.000361	0.0000
NS1	1	A	1056	0.003352	0.0087
NS1	1	B	1056	0.003625	0.0084
NS1	1	C	1056	0.003430	0.0089
NS1	2	A	1056	0.003477	0.0090
NS1	2	B	1056	0.003045	0.0104
NS1	2	C	1056	0.003807	0.0079
NS1	3	A	1056	0.001706	0.0131
NS1	3	B	1056	0.004183	0.0074
NS1	3	C	1056	0.004191	0.0075
NS1	4	A	1056	0.003850	0.0081
NS1	4	B	1056	0.003386	0.0090
NS1	4	C	1056	0.003151	0.0090
NS1	5	B	1056	0.003870	0.0082
NS1	5	C	0	nan	nan
NS1	6	B	0	nan	nan
NS1	6	C	1056	0.003419	0.0087
NS1	7	B	1056	0.003005	0.0100
NS1	7	C	1056	0.003025	0.0098
NS1	8	B	1056	0.003985	0.0079
NS1	8	C	1056	0.001635	0.0132
NS1	9	B	1056	0.003884	0.0085
NS1	9	C	1056	0.004143	0.0101
NS1	10	B	1056	0.003484	0.0083
NS1	10	C	1056	0.003913	0.0093
NS1	11	2006	1056	0.002712	0.0125
NS1	1*	2007	1056	0.001609	0.0149
NS1	11	2022	1056	0.003193	0.0164
NS1	1*	2023	1056	0.002991	0.0104
NS1	11	2029	1056	0.003479	0.0098
NS1	11	2031	1056	0.004107	0.0086
NS1	1*	2032	1056	0.002561	0.0107
NS1	1*	2033	1056	0.002273	0.0137
NS1	11	2034	1056	0.003138	0.0102
NS2A	0		681	0.000705	0.0000
NS2A	1	A	681	0.003216	0.0053
NS2A	1	B	681	0.003462	0.0050
NS2A	1	C	681	0.003602	0.0069
NS2A	2	A	681	0.003346	0.0056
NS2A	2	B	681	0.003095	0.0086
NS2A	2	C	681	0.003776	0.0076
NS2A	3	A	681	0.001401	0.0083
NS2A	3	B	681	0.004129	0.0090
NS2A	3	C	681	0.004059	0.0082
NS2A	4	A	681	0.003501	0.0057
NS2A	4	B	681	0.003807	0.1102
NS2A	4	C	681	0.003500	0.0098
NS2A	5	B	681	0.003760	0.1435
NS2A	5	C	0	nan	nan
NS2A	6	B	0	nan	nan
NS2A	6	C	681	0.002917	0.2690
NS2A	7	B	681	0.002603	0.2780
NS2A	7	C	681	0.002640	0.2855
NS2A	8	B	681	0.003475	0.2360
NS2A	8	C	681	0.001348	0.3956
NS2A	9	B	681	0.003584	0.2128
NS2A	9	C	681	0.003237	0.2537
NS2A	10	B	681	0.002923	0.2654
NS2A	10	C	681	0.003293	0.2506
NS2A	11	2006	681	0.002162	0.3166
NS2A	1*	2007	681	0.001921	0.0282
NS2A	11	2022	681	0.002729	0.2722
NS2A	1*	2023	681	0.003514	0.0169
NS2A	11	2029	681	0.003255	0.2520
NS2A	11	2031	681	0.003686	0.2292
NS2A	1*	2032	681	0.002509	0.0058
NS2A	1*	2033	681	0.002277	0.0055
NS2A	11	2034	681	0.002893	0.2710
NS2B	0		393	0.000260	0.0000
NS2B	1	A	393	0.003187	0.0048
NS2B	1	B	393	0.003330	0.0040
NS2B	1	C	393	0.003703	0.0062
NS2B	2	A	393	0.003718	0.0054
NS2B	2	B	393	0.003488	0.0165
NS2B	2	C	393	0.003999	0.0055
NS2B	3	A	393	0.001436	0.5993
NS2B	3	B	393	0.004615	0.0196
NS2B	3	C	393	0.003983	0.0042
NS2B	4	A	393	0.003625	0.3953
NS2B	4	B	393	0.004449	0.1908
NS2B	4	C	393	0.003029	0.0048
NS2B	5	B	393	0.004445	0.2428
NS2B	5	C	0	nan	nan
NS2B	6	B	0	nan	nan
NS2B	6	C	393	0.003159	0.0045
NS2B	7	B	393	0.002840	0.4349
NS2B	7	C	393	0.002920	0.0060
NS2B	8	B	393	0.003918	0.3677
NS2B	8	C	393	0.000348	0.0042
NS2B	9	B	393	0.004030	0.3412
NS2B	9	C	393	0.003934	0.0060
NS2B	10	B	393	0.003397	0.4035
NS2B	10	C	393	0.003889	0.0053
NS2B	11	2006	393	0.003647	0.1999
NS2B	1*	2007	393	0.001944	0.0193
NS2B	11	2022	393	0.004065	0.1642
NS2B	1*	2023	393	0.002580	0.0043
NS2B	11	2029	393	0.004371	0.1989
NS2B	11	2031	393	0.004730	0.2558
NS2B	1*	2032	393	0.002292	0.0051
NS2B	1*	2033	393	0.002095	0.0050
NS2B	11	2034	393	0.004609	0.1854
NS3	0		1857	0.000527	0.0000
NS3	1	A	1857	0.003475	0.0064
NS3	1	B	1857	0.004036	0.0433
NS3	1	C	1857	0.003797	0.0080
NS3	2	A	1857	0.003624	0.0072
NS3	2	B	1857	0.003730	0.0372
NS3	2	C	1857	0.004131	0.0077
NS3	3	A	1857	0.001808	0.0112
NS3	3	B	1857	0.004901	0.0232
NS3	3	C	1857	0.004402	0.0070
NS3	4	A	1857	0.003845	0.0062
NS3	4	B	1857	0.003978	0.0553
NS3	4	C	1857	0.003311	0.0086
NS3	5	B	1857	0.004207	0.0622
NS3	5	C	0	nan	nan
NS3	6	B	0	nan	nan
NS3	6	C	1857	0.003429	0.1129
NS3	7	B	1857	0.002833	0.1243
NS3	7	C	1857	0.003135	0.1230
NS3	8	B	1857	0.004020	0.0977
NS3	8	C	1857	0.001415	0.2070
NS3	9	B	1857	0.003917	0.0925
NS3	9	C	1857	0.003871	0.1040
NS3	10	B	1857	0.003563	0.1089
NS3	10	C	1857	0.004028	0.1021
NS3	11	2006	1857	0.002620	0.1395
NS3	1*	2007	1857	0.001598	0.0114
NS3	11	2022	1857	0.003213	0.1178
NS3	1*	2023	1857	0.003267	0.0113
NS3	11	2029	1857	0.003825	0.1043
NS3	11	2031	1857	0.004310	0.0948
NS3	1*	2032	1857	0.002824	0.0071
NS3	1*	2033	1857	0.002521	0.0085
NS3	11	2034	1857	0.003224	0.1222
NS4A	0		378	0.001135	0.0000
NS4A	1	A	378	0.003760	0.0038
NS4A	1	B	378	0.003269	0.0154
NS4A	1	C	378	0.004023	0.0075
NS4A	2	A	378	0.003999	0.0051
NS4A	2	B	378	0.002903	0.0203
NS4A	2	C	378	0.005028	0.0346
NS4A	3	A	378	0.001378	0.0415
NS4A	3	B	378	0.003818	0.0189
NS4A	3	C	378	0.005138	0.0319
NS4A	4	A	378	0.003439	0.0246
NS4A	4	B	378	0.003058	0.0269
NS4A	4	C	378	0.004570	0.0187
NS4A	5	B	378	0.003161	0.0260
NS4A	5	C	0	nan	nan
NS4A	6	B	0	nan	nan
NS4A	6	C	378	0.002944	0.0273
NS4A	7	B	378	0.002571	0.0297
NS4A	7	C	378	0.002672	0.0289
NS4A	8	B	378	0.003484	0.0245
NS4A	8	C	378	0.000949	0.0491
NS4A	9	B	378	0.003279	0.0257
NS4A	9	C	378	0.003173	0.0260
NS4A	10	B	378	0.003045	0.0268
NS4A	10	C	378	0.003452	0.0249
NS4A	11	2006	378	0.002210	0.0330
NS4A	1*	2007	378	0.002616	0.0184
NS4A	11	2022	378	0.003058	0.0280
NS4A	1*	2023	378	0.003225	0.0076
NS4A	11	2029	378	0.003268	0.0270
NS4A	11	2031	378	0.003595	0.0241
NS4A	1*	2032	378	0.003091	0.0039
NS4A	1*	2033	378	0.003138	0.0042
NS4A	11	2034	378	0.002694	0.0292
2Kd	0		69	0.000436	0.0000
2Kd	1	A	69	0.002896	0.0043
2Kd	1	B	69	0.002611	0.0033
2Kd	1	C	69	0.002604	0.0035
2Kd	2	A	69	0.003155	0.0040
2Kd	2	B	69	0.002315	0.0038
2Kd	2	C	69	0.003439	0.0035
2Kd	3	A	69	0.001417	0.0039
2Kd	3	B	69	0.003206	0.0032
2Kd	3	C	69	0.003087	0.0034
2Kd	4	A	69	0.002796	0.0037
2Kd	4	B	69	0.003103	0.0038
2Kd	4	C	69	0.002237	0.0031
2Kd	5	B	69	0.003317	0.0039
2Kd	5	C	0	nan	nan
2Kd	6	B	0	nan	nan
2Kd	6	C	69	0.002773	0.0034
2Kd	7	B	69	0.008095	0.1599
2Kd	7	C	69	0.002921	0.0039
2Kd	8	B	69	0.006230	0.0357
2Kd	8	C	69	0.000372	0.0004
2Kd	9	B	69	0.003501	0.0035
2Kd	9	C	69	0.003478	0.0041
2Kd	10	B	69	0.002640	0.0035
2Kd	10	C	69	0.002751	0.0034
2Kd	11	2006	69	0.001647	0.0028
2Kd	1*	2007	69	0.000777	0.0033
2Kd	11	2022	69	0.002447	0.0040
2Kd	1*	2023	69	0.002264	0.0033
2Kd	11	2029	69	0.003024	0.0039
2Kd	11	2031	69	0.002994	0.0033
2Kd	1*	2032	69	0.002032	0.0026
2Kd	1*	2033	69	0.001847	0.0035
2Kd	11	2034	69	0.002371	0.0031
NS4B	0		765	0.004030	0.0000
NS4B	1	A	765	0.003049	0.0219
NS4B	1	B	765	0.003193	0.0215
NS4B	1	C	765	0.003601	0.0211
NS4B	2	A	765	0.003452	0.0213
NS4B	2	B	765	0.003264	0.0221
NS4B	2	C	765	0.003721	0.0212
NS4B	3	A	765	0.001634	0.0275
NS4B	3	B	765	0.004131	0.0191
NS4B	3	C	765	0.003822	0.0201
NS4B	4	A	765	0.003478	0.0209
NS4B	4	B	765	0.003244	0.0216
NS4B	4	C	765	0.002968	0.0222
NS4B	5	B	765	0.003545	0.0207
NS4B	5	C	0	nan	nan
NS4B	6	B	0	nan	nan
NS4B	6	C	765	0.003192	0.0216
NS4B	7	B	765	0.002793	0.0226
NS4B	7	C	765	0.002772	0.0229
NS4B	8	B	765	0.003856	0.0203
NS4B	8	C	765	0.001598	0.0276
NS4B	9	B	765	0.003923	0.0209
NS4B	9	C	765	0.003493	0.0211
NS4B	10	B	765	0.003771	0.0569
NS4B	10	C	765	0.003713	0.0208
NS4B	11	2006	765	0.002899	0.0495
NS4B	1*	2007	765	0.001674	0.0269
NS4B	11	2022	765	0.003794	0.0397
NS4B	1*	2023	765	0.002706	0.0232
NS4B	11	2029	765	0.003925	0.0427
NS4B	11	2031	765	0.004796	0.0503
NS4B	1*	2032	765	0.002262	0.0247
NS4B	1*	2033	765	0.002232	0.0248
NS4B	11	2034	765	0.003926	0.0420
NS5	0		2718	0.001307	0.0000
NS5	1	A	2718	0.004556	0.0200
NS5	1	B	2718	0.004276	0.0183
NS5	1	C	2718	0.004331	0.0166
NS5	2	A	2718	0.004660	0.0246
NS5	2	B	2718	0.004035	0.0216
NS5	2	C	2718	0.004995	0.0215
NS5	3	A	2718	0.002262	0.0763
NS5	3	B	2718	0.005058	0.0195
NS5	3	C	2718	0.005545	0.0360
NS5	4	A	2718	0.004491	0.0469
NS5	4	B	2718	0.004357	0.0435
NS5	4	C	2718	0.004500	0.0562
NS5	5	B	2718	0.004573	0.0503
NS5	5	C	0	nan	nan
NS5	6	B	0	nan	nan
NS5	6	C	2718	0.004086	0.1324
NS5	7	B	2718	0.003687	0.0900
NS5	7	C	2718	0.003609	0.1379
NS5	8	B	2718	0.005036	0.0835
NS5	8	C	2718	0.001806	0.2078
NS5	9	B	2718	0.004849	0.1058
NS5	9	C	2718	0.004543	0.1247
NS5	10	B	2718	0.004639	0.0932
NS5	10	C	2718	0.004721	0.1234
NS5	11	2006	2718	0.003550	0.1032
NS5	1*	2007	2718	0.002102	0.0234
NS5	11	2022	2718	0.004314	0.0902
NS5	1*	2023	2718	0.003858	0.0177
NS5	11	2029	2718	0.004891	0.0842
NS5	11	2031	2718	0.005237	0.0814
NS5	1*	2032	2718	0.003459	0.0159
NS5	1*	2033	2718	0.003269	0.0184
NS5	11	2034	2718	0.004456	0.0901
3'UTR	0		566	0.003059	0.0000
3'UTR	1	A	566	0.004632	0.0260
3'UTR	1	B	566	0.004450	0.0151
3'UTR	1	C	566	0.005905	0.0142
3'UTR	2	A	557	0.005171	0.0330
3'UTR	2	B	561	0.004778	0.0229
3'UTR	2	C	566	0.006083	0.0258
3'UTR	3	A	523	0.001933	0.1839
3'UTR	3	B	566	0.006339	0.0178
3'UTR	3	C	566	0.006411	0.0378
3'UTR	4	A	566	0.004641	0.1110
3'UTR	4	B	566	0.004571	0.0339
3'UTR	4	C	566	0.004307	0.0318
3'UTR	5	B	566	0.004283	0.0359
3'UTR	5	C	0	nan	nan
3'UTR	6	B	0	nan	nan
3'UTR	6	C	566	0.004168	0.0377
3'UTR	7	B	547	0.003300	0.0434
3'UTR	7	C	566	0.003544	0.0424
3'UTR	8	B	566	0.004954	0.0360
3'UTR	8	C	519	0.002342	0.0546
3'UTR	9	B	559	0.003993	0.0382
3'UTR	9	C	566	0.004259	0.0373
3'UTR	10	B	565	0.004535	0.0702
3'UTR	10	C	566	0.004699	0.0358
3'UTR	11	2006	550	0.003702	0.0663
3'UTR	1*	2007	523	0.003393	0.0120
3'UTR	11	2022	562	0.003961	0.0545
3'UTR	1*	2023	540	0.004367	0.0114
3'UTR	11	2029	566	0.005138	0.0561
3'UTR	11	2031	566	0.006094	0.0599
3'UTR	1*	2032	540	0.004507	0.0102
3'UTR	1*	2033	539	0.004308	0.0123
3'UTR	11	2034	564	0.004082	0.0583
KC196115:1-10965	0		10952	0.001298	0.0000
KC196115:1-10965	1	A	10952	0.003777	0.0176
KC196115:1-10965	1	B	10952	0.003877	0.0259
KC196115:1-10965	1	C	10952	0.003994	0.0152
KC196115:1-10965	2	A	10943	0.003945	0.0211
KC196115:1-10965	2	B	10947	0.003638	0.0275
KC196115:1-10965	2	C	10952	0.004385	0.0198
KC196115:1-10965	3	A	10909	0.001839	0.0905
KC196115:1-10965	3	B	10952	0.004710	0.0212
KC196115:1-10965	3	C	10952	0.004749	0.0264
KC196115:1-10965	4	A	10952	0.003928	0.0557
KC196115:1-10965	4	B	10952	0.003853	0.0477
KC196115:1-10965	4	C	10952	0.003697	0.0323
KC196115:1-10965	5	B	10952	0.004049	0.0539
KC196115:1-10965	5	C	0	nan	nan
KC196115:1-10965	6	B	0	nan	nan
KC196115:1-10965	6	C	10952	0.003522	0.1278
KC196115:1-10965	7	B	10933	0.003111	0.0928
KC196115:1-10965	7	C	10952	0.003170	0.1311
KC196115:1-10965	8	B	10952	0.004302	0.0778
KC196115:1-10965	8	C	10905	0.001526	0.2019
KC196115:1-10965	9	B	10945	0.004071	0.0828
KC196115:1-10965	9	C	10952	0.003959	0.1199
KC196115:1-10965	10	B	10951	0.003830	0.0940
KC196115:1-10965	10	C	10952	0.004091	0.1179
KC196115:1-10965	11	2006	10936	0.003096	0.0988
KC196115:1-10965	1*	2007	10909	0.001945	0.0222
KC196115:1-10965	11	2022	10948	0.003686	0.0864
KC196115:1-10965	1*	2023	10926	0.003495	0.0175
KC196115:1-10965	11	2029	10952	0.004170	0.0811
KC196115:1-10965	11	2031	10952	0.004651	0.0784
KC196115:1-10965	1*	2032	10926	0.003049	0.0148
KC196115:1-10965	1*	2033	10925	0.002795	0.0168
KC196115:1-10965	11	2034	10950	0.003764	0.0872
