# Supplementary material for: Fitness adaptations of Japanese encephalitis virus in pigs following vector-free serial passaging
Source: PLoS Pathog. 2024 Aug 26;20(8):e1012059. doi: 10.1371/journal.ppat.1012059 (PMC11379391; doi:10.1371/journal.ppat.1012059)
Supplement: S6 Table — (XLSX) [file ppat.1012059.s011.xlsx]

## Sheet: S6 Table
S6 Table: Comparative frequencies of major selected SNVs in serum and swab samples
chrom	Haplotype	pos	ancestral_base	derived_base	gene_name	ancestral_codon	derived_codon	effect	Laos_Serum_2006	Laos_Swabs_2006	Laos_Serum_2007	Laos_Swabs_2007	Laos_Serum_2022	Laos_Swabs_2022	Laos_Serum_2023	Laos_Swabs_2023	Laos_Serum_2029	Laos_Swabs_2029	Laos_Serum_2031	Laos_Swabs_2031	Laos_Serum_2032	Laos_Swabs_2032	Laos_Serum_2033	Laos_Swabs_2033	Laos_Serum_2034	Laos_Swabs_2034		Laos_Swabs_2030
KC196115	1	2074	T	C	Envelope	TCC	CCC	NONSYNONYMOUS	0.0117	0	0.347	0.2407	0.014	0	0.1409	0	0.0106	0	0.01	nan	0.2687	0	0.2665	0.3333	0.0095	0		0.043
KC196115	1	6687	A	G	NS4A	AGA	AGG	SYNONYMOUS	0	0	0.3401	0	0	nan	0.1134	nan	0	0	0	nan	0.2281	0	0.2271	nan	0	0		0
KC196115	1	8053	T	C	NS5	TTA	CTA	SYNONYMOUS	0	0	0.3012	0.2353	0.0061	nan	0.117	0.25	0	0	0	nan	0.2267	0.2353	0.2193	nan	0	0		0
KC196115	1	10547	A	G	3'UTR	NA	NA	NONCODING	0	nan	0.3175	0.0952	0	nan	0.1173	nan	0	0	0	0.2222	0.2474	0.2105	0.2392	nan	0	nan		0
KC196115	2a	4062	C	T	NS2A	GTC	GTT	SYNONYMOUS	0.9849	0.7692	0.0174	0	0.9689	nan	0.1482	0	0.9844	0.9718	0.976	0.7273	0.0656	0	0.0459	nan	0.9879	0.9		0
KC196115	2a	4539	C	T	NS2B	GCC	GCT	SYNONYMOUS	0.6142	0	0	0	0.5725	0.3636	0	0	0.6667	0.66	0.8171	nan	0	0	0	0.2222	0.6514	0.3125		0
KC196115	2a	5778	A	G	NS3	TCA	TCG	SYNONYMOUS	0.9842	0.8182	0.0168	0	0.9671	nan	0.1363	0.3077	0.9772	0.9847	0.9742	nan	0.0628	0.1379	0.0377	0.3333	0.9877	0.8333		0.0354
KC196115	2a	8500	A	G	NS5	AAC	GAC	NONSYNONYMOUS	0.9751	0.9412	0.012	0	0.9634	0.5455	0.1303	0	0.9792	0.9957	0.974	0.5714	0.0677	0.1379	0.0454	0	0.9863	0.7895		0
KC196115	2b	4062	C	T	NS2A	GTC	GTT	SYNONYMOUS	0.9849	0.7692	0.0174	0	0.9689	nan	0.1482	0	0.9844	0.9718	0.976	0.7273	0.0656	0	0.0459	nan	0.9879	0.9		0
KC196115	2b	5778	A	G	NS3	TCA	TCG	SYNONYMOUS	0.9842	0.8182	0.0168	0	0.9671	nan	0.1363	0.3077	0.9772	0.9847	0.9742	nan	0.0628	0.1379	0.0377	0.3333	0.9877	0.8333		0.0354
KC196115	2b	8500	A	G	NS5	AAC	GAC	NONSYNONYMOUS	0.9751	0.9412	0.012	0	0.9634	0.5455	0.1303	0	0.9792	0.9957	0.974	0.5714	0.0677	0.1379	0.0454	0	0.9863	0.7895		0
KC196115	3	978	T	C	Membrane	AGT	AGC	SYNONYMOUS	0	0	0.2354	0.2568	0	0	0.4153	0	0	0	0	0	0.3953	0	0.3901	0	0	0		0.0957
KC196115	3	8547	C	T	NS5	TTC	TTT	SYNONYMOUS	0	0	0.2173	0.1667	0.0091	0.3158	0.4182	0.3846	0	0	0	nan	0.3955	0.3171	0.3783	0.3125	0	0.2174		0.1287
KC196115	3	10409	A	G	3'UTR	NA	NA	NONCODING	0	0	0.2452	0.2462	0.0097	0	0.4187	0	0	0	0	nan	0.4056	0	0.3745	nan	0	0		0.0741
KC196115	4	429	G	A	Capsid	TCG	TCA	SYNONYMOUS	0.3293	0.3125	0	0	0.3741	0.5	0	0	0.2877	0.2849	0.1509	nan	0	0	0	nan	0.3243	0.4762		0
KC196115	4	1077	C	T	Envelope	ATC	ATT	SYNONYMOUS	0.325	0.4375	0	0	0.3567	0.2727	0	0	0.2821	0.3161	0.1501	0	0	0	0	0	0.3024	0.3		0
KC196115	4	8922	C	T	NS5	TTC	TTT	SYNONYMOUS	0.3396	nan	0	0	0.384	0.5455	0	0	0.2995	0.214	0.1566	nan	0	0	0.0075	0	0.3297	0.6875		0
KC196115	5	8640	T	C	NS5	TCT	TCC	SYNONYMOUS	0.0054	0	0	0	0.0051	0	0	0	0.0057	0	0.0052	nan	0.0044	0	0	0	0.004	0		0
KC196115	5	10308	C	T	NS5	GCC	GCT	SYNONYMOUS	0	0	0	0	0	0	0	0	0	0	0	0	0	0	0	0	0	0		0
KC196115	6	1371	A	G	Envelope	CAA	CAG	SYNONYMOUS	0	0.3684	0	0	0	0	0	0.1034	0	0	0.015	0	0	0.1489	0	0.35	0	0		0
KC196115	6	6356	T	C	NS3	GTC	GCC	NONSYNONYMOUS	0.0059	0	0	0	0	0	0	0	0.0078	0	0.0151	0	0	0	0	nan	0	0		0
KC196115	7	2098	A	C	Envelope	ATG	CTG	NONSYNONYMOUS	0.3785	0	0	0	0.3036	0	0	0	0.3703	0.3108	0.4519	nan	0	0	0	0	0.3373	0		0
KC196115	7	8283	C	T	NS5	TTC	TTT	SYNONYMOUS	0.3629	0	0	0	0.3185	nan	0	0	0.3753	0.3478	0.4614	nan	0	0	0	0	0.3511	nan		0
KC196115	SNV	515	C	T	PrM	ACC	ATC	NONSYNONYMOUS	0.3346	0.4375	0	0	0.3818	0.3158	0	0	0.2812	0.2614	0.15	0	0	0	0	0	0.3225	0.5714		0
KC196115	SNV	4506	C	A	NS2B	GTC	GTA	SYNONYMOUS	0	nan	0	0	0	0	0	nan	0	0	0	0	0	0	0	0	0	0		0
KC196115	SNV	7548	T	C	NS4B	AAT	AAC	SYNONYMOUS	0.391	nan	0	0	0.344	nan	0	nan	0.3823	0.4412	0.478	nan	0	0	0	nan	0.3733	0.2		0
KC196115	SNV	9658	A	G	NS5	ACT	GCT	NONSYNONYMOUS	0.1852	0	0	0	0.1947	nan	0	nan	0.2406	0.2744	0.2969	0.2143	0	0	0	0	0.2331	nan		0
KC196115	SNV	10557	G	A	3'UTR	NA	NA	NONCODING	0.3259	nan	0	0	0.2746	nan	0.0057	nan	0.331	0.4044	0.3997	0.2222	0	0	0	nan	0.298	nan		0
