# Supplementary material for: Fitness adaptations of Japanese encephalitis virus in pigs following vector-free serial passaging
Source: PLoS Pathog. 2024 Aug 26;20(8):e1012059. doi: 10.1371/journal.ppat.1012059 (PMC11379391; doi:10.1371/journal.ppat.1012059)
Supplement: S7 Table — (XLSX) [file ppat.1012059.s012.xlsx]

## Sheet: S7 Table
S7 Table: Comparative frequencies of all SNVs in serum and swab samples for pig 2029
chrom	pos	ancestral_base	derived_base	gene_name	ancestral_codon	derived_codon	effect	Laos_Serum_2029	Laos_Swabs_2029
KC196115	4062	C	T	NS2A	GTC	GTT	SYNONYMOUS	0.9844	0.9718
KC196115	8500	A	G	NS5	AAC	GAC	NONSYNONYMOUS	0.9792	0.9957
KC196115	5778	A	G	NS3	TCA	TCG	SYNONYMOUS	0.9772	0.9847
KC196115	4539	C	T	NS2B	GCC	GCT	SYNONYMOUS	0.6667	0.66
KC196115	7548	T	C	NS4B	AAT	AAC	SYNONYMOUS	0.3823	0.4412
KC196115	8283	C	T	NS5	TTC	TTT	SYNONYMOUS	0.3753	0.3478
KC196115	2098	A	C	Envelope	ATG	CTG	NONSYNONYMOUS	0.3703	0.3108
KC196115	10557	G	A	3'UTR	NA	NA	NONCODING	0.331	0.4044
KC196115	8922	C	T	NS5	TTC	TTT	SYNONYMOUS	0.2995	0.214
KC196115	429	G	A	Capsid	TCG	TCA	SYNONYMOUS	0.2877	0.2849
KC196115	1077	C	T	Envelope	ATC	ATT	SYNONYMOUS	0.2821	0.3161
KC196115	515	C	T	PrM	ACC	ATC	NONSYNONYMOUS	0.2812	0.2614
KC196115	9658	A	G	NS5	ACT	GCT	NONSYNONYMOUS	0.2406	0.2744
KC196115	8506	G	A	NS5	GAA	AAA	NONSYNONYMOUS	0.2286	0.2579
KC196115	9813	C	T	NS5	CCC	CCT	SYNONYMOUS	0.1329	0.1402
KC196115	2834	G	A	NS1	GGA	GAA	NONSYNONYMOUS	0.1166	0.1079
KC196115	5748	G	A	NS3	GGG	GGA	SYNONYMOUS	0.1055	0.0989
KC196115	405	C	A	Capsid	AAC	AAA	NONSYNONYMOUS	0.0984	0.0355
KC196115	313	G	A	Capsid	GAA	AAA	NONSYNONYMOUS	0.095	0.1111
KC196115	6931	G	A	NS4B	GAA	AAA	NONSYNONYMOUS	0.0936	0.1218
KC196115	10762	G	A	3'UTR	NA	NA	NONCODING	0.0836	0.1233
KC196115	3392	G	A	NS1	GGA	GAA	NONSYNONYMOUS	0.0674	0.0857
KC196115	778	G	A	Membrane	GAA	AAA	NONSYNONYMOUS	0.0672	0.0668
KC196115	9050	G	A	NS5	GGA	GAA	NONSYNONYMOUS	0.0665	0.0744
KC196115	10957	A	G	3'UTR	NA	NA	NONCODING	0.0643	nan
KC196115	9001	G	A	NS5	GAA	AAA	NONSYNONYMOUS	0.0614	0.0466
KC196115	9060	G	A	NS5	GAG	GAA	SYNONYMOUS	0.0613	0.0437
KC196115	5678	G	A	NS3	GGA	GAA	NONSYNONYMOUS	0.0518	0.0729
KC196115	7425	G	A	NS4B	AAG	AAA	SYNONYMOUS	0.0506	0.042
KC196115	3869	C	T	NS2A	GCT	GTT	NONSYNONYMOUS	0.0487	0.0544
KC196115	795	C	A	Membrane	AAC	AAA	NONSYNONYMOUS	0.0477	0.0305
KC196115	10905	T	C	3'UTR	NA	NA	NONCODING	0.0476	0
KC196115	2292	G	A	Envelope	GGG	GGA	SYNONYMOUS	0.0474	0
KC196115	1305	G	A	Envelope	GGG	GGA	SYNONYMOUS	0.0452	0.0396
KC196115	393	C	A	Capsid	GGC	GGA	SYNONYMOUS	0.0445	0
KC196115	999	G	A	Envelope	GGG	GGA	SYNONYMOUS	0.0444	0.0332
KC196115	10910	T	C	3'UTR	NA	NA	NONCODING	0.0443	0
KC196115	5204	G	A	NS3	GGA	GAA	NONSYNONYMOUS	0.0431	0.0588
KC196115	3725	C	T	NS2A	GCT	GTT	NONSYNONYMOUS	0.043	0
KC196115	6481	A	G	NS4A	ATA	GTA	NONSYNONYMOUS	0.0429	0.1855
KC196115	4917	G	A	NS3	GGG	GGA	SYNONYMOUS	0.042	0.0403
KC196115	6151	G	A	NS3	GAA	AAA	NONSYNONYMOUS	0.0418	0.0324
KC196115	482	A	G	PrM	AAG	AGG	NONSYNONYMOUS	0.0404	0.1429
KC196115	7907	T	C	NS5	GTC	GCC	NONSYNONYMOUS	0.0393	0
KC196115	417	G	A	Capsid	GGG	GGA	SYNONYMOUS	0.0367	0.0329
KC196115	6158	C	T	NS3	GCT	GTT	NONSYNONYMOUS	0.0367	0.0376
KC196115	9607	A	G	NS5	AAC	GAC	NONSYNONYMOUS	0.0353	0.122
KC196115	8505	G	A	NS5	CAG	CAA	SYNONYMOUS	0.0352	0
KC196115	92	C	T	5'UTR	NA	NA	NONCODING	0.0349	0.0207
KC196115	8886	G	A	NS5	AAG	AAA	SYNONYMOUS	0.034	0
KC196115	10211	G	A	NS5	GGA	GAA	NONSYNONYMOUS	0.0329	0
KC196115	8250	T	C	NS5	GTT	GTC	SYNONYMOUS	0.0323	0
KC196115	7976	T	C	NS5	GTC	GCC	NONSYNONYMOUS	0.0316	0
KC196115	10546	G	A	3'UTR	NA	NA	NONCODING	0.0316	0.0347
KC196115	7096	T	C	NS4B	TCA	CCA	NONSYNONYMOUS	0.0305	0
KC196115	5369	G	A	NS3	GGA	GAA	NONSYNONYMOUS	0.0299	0.0341
KC196115	7050	G	A	NS4B	GGG	GGA	SYNONYMOUS	0.0296	0.076
KC196115	8882	T	A	NS5	ATA	AAA	NONSYNONYMOUS	0.0296	0
KC196115	10913	T	C	3'UTR	NA	NA	NONCODING	0.0296	0
KC196115	10321	G	A	NS5	GAA	AAA	NONSYNONYMOUS	0.0294	0
KC196115	3108	G	A	NS1	TGG	TGA	NONSENSE	0.0286	0
KC196115	992	G	A	Envelope	GGA	GAA	NONSYNONYMOUS	0.0285	0
KC196115	6409	G	T	NS3	GTT	TTT	NONSYNONYMOUS	0.0285	0
KC196115	5714	G	A	NS3	GGA	GAA	NONSYNONYMOUS	0.0281	0
KC196115	10910	T	A	3'UTR	NA	NA	NONCODING	0.0281	0
KC196115	2342	G	A	Envelope	GGA	GAA	NONSYNONYMOUS	0.0279	0
KC196115	10867	T	A	3'UTR	NA	NA	NONCODING	0.0278	0
KC196115	10867	T	C	3'UTR	NA	NA	NONCODING	0.0278	0
KC196115	1283	G	A	Envelope	GGA	GAA	NONSYNONYMOUS	0.0271	0.0424
KC196115	9603	G	A	NS5	AGG	AGA	SYNONYMOUS	0.0271	0
KC196115	5615	T	C	NS3	CTG	CCG	NONSYNONYMOUS	0.0264	0
KC196115	10607	T	C	3'UTR	NA	NA	NONCODING	0.0261	0
KC196115	7717	G	A	NS5	GAA	AAA	NONSYNONYMOUS	0.0255	0
KC196115	3318	T	C	NS1	TGT	TGC	SYNONYMOUS	0.0252	0
KC196115	9443	G	A	NS5	GGA	GAA	NONSYNONYMOUS	0.025	0.0332
KC196115	7876	G	A	NS5	GAA	AAA	NONSYNONYMOUS	0.0247	0.0426
KC196115	10908	G	A	3'UTR	NA	NA	NONCODING	0.0247	0
KC196115	1837	T	C	Envelope	TGC	CGC	NONSYNONYMOUS	0.0242	0.0279
KC196115	7235	T	C	NS4B	CTC	CCC	NONSYNONYMOUS	0.024	0
KC196115	2507	G	A	NS1	AGA	AAA	NONSYNONYMOUS	0.0239	0
KC196115	7901	G	A	NS5	GGA	GAA	NONSYNONYMOUS	0.0239	0
KC196115	2394	T	A	Envelope	GGT	GGA	SYNONYMOUS	0.0238	0
KC196115	7420	C	A	NS4B	CAA	AAA	NONSYNONYMOUS	0.0237	0
KC196115	5615	T	A	NS3	CTG	CAG	NONSYNONYMOUS	0.0235	0
KC196115	9162	T	C	NS5	AAT	AAC	SYNONYMOUS	0.0232	0
KC196115	10920	A	T	3'UTR	NA	NA	NONCODING	0.0232	nan
KC196115	4934	T	C	NS3	ATC	ACC	NONSYNONYMOUS	0.0231	0
KC196115	5616	G	A	NS3	CTG	CTA	SYNONYMOUS	0.0231	0
KC196115	5942	G	A	NS3	GGA	GAA	NONSYNONYMOUS	0.0231	0.0207
KC196115	6575	G	A	NS4A	GGA	GAA	NONSYNONYMOUS	0.0231	0
KC196115	10873	T	C	3'UTR	NA	NA	NONCODING	0.0231	0
KC196115	9830	T	C	NS5	TTC	TCC	NONSYNONYMOUS	0.023	0
KC196115	8249	T	C	NS5	GTT	GCT	NONSYNONYMOUS	0.0226	0
KC196115	8847	G	A	NS5	GAG	GAA	SYNONYMOUS	0.0226	0
KC196115	6518	G	A	NS4A	GGA	GAA	NONSYNONYMOUS	0.0225	0
KC196115	2369	T	C	Envelope	ATG	ACG	NONSYNONYMOUS	0.0223	0
KC196115	7235	T	A	NS4B	CTC	CAC	NONSYNONYMOUS	0.0221	0
KC196115	1426	G	A	Envelope	GAA	AAA	NONSYNONYMOUS	0.022	0
KC196115	10316	G	A	NS5	GGA	GAA	NONSYNONYMOUS	0.022	0
KC196115	8254	G	A	NS5	GAA	AAA	NONSYNONYMOUS	0.0218	0
KC196115	102	T	A	Capsid	ACT	ACA	SYNONYMOUS	0.0216	0
KC196115	9597	G	A	NS5	CTG	CTA	SYNONYMOUS	0.0213	0
KC196115	7799	G	A	NS5	CGC	CAC	NONSYNONYMOUS	0.0212	0
KC196115	3819	T	C	NS2A	CTT	CTC	SYNONYMOUS	0.0211	0
KC196115	7968	T	C	NS5	GTT	GTC	SYNONYMOUS	0.021	0
KC196115	1679	G	A	Envelope	AGA	AAA	NONSYNONYMOUS	0.0209	0
KC196115	4796	G	A	NS3	GGA	GAA	NONSYNONYMOUS	0.0209	0.025
KC196115	10163	T	C	NS5	ATG	ACG	NONSYNONYMOUS	0.0209	0.0314
KC196115	4265	T	C	NS2B	ATT	ACT	NONSYNONYMOUS	0.0208	0
KC196115	7540	T	G	NS4B	TGG	GGG	NONSYNONYMOUS	0.0205	0
KC196115	1716	T	C	Envelope	CAT	CAC	SYNONYMOUS	0.0204	0
KC196115	7410	T	C	NS4B	ACT	ACC	SYNONYMOUS	0.0204	0.0324
KC196115	8352	T	A	NS5	GCT	GCA	SYNONYMOUS	0.0204	0
KC196115	4011	C	T	NS2A	ACC	ACT	SYNONYMOUS	0.0203	0.0107
KC196115	2680	T	C	NS1	TGG	CGG	NONSYNONYMOUS	0.0202	0
KC196115	3818	T	C	NS2A	CTT	CCT	NONSYNONYMOUS	0.0202	0
KC196115	4355	G	A	NS2B	GGA	GAA	NONSYNONYMOUS	0.0202	0
KC196115	10170	C	A	NS5	GAC	GAA	NONSYNONYMOUS	0.0201	0
KC196115	3338	T	C	NS1	ATC	ACC	NONSYNONYMOUS	0.02	0
KC196115	5718	T	G	NS3	AAT	AAG	NONSYNONYMOUS	0.02	0
KC196115	1511	T	C	Envelope	CTC	CCC	NONSYNONYMOUS	0.0199	0
KC196115	3029	T	A	NS1	ATA	AAA	NONSYNONYMOUS	0.0198	0
KC196115	4672	G	T	NS3	GTT	TTT	NONSYNONYMOUS	0.0196	0
KC196115	5159	T	A	NS3	CTA	CAA	NONSYNONYMOUS	0.0194	0
KC196115	1263	C	T	Envelope	GGC	GGT	SYNONYMOUS	0.0192	0
KC196115	10899	T	C	3'UTR	NA	NA	NONCODING	0.0192	0
KC196115	410	G	A	Capsid	AGA	AAA	NONSYNONYMOUS	0.0191	0
KC196115	8000	C	G	NS5	GCG	GGG	NONSYNONYMOUS	0.019	0
KC196115	3029	T	C	NS1	ATA	ACA	NONSYNONYMOUS	0.0189	0.0446
KC196115	5711	T	C	NS3	ATG	ACG	NONSYNONYMOUS	0.0189	0
KC196115	7106	T	C	NS4B	GTC	GCC	NONSYNONYMOUS	0.0189	0
KC196115	500	G	A	PrM	GGA	GAA	NONSYNONYMOUS	0.0187	0
KC196115	995	T	C	Envelope	ATG	ACG	NONSYNONYMOUS	0.0187	0
KC196115	6092	T	C	NS3	ATG	ACG	NONSYNONYMOUS	0.0186	0
KC196115	9830	T	A	NS5	TTC	TAC	NONSYNONYMOUS	0.0186	0
KC196115	2337	T	C	Envelope	TTT	TTC	SYNONYMOUS	0.0185	0
KC196115	7370	G	A	NS4B	GGA	GAA	NONSYNONYMOUS	0.0185	0.0345
KC196115	7427	A	G	NS4B	AAA	AGA	NONSYNONYMOUS	0.0185	0
KC196115	7540	T	C	NS4B	TGG	CGG	NONSYNONYMOUS	0.0184	0
KC196115	6567	G	A	NS4A	GAG	GAA	SYNONYMOUS	0.0183	0
KC196115	7091	T	C	NS4B	ATC	ACC	NONSYNONYMOUS	0.0183	0
KC196115	10376	A	T	NS5	CAG	CTG	NONSYNONYMOUS	0.018	0
KC196115	893	C	G	Membrane	GCG	GGG	NONSYNONYMOUS	0.0179	0
KC196115	9248	T	C	NS5	ATA	ACA	NONSYNONYMOUS	0.0179	0
KC196115	4450	T	C	NS2B	TTG	CTG	SYNONYMOUS	0.0177	0
KC196115	6347	T	G	NS3	GTG	GGG	NONSYNONYMOUS	0.0177	0
KC196115	9400	T	C	NS5	TAC	CAC	NONSYNONYMOUS	0.0177	0
KC196115	843	G	A	Membrane	ATG	ATA	NONSYNONYMOUS	0.0176	0
KC196115	2683	G	A	NS1	GAA	AAA	NONSYNONYMOUS	0.0176	0
KC196115	208	T	C	Capsid	TTG	CTG	SYNONYMOUS	0.0175	0
KC196115	1182	T	C	Envelope	ATT	ATC	SYNONYMOUS	0.0175	0
KC196115	2680	T	G	NS1	TGG	GGG	NONSYNONYMOUS	0.0175	0
KC196115	9411	A	G	NS5	AAA	AAG	SYNONYMOUS	0.0175	0
KC196115	7172	C	T	NS4B	CCT	CTT	NONSYNONYMOUS	0.0174	0
KC196115	4532	G	T	NS2B	GGT	GTT	NONSYNONYMOUS	0.0172	0
KC196115	8252	T	C	NS5	ATA	ACA	NONSYNONYMOUS	0.0172	0
KC196115	1436	G	A	Envelope	GGA	GAA	NONSYNONYMOUS	0.0171	0
KC196115	5227	C	A	NS3	CAA	AAA	NONSYNONYMOUS	0.0171	0
KC196115	6738	C	T	NS4A	ACC	ACT	SYNONYMOUS	0.0171	0
KC196115	9170	A	T	NS5	CAT	CTT	NONSYNONYMOUS	0.0171	0
KC196115	3454	G	A	NS1	GAA	AAA	NONSYNONYMOUS	0.0169	0
KC196115	1699	G	A	Envelope	GAA	AAA	NONSYNONYMOUS	0.0168	0
KC196115	10313	T	C	NS5	ATT	ACT	NONSYNONYMOUS	0.0168	0
KC196115	10563	T	C	3'UTR	NA	NA	NONCODING	0.0168	0
KC196115	5627	T	C	NS3	ATC	ACC	NONSYNONYMOUS	0.0167	0
KC196115	1838	G	A	Envelope	TGC	TAC	NONSYNONYMOUS	0.0165	0.0282
KC196115	4563	T	C	NS2B	GTT	GTC	SYNONYMOUS	0.0165	0
KC196115	6095	T	C	NS3	CTA	CCA	NONSYNONYMOUS	0.0165	0
KC196115	6825	G	A	NS4A	CCG	CCA	SYNONYMOUS	0.0164	0
KC196115	3966	T	C	NS2A	TTT	TTC	SYNONYMOUS	0.0163	0
KC196115	1963	T	C	Envelope	TCT	CCT	NONSYNONYMOUS	0.0161	0
KC196115	7418	T	C	NS4B	ATG	ACG	NONSYNONYMOUS	0.0161	0
KC196115	7910	T	C	NS5	ATA	ACA	NONSYNONYMOUS	0.0161	0
KC196115	1837	T	A	Envelope	TGC	AGC	NONSYNONYMOUS	0.016	0
KC196115	4875	G	A	NS3	TGG	TGA	NONSENSE	0.016	0
KC196115	8529	G	A	NS5	CAG	CAA	SYNONYMOUS	0.016	0.0526
KC196115	10421	T	G	3'UTR	NA	NA	NONCODING	0.016	0
KC196115	1444	T	C	Envelope	TCA	CCA	NONSYNONYMOUS	0.0159	0
KC196115	3823	G	A	NS2A	GCG	ACG	NONSYNONYMOUS	0.0159	0
KC196115	2799	T	C	NS1	ACT	ACC	SYNONYMOUS	0.0158	0
KC196115	10712	A	G	3'UTR	NA	NA	NONCODING	0.0158	0
KC196115	10426	T	C	3'UTR	NA	NA	NONCODING	0.0157	0
KC196115	102	T	C	Capsid	ACT	ACC	SYNONYMOUS	0.0156	0
KC196115	1694	T	C	Envelope	CTC	CCC	NONSYNONYMOUS	0.0156	0
KC196115	2512	G	A	NS1	GAG	AAG	NONSYNONYMOUS	0.0156	0
KC196115	3478	G	A	NS1	GAA	AAA	NONSYNONYMOUS	0.0156	0
KC196115	3695	T	C	NS2A	CTG	CCG	NONSYNONYMOUS	0.0156	0
KC196115	3744	T	C	NS2A	AGT	AGC	SYNONYMOUS	0.0156	0
KC196115	4016	G	A	NS2A	GGA	GAA	NONSYNONYMOUS	0.0156	0
KC196115	10420	G	A	3'UTR	NA	NA	NONCODING	0.0156	0
KC196115	10421	T	C	3'UTR	NA	NA	NONCODING	0.0156	0
KC196115	518	T	C	PrM	ATC	ACC	NONSYNONYMOUS	0.0155	0
KC196115	4500	G	A	NS2B	TGG	TGA	NONSENSE	0.0155	0
KC196115	7826	T	C	NS5	GTG	GCG	NONSYNONYMOUS	0.0155	0
KC196115	10429	G	A	3'UTR	NA	NA	NONCODING	0.0155	0
KC196115	10442	T	G	3'UTR	NA	NA	NONCODING	0.0155	0
KC196115	599	T	C	PrM	GTT	GCT	NONSYNONYMOUS	0.0154	0
KC196115	3819	T	A	NS2A	CTT	CTA	SYNONYMOUS	0.0154	0
KC196115	4455	T	C	NS2B	GAT	GAC	SYNONYMOUS	0.0154	0
KC196115	7540	T	A	NS4B	TGG	AGG	NONSYNONYMOUS	0.0154	0
KC196115	995	T	G	Envelope	ATG	AGG	NONSYNONYMOUS	0.0153	0
KC196115	2990	T	C	NS1	ATT	ACT	NONSYNONYMOUS	0.0153	0
KC196115	8252	T	A	NS5	ATA	AAA	NONSYNONYMOUS	0.0153	0
KC196115	8627	G	A	NS5	GGC	GAC	NONSYNONYMOUS	0.0153	0
KC196115	9764	T	C	NS5	ATC	ACC	NONSYNONYMOUS	0.0153	0
KC196115	8891	T	C	NS5	GTC	GCC	NONSYNONYMOUS	0.0152	0
KC196115	10606	G	A	3'UTR	NA	NA	NONCODING	0.0152	0
KC196115	4202	C	A	NS2A	CCA	CAA	NONSYNONYMOUS	0.015	0
KC196115	6832	G	A	NS4A	GAA	AAA	NONSYNONYMOUS	0.015	0
KC196115	7539	G	A	NS4B	TTG	TTA	SYNONYMOUS	0.015	0
KC196115	2022	G	A	Envelope	ATG	ATA	NONSYNONYMOUS	0.0149	0
KC196115	7414	T	C	NS4B	TTG	CTG	SYNONYMOUS	0.0149	0.0517
KC196115	7967	T	C	NS5	GTT	GCT	NONSYNONYMOUS	0.0149	0
KC196115	10899	T	A	3'UTR	NA	NA	NONCODING	0.0149	0
KC196115	2251	T	C	Envelope	TGG	CGG	NONSYNONYMOUS	0.0148	0
KC196115	600	T	C	PrM	GTT	GTC	SYNONYMOUS	0.0147	0
KC196115	9408	C	T	NS5	CAC	CAT	SYNONYMOUS	0.0147	0
KC196115	4876	A	T	NS3	AAT	TAT	NONSYNONYMOUS	0.0146	0
KC196115	5479	G	A	NS3	GAC	AAC	NONSYNONYMOUS	0.0146	0
KC196115	7229	T	C	NS4B	ATC	ACC	NONSYNONYMOUS	0.0146	0
KC196115	7826	T	G	NS5	GTG	GGG	NONSYNONYMOUS	0.0146	0
KC196115	7898	T	C	NS5	ATA	ACA	NONSYNONYMOUS	0.0146	0
KC196115	8427	A	G	NS5	AGA	AGG	SYNONYMOUS	0.0146	0
KC196115	209	T	C	Capsid	TTG	TCG	NONSYNONYMOUS	0.0145	0
KC196115	839	T	C	Membrane	CTC	CCC	NONSYNONYMOUS	0.0145	0.0299
KC196115	1747	T	C	Envelope	TCA	CCA	NONSYNONYMOUS	0.0145	0
KC196115	4530	C	T	NS2B	ATC	ATT	SYNONYMOUS	0.0142	0
KC196115	9047	T	C	NS5	ATG	ACG	NONSYNONYMOUS	0.0142	0.037
KC196115	4032	T	C	NS2A	TAT	TAC	SYNONYMOUS	0.014	0
KC196115	9325	G	A	NS5	GAA	AAA	NONSYNONYMOUS	0.014	0
KC196115	10376	A	G	NS5	CAG	CGG	NONSYNONYMOUS	0.014	0
KC196115	1743	T	G	Envelope	CTT	CTG	SYNONYMOUS	0.0139	0
KC196115	8629	T	C	NS5	TCA	CCA	NONSYNONYMOUS	0.0139	0
KC196115	10867	T	G	3'UTR	NA	NA	NONCODING	0.0139	0
KC196115	10878	T	C	3'UTR	NA	NA	NONCODING	0.0139	0
KC196115	3030	A	G	NS1	ATA	ATG	NONSYNONYMOUS	0.0138	0
KC196115	209	T	G	Capsid	TTG	TGG	NONSYNONYMOUS	0.0137	0
KC196115	1227	G	A	Envelope	GAG	GAA	SYNONYMOUS	0.0137	0
KC196115	2190	C	A	Envelope	GGC	GGA	SYNONYMOUS	0.0137	0
KC196115	3818	T	A	NS2A	CTT	CAT	NONSYNONYMOUS	0.0137	0
KC196115	4025	C	T	NS2A	GCT	GTT	NONSYNONYMOUS	0.0137	0
KC196115	6693	T	C	NS4A	GGT	GGC	SYNONYMOUS	0.0137	0
KC196115	7566	G	A	NS4B	TGG	TGA	NONSENSE	0.0137	0
KC196115	7956	T	C	NS5	ACT	ACC	SYNONYMOUS	0.0137	0
KC196115	9455	T	C	NS5	ATG	ACG	NONSYNONYMOUS	0.0137	0
KC196115	10378	G	A	NS5	GAG	AAG	NONSYNONYMOUS	0.0137	0
KC196115	1894	G	A	Envelope	GAA	AAA	NONSYNONYMOUS	0.0136	0
KC196115	1977	T	C	Envelope	GGT	GGC	SYNONYMOUS	0.0136	0
KC196115	2166	G	A	Envelope	TGG	TGA	NONSENSE	0.0136	0
KC196115	2366	T	C	Envelope	CTA	CCA	NONSYNONYMOUS	0.0136	0
KC196115	5222	T	C	NS3	CTA	CCA	NONSYNONYMOUS	0.0136	0
KC196115	6093	G	A	NS3	ATG	ATA	NONSYNONYMOUS	0.0136	0
KC196115	9250	G	A	NS5	GCA	ACA	NONSYNONYMOUS	0.0136	0
KC196115	208	T	A	Capsid	TTG	ATG	NONSYNONYMOUS	0.0134	0
KC196115	6644	T	C	NS4A	ATC	ACC	NONSYNONYMOUS	0.0134	0
KC196115	790	G	A	Membrane	GTG	ATG	NONSYNONYMOUS	0.0133	0
KC196115	3691	G	A	NS2A	GAC	AAC	NONSYNONYMOUS	0.0133	0
KC196115	7975	G	A	NS5	GTC	ATC	NONSYNONYMOUS	0.0133	0
KC196115	1743	T	A	Envelope	CTT	CTA	SYNONYMOUS	0.0132	0
KC196115	2209	T	C	Envelope	TTG	CTG	SYNONYMOUS	0.0132	0
KC196115	4451	T	C	NS2B	TTG	TCG	NONSYNONYMOUS	0.0132	0
KC196115	9080	G	A	NS5	GGA	GAA	NONSYNONYMOUS	0.0132	0
KC196115	2257	T	C	Envelope	TTC	CTC	NONSYNONYMOUS	0.0131	0
KC196115	2490	C	T	NS1	TGC	TGT	SYNONYMOUS	0.0131	0
KC196115	2501	T	C	NS1	ATC	ACC	NONSYNONYMOUS	0.0131	0
KC196115	8590	T	C	NS5	TGG	CGG	NONSYNONYMOUS	0.0131	0
KC196115	8934	T	C	NS5	AAT	AAC	SYNONYMOUS	0.0131	0
KC196115	848	C	T	Membrane	ACG	ATG	NONSYNONYMOUS	0.013	0
KC196115	2369	T	G	Envelope	ATG	AGG	NONSYNONYMOUS	0.013	0
KC196115	2759	T	G	NS1	GTG	GGG	NONSYNONYMOUS	0.013	0
KC196115	3028	A	G	NS1	ATA	GTA	NONSYNONYMOUS	0.013	0
KC196115	4042	T	C	NS2A	TAC	CAC	NONSYNONYMOUS	0.013	0
KC196115	8542	G	A	NS5	GAA	AAA	NONSYNONYMOUS	0.013	0
KC196115	9044	T	C	NS5	ATG	ACG	NONSYNONYMOUS	0.013	0
KC196115	1367	T	C	Envelope	ATC	ACC	NONSYNONYMOUS	0.0129	0
KC196115	1468	G	A	Envelope	GCA	ACA	NONSYNONYMOUS	0.0129	0
KC196115	5793	T	C	NS3	TAT	TAC	SYNONYMOUS	0.0129	0
KC196115	6347	T	C	NS3	GTG	GCG	NONSYNONYMOUS	0.0129	0
KC196115	7096	T	A	NS4B	TCA	ACA	NONSYNONYMOUS	0.0129	0
KC196115	10860	T	A	3'UTR	NA	NA	NONCODING	0.0129	0
KC196115	2552	T	C	NS1	GTA	GCA	NONSYNONYMOUS	0.0128	0
KC196115	3544	G	A	NS2A	GAA	AAA	NONSYNONYMOUS	0.0128	0
KC196115	3672	T	C	NS2A	CTT	CTC	SYNONYMOUS	0.0128	0
KC196115	8868	T	C	NS5	ACT	ACC	SYNONYMOUS	0.0128	0
KC196115	9521	T	C	NS5	TTC	TCC	NONSYNONYMOUS	0.0128	0
KC196115	2991	T	C	NS1	ATT	ATC	SYNONYMOUS	0.0127	0
KC196115	5166	G	A	NS3	AAG	AAA	SYNONYMOUS	0.0127	0
KC196115	5344	T	C	NS3	TCA	CCA	NONSYNONYMOUS	0.0127	0
KC196115	7775	T	C	NS5	ATT	ACT	NONSYNONYMOUS	0.0127	0
KC196115	7956	T	A	NS5	ACT	ACA	SYNONYMOUS	0.0127	0
KC196115	9432	T	A	NS5	CCT	CCA	SYNONYMOUS	0.0127	0
KC196115	209	T	A	Capsid	TTG	TAG	NONSENSE	0.0126	0.034
KC196115	604	T	C	PrM	TAC	CAC	NONSYNONYMOUS	0.0126	0
KC196115	1279	T	C	Envelope	TGG	CGG	NONSYNONYMOUS	0.0126	0
KC196115	3742	A	T	NS2A	AGT	TGT	NONSYNONYMOUS	0.0126	0
KC196115	5511	T	A	NS3	ATT	ATA	SYNONYMOUS	0.0126	0
KC196115	6000	G	A	NS3	AGG	AGA	SYNONYMOUS	0.0126	0
KC196115	2251	T	G	Envelope	TGG	GGG	NONSYNONYMOUS	0.0125	0
KC196115	2679	G	A	NS1	ATG	ATA	NONSYNONYMOUS	0.0125	0
KC196115	3695	T	A	NS2A	CTG	CAG	NONSYNONYMOUS	0.0125	0
KC196115	7416	G	A	NS4B	TTG	TTA	SYNONYMOUS	0.0125	0
KC196115	8399	T	C	NS5	CTA	CCA	NONSYNONYMOUS	0.0125	0
KC196115	9899	G	A	NS5	GGC	GAC	NONSYNONYMOUS	0.0125	0
KC196115	3692	A	G	NS2A	GAC	GGC	NONSYNONYMOUS	0.0124	0
KC196115	4663	A	G	NS3	ACC	GCC	NONSYNONYMOUS	0.0124	0
KC196115	2251	T	A	Envelope	TGG	AGG	NONSYNONYMOUS	0.0123	0
KC196115	5568	A	C	NS3	CCA	CCC	SYNONYMOUS	0.0123	0.0178
KC196115	6347	T	A	NS3	GTG	GAG	NONSYNONYMOUS	0.0123	0
KC196115	7736	G	A	NS5	AGC	AAC	NONSYNONYMOUS	0.0123	0
KC196115	7806	T	C	NS5	GCT	GCC	SYNONYMOUS	0.0123	0
KC196115	10419	T	C	3'UTR	NA	NA	NONCODING	0.0123	0
KC196115	987	T	C	Envelope	TGT	TGC	SYNONYMOUS	0.0122	0.021
KC196115	1743	T	C	Envelope	CTT	CTC	SYNONYMOUS	0.0122	0
KC196115	3138	G	A	NS1	GTG	GTA	SYNONYMOUS	0.0122	0
KC196115	10402	T	C	3'UTR	NA	NA	NONCODING	0.0122	0
KC196115	2823	G	A	NS1	TGG	TGA	NONSENSE	0.0121	0
KC196115	4079	T	A	NS2A	CTG	CAG	NONSYNONYMOUS	0.0121	0
KC196115	7271	T	C	NS4B	CTC	CCC	NONSYNONYMOUS	0.0121	0.0337
KC196115	9922	G	A	NS5	GCT	ACT	NONSYNONYMOUS	0.0121	0
KC196115	849	G	A	Membrane	ACG	ACA	SYNONYMOUS	0.012	0
KC196115	1328	C	A	Envelope	GCA	GAA	NONSYNONYMOUS	0.012	0
KC196115	1844	T	A	Envelope	CTG	CAG	NONSYNONYMOUS	0.012	0
KC196115	3028	A	T	NS1	ATA	TTA	NONSYNONYMOUS	0.012	0
KC196115	4080	G	A	NS2A	CTG	CTA	SYNONYMOUS	0.012	0
KC196115	4923	T	C	NS3	CCT	CCC	SYNONYMOUS	0.012	0
KC196115	6617	T	G	NS4A	TTG	TGG	NONSYNONYMOUS	0.012	0
KC196115	9472	G	A	NS5	GAA	AAA	NONSYNONYMOUS	0.012	0
KC196115	1347	T	C	Envelope	AAT	AAC	SYNONYMOUS	0.0119	0
KC196115	3029	T	G	NS1	ATA	AGA	NONSYNONYMOUS	0.0119	0
KC196115	5485	G	A	NS3	GCT	ACT	NONSYNONYMOUS	0.0119	0
KC196115	7781	T	C	NS5	GTG	GCG	NONSYNONYMOUS	0.0119	0
KC196115	7798	C	T	NS5	CGC	TGC	NONSYNONYMOUS	0.0119	0
KC196115	7830	A	G	NS5	GGA	GGG	SYNONYMOUS	0.0119	0
KC196115	8590	T	A	NS5	TGG	AGG	NONSYNONYMOUS	0.0119	0
KC196115	8670	C	A	NS5	AGC	AGA	NONSYNONYMOUS	0.0119	0
KC196115	1691	T	C	Envelope	CTC	CCC	NONSYNONYMOUS	0.0118	0
KC196115	2369	T	A	Envelope	ATG	AAG	NONSYNONYMOUS	0.0118	0
KC196115	3820	A	G	NS2A	AGC	GGC	NONSYNONYMOUS	0.0118	0
KC196115	6556	G	A	NS4A	GCA	ACA	NONSYNONYMOUS	0.0118	0
KC196115	9289	G	A	NS5	GCC	ACC	NONSYNONYMOUS	0.0118	0
KC196115	9433	G	A	NS5	GCA	ACA	NONSYNONYMOUS	0.0118	0
KC196115	1464	T	C	Envelope	TCT	TCC	SYNONYMOUS	0.0117	0
KC196115	1983	C	A	Envelope	TGC	TGA	NONSENSE	0.0117	0
KC196115	4934	T	A	NS3	ATC	AAC	NONSYNONYMOUS	0.0117	0
KC196115	6280	T	C	NS3	TAC	CAC	NONSYNONYMOUS	0.0117	0.0272
KC196115	6290	G	A	NS3	AGA	AAA	NONSYNONYMOUS	0.0117	0
KC196115	8003	G	C	NS5	GGA	GCA	NONSYNONYMOUS	0.0117	0
KC196115	10164	G	A	NS5	ATG	ATA	NONSYNONYMOUS	0.0117	0
KC196115	10166	T	C	NS5	ATG	ACG	NONSYNONYMOUS	0.0117	0
KC196115	10420	G	C	3'UTR	NA	NA	NONCODING	0.0117	0
KC196115	10860	T	C	3'UTR	NA	NA	NONCODING	0.0117	0.0441
KC196115	400	C	A	Capsid	CAA	AAA	NONSYNONYMOUS	0.0116	0
KC196115	1624	G	A	Envelope	GAA	AAA	NONSYNONYMOUS	0.0116	0
KC196115	1917	T	C	Envelope	AAT	AAC	SYNONYMOUS	0.0116	0.0302
KC196115	2366	T	A	Envelope	CTA	CAA	NONSYNONYMOUS	0.0116	0
KC196115	2729	T	G	NS1	GTG	GGG	NONSYNONYMOUS	0.0116	0
KC196115	3030	A	T	NS1	ATA	ATT	SYNONYMOUS	0.0116	0
KC196115	4418	T	C	NS2B	ATC	ACC	NONSYNONYMOUS	0.0116	0
KC196115	5231	T	C	NS3	ATA	ACA	NONSYNONYMOUS	0.0116	0
KC196115	5405	T	A	NS3	CTG	CAG	NONSYNONYMOUS	0.0116	0
KC196115	5618	A	G	NS3	CAG	CGG	NONSYNONYMOUS	0.0116	0
KC196115	6605	T	C	NS4A	CTG	CCG	NONSYNONYMOUS	0.0116	0
KC196115	8250	T	A	NS5	GTT	GTA	SYNONYMOUS	0.0116	0
KC196115	9198	T	C	NS5	GGT	GGC	SYNONYMOUS	0.0116	0
KC196115	9395	T	C	NS5	CTA	CCA	NONSYNONYMOUS	0.0116	0
KC196115	10377	G	A	NS5	CAG	CAA	SYNONYMOUS	0.0116	0
KC196115	10607	T	A	3'UTR	NA	NA	NONCODING	0.0116	0
KC196115	1297	C	T	Envelope	CTT	TTT	NONSYNONYMOUS	0.0115	0
KC196115	3692	A	T	NS2A	GAC	GTC	NONSYNONYMOUS	0.0115	0
KC196115	6617	T	A	NS4A	TTG	TAG	NONSENSE	0.0115	0
KC196115	9471	A	T	NS5	CGA	CGT	SYNONYMOUS	0.0115	0
KC196115	1845	G	A	Envelope	CTG	CTA	SYNONYMOUS	0.0114	0
KC196115	2933	G	A	NS1	AGC	AAC	NONSYNONYMOUS	0.0114	0
KC196115	3639	T	C	NS2A	CCT	CCC	SYNONYMOUS	0.0114	0
KC196115	3829	T	G	NS2A	TGG	GGG	NONSYNONYMOUS	0.0114	0
KC196115	5364	T	C	NS3	CAT	CAC	SYNONYMOUS	0.0114	0
KC196115	5622	T	C	NS3	GAT	GAC	SYNONYMOUS	0.0114	0
KC196115	9163	G	A	NS5	GAA	AAA	NONSYNONYMOUS	0.0114	0
KC196115	9295	T	G	NS5	TGG	GGG	NONSYNONYMOUS	0.0114	0
KC196115	2781	C	A	NS1	CCC	CCA	SYNONYMOUS	0.0113	0
KC196115	4940	C	A	NS3	ACA	AAA	NONSYNONYMOUS	0.0113	0
KC196115	5417	T	A	NS3	CTA	CAA	NONSYNONYMOUS	0.0113	0
KC196115	8136	T	C	NS5	AGT	AGC	SYNONYMOUS	0.0113	0
KC196115	8995	G	A	NS5	GAA	AAA	NONSYNONYMOUS	0.0113	0
KC196115	9045	G	A	NS5	ATG	ATA	NONSYNONYMOUS	0.0113	0
KC196115	9621	T	C	NS5	GTT	GTC	SYNONYMOUS	0.0113	0
KC196115	10565	T	C	3'UTR	NA	NA	NONCODING	0.0113	0
KC196115	4041	T	C	NS2A	ACT	ACC	SYNONYMOUS	0.0112	0
KC196115	5148	T	C	NS3	ACT	ACC	SYNONYMOUS	0.0112	0
KC196115	5898	G	A	NS3	GTG	GTA	SYNONYMOUS	0.0112	0
KC196115	7091	T	A	NS4B	ATC	AAC	NONSYNONYMOUS	0.0112	0
KC196115	7399	G	A	NS4B	GAA	AAA	NONSYNONYMOUS	0.0112	0
KC196115	8589	T	C	NS5	ACT	ACC	SYNONYMOUS	0.0112	0
KC196115	379	G	A	Capsid	GTG	ATG	NONSYNONYMOUS	0.0111	0
KC196115	5412	T	C	NS3	CAT	CAC	SYNONYMOUS	0.0111	0
KC196115	6710	T	C	NS4A	CTA	CCA	NONSYNONYMOUS	0.0111	0
KC196115	8534	T	C	NS5	CTT	CCT	NONSYNONYMOUS	0.0111	0
KC196115	10873	T	A	3'UTR	NA	NA	NONCODING	0.0111	0
KC196115	802	G	A	Membrane	GAG	AAG	NONSYNONYMOUS	0.011	0
KC196115	2390	T	C	Envelope	ATG	ACG	NONSYNONYMOUS	0.011	0
KC196115	2680	T	A	NS1	TGG	AGG	NONSYNONYMOUS	0.011	0
KC196115	4268	T	G	NS2B	GTG	GGG	NONSYNONYMOUS	0.011	0
KC196115	4687	G	A	NS3	GCC	ACC	NONSYNONYMOUS	0.011	0
KC196115	6083	C	A	NS3	GCA	GAA	NONSYNONYMOUS	0.011	0
KC196115	6236	T	C	NS3	CTC	CCC	NONSYNONYMOUS	0.011	0
KC196115	6862	T	C	2Kd	TTG	CTG	SYNONYMOUS	0.011	0
KC196115	8144	T	C	NS5	GTG	GCG	NONSYNONYMOUS	0.011	0
KC196115	8839	T	C	NS5	TCA	CCA	NONSYNONYMOUS	0.011	0
KC196115	9436	G	A	NS5	GCA	ACA	NONSYNONYMOUS	0.011	0
KC196115	444	T	C	Capsid	GCT	GCC	SYNONYMOUS	0.0109	0.008
KC196115	1466	A	T	Envelope	CAA	CTA	NONSYNONYMOUS	0.0109	0
KC196115	2257	T	A	Envelope	TTC	ATC	NONSYNONYMOUS	0.0109	0
KC196115	2759	T	C	NS1	GTG	GCG	NONSYNONYMOUS	0.0109	0
KC196115	2803	G	A	NS1	GAA	AAA	NONSYNONYMOUS	0.0109	0
KC196115	3773	T	C	NS2A	ATA	ACA	NONSYNONYMOUS	0.0109	0
KC196115	4034	T	C	NS2A	CTG	CCG	NONSYNONYMOUS	0.0109	0
KC196115	4195	T	A	NS2A	TGC	AGC	NONSYNONYMOUS	0.0109	0
KC196115	4316	T	C	NS2B	ATG	ACG	NONSYNONYMOUS	0.0109	0
KC196115	5231	T	A	NS3	ATA	AAA	NONSYNONYMOUS	0.0109	0
KC196115	6997	T	C	NS4B	TTG	CTG	SYNONYMOUS	0.0109	0
KC196115	9172	T	C	NS5	TGG	CGG	NONSYNONYMOUS	0.0109	0
KC196115	10233	T	G	NS5	TGT	TGG	NONSYNONYMOUS	0.0109	0
KC196115	766	C	A	Membrane	CAA	AAA	NONSYNONYMOUS	0.0108	0
KC196115	1718	C	A	Envelope	GCC	GAC	NONSYNONYMOUS	0.0108	0
KC196115	2062	G	A	Envelope	GCA	ACA	NONSYNONYMOUS	0.0108	0
KC196115	2642	G	A	NS1	TGC	TAC	NONSYNONYMOUS	0.0108	0
KC196115	3265	C	A	NS1	CAA	AAA	NONSYNONYMOUS	0.0108	0
KC196115	6640	G	A	NS4A	GCC	ACC	NONSYNONYMOUS	0.0108	0
KC196115	6844	T	C	2Kd	TCA	CCA	NONSYNONYMOUS	0.0108	0
KC196115	7418	T	A	NS4B	ATG	AAG	NONSYNONYMOUS	0.0108	0
KC196115	9046	A	C	NS5	ATG	CTG	NONSYNONYMOUS	0.0108	0
KC196115	9171	T	C	NS5	CAT	CAC	SYNONYMOUS	0.0108	0
KC196115	600	T	A	PrM	GTT	GTA	SYNONYMOUS	0.0107	0
KC196115	4601	C	A	NS2B	ACA	AAA	NONSYNONYMOUS	0.0107	0
KC196115	4662	C	T	NS3	ACC	ACT	SYNONYMOUS	0.0107	0
KC196115	5032	T	C	NS3	TCC	CCC	NONSYNONYMOUS	0.0107	0
KC196115	5351	T	C	NS3	GTG	GCG	NONSYNONYMOUS	0.0107	0
KC196115	7914	T	C	NS5	GAT	GAC	SYNONYMOUS	0.0107	0
KC196115	8405	G	A	NS5	CGA	CAA	NONSYNONYMOUS	0.0107	0
KC196115	9701	T	G	NS5	CTG	CGG	NONSYNONYMOUS	0.0107	0
KC196115	10379	A	G	NS5	GAG	GGG	NONSYNONYMOUS	0.0107	0
KC196115	10554	T	C	3'UTR	NA	NA	NONCODING	0.0107	0
KC196115	10632	G	A	3'UTR	NA	NA	NONCODING	0.0107	0
KC196115	10823	T	C	3'UTR	NA	NA	NONCODING	0.0107	0
KC196115	912	T	G	Membrane	CTT	CTG	SYNONYMOUS	0.0106	0
KC196115	912	T	C	Membrane	CTT	CTC	SYNONYMOUS	0.0106	0
KC196115	1279	T	G	Envelope	TGG	GGG	NONSYNONYMOUS	0.0106	0
KC196115	2074	T	C	Envelope	TCC	CCC	NONSYNONYMOUS	0.0106	0
KC196115	5032	T	A	NS3	TCC	ACC	NONSYNONYMOUS	0.0106	0
KC196115	5478	T	A	NS3	ACT	ACA	SYNONYMOUS	0.0106	0
KC196115	6342	T	A	NS3	ACT	ACA	SYNONYMOUS	0.0106	0
KC196115	7806	T	A	NS5	GCT	GCA	SYNONYMOUS	0.0106	0
KC196115	8428	G	A	NS5	GGG	AGG	NONSYNONYMOUS	0.0106	0
KC196115	9249	A	T	NS5	ATA	ATT	SYNONYMOUS	0.0106	0
KC196115	10863	C	T	3'UTR	NA	NA	NONCODING	0.0106	0
KC196115	323	T	C	Capsid	GTG	GCG	NONSYNONYMOUS	0.0105	0
KC196115	2164	T	C	Envelope	TGG	CGG	NONSYNONYMOUS	0.0105	0
KC196115	3316	T	A	NS1	TGT	AGT	NONSYNONYMOUS	0.0105	0
KC196115	3966	T	A	NS2A	TTT	TTA	NONSYNONYMOUS	0.0105	0
KC196115	4196	G	A	NS2A	TGC	TAC	NONSYNONYMOUS	0.0105	0
KC196115	5481	C	A	NS3	GAC	GAA	NONSYNONYMOUS	0.0105	0
KC196115	6765	T	C	NS4A	CCT	CCC	SYNONYMOUS	0.0105	0
KC196115	7099	G	A	NS4B	GAA	AAA	NONSYNONYMOUS	0.0105	0
KC196115	7132	T	C	NS4B	TCA	CCA	NONSYNONYMOUS	0.0105	0
KC196115	8683	G	A	NS5	GCC	ACC	NONSYNONYMOUS	0.0105	0
KC196115	8871	G	A	NS5	AAG	AAA	SYNONYMOUS	0.0105	0
KC196115	10013	T	C	NS5	CTC	CCC	NONSYNONYMOUS	0.0105	0
KC196115	10436	T	C	3'UTR	NA	NA	NONCODING	0.0105	0
KC196115	2060	T	C	Envelope	GTC	GCC	NONSYNONYMOUS	0.0104	0
KC196115	2354	T	C	Envelope	ATC	ACC	NONSYNONYMOUS	0.0104	0
KC196115	2686	T	C	NS1	TCT	CCT	NONSYNONYMOUS	0.0104	0
KC196115	3316	T	C	NS1	TGT	CGT	NONSYNONYMOUS	0.0104	0
KC196115	4094	G	A	NS2A	AGA	AAA	NONSYNONYMOUS	0.0104	0
KC196115	5599	G	A	NS3	GCC	ACC	NONSYNONYMOUS	0.0104	0
KC196115	5918	A	G	NS3	GAG	GGG	NONSYNONYMOUS	0.0104	0
KC196115	6192	T	C	NS3	GGT	GGC	SYNONYMOUS	0.0104	0
KC196115	6771	C	A	NS4A	ACC	ACA	SYNONYMOUS	0.0104	0
KC196115	6943	G	A	NS4B	GCA	ACA	NONSYNONYMOUS	0.0104	0
KC196115	8244	T	C	NS5	CCT	CCC	SYNONYMOUS	0.0104	0
KC196115	8559	G	A	NS5	TGG	TGA	NONSENSE	0.0104	0
KC196115	8589	T	A	NS5	ACT	ACA	SYNONYMOUS	0.0104	0
KC196115	8687	T	C	NS5	ATC	ACC	NONSYNONYMOUS	0.0104	0
KC196115	10135	A	T	NS5	AGG	TGG	NONSYNONYMOUS	0.0104	0
KC196115	10289	C	A	NS5	GCA	GAA	NONSYNONYMOUS	0.0104	0
KC196115	10437	G	A	3'UTR	NA	NA	NONCODING	0.0104	0
KC196115	600	T	G	PrM	GTT	GTG	SYNONYMOUS	0.0103	0
KC196115	3821	G	A	NS2A	AGC	AAC	NONSYNONYMOUS	0.0103	0
KC196115	3826	A	G	NS2A	AGA	GGA	NONSYNONYMOUS	0.0103	0
KC196115	4067	G	A	NS2A	GGA	GAA	NONSYNONYMOUS	0.0103	0
KC196115	5406	G	A	NS3	CTG	CTA	SYNONYMOUS	0.0103	0.0237
KC196115	5480	A	T	NS3	GAC	GTC	NONSYNONYMOUS	0.0103	0
KC196115	6606	G	A	NS4A	CTG	CTA	SYNONYMOUS	0.0103	0
KC196115	7225	C	A	NS4B	CAA	AAA	NONSYNONYMOUS	0.0103	0
KC196115	7654	G	A	NS4B	GCT	ACT	NONSYNONYMOUS	0.0103	0
KC196115	7700	T	C	NS5	CTA	CCA	NONSYNONYMOUS	0.0103	0
KC196115	9162	T	A	NS5	AAT	AAA	NONSYNONYMOUS	0.0103	0
KC196115	9438	A	T	NS5	GCA	GCT	SYNONYMOUS	0.0103	0
KC196115	10576	T	C	3'UTR	NA	NA	NONCODING	0.0103	0
KC196115	10824	T	C	3'UTR	NA	NA	NONCODING	0.0103	0
KC196115	10897	T	C	3'UTR	NA	NA	NONCODING	0.0103	0
KC196115	338	T	C	Capsid	CTC	CCC	NONSYNONYMOUS	0.0102	0
KC196115	365	C	T	Capsid	ACA	ATA	NONSYNONYMOUS	0.0102	0
KC196115	599	T	A	PrM	GTT	GAT	NONSYNONYMOUS	0.0102	0
KC196115	1082	C	A	Envelope	GCA	GAA	NONSYNONYMOUS	0.0102	0
KC196115	1733	T	C	Envelope	GTC	GCC	NONSYNONYMOUS	0.0102	0
KC196115	1742	T	A	Envelope	CTT	CAT	NONSYNONYMOUS	0.0102	0
KC196115	3342	A	T	NS1	ACA	ACT	SYNONYMOUS	0.0102	0
KC196115	3354	C	A	NS1	GGC	GGA	SYNONYMOUS	0.0102	0
KC196115	4195	T	C	NS2A	TGC	CGC	NONSYNONYMOUS	0.0102	0
KC196115	6626	T	C	NS4A	ATC	ACC	NONSYNONYMOUS	0.0102	0
KC196115	6926	T	C	NS4B	ATG	ACG	NONSYNONYMOUS	0.0102	0
KC196115	7105	G	A	NS4B	GTC	ATC	NONSYNONYMOUS	0.0102	0
KC196115	9305	G	A	NS5	AGA	AAA	NONSYNONYMOUS	0.0102	0.0217
KC196115	10392	T	C	NS5	ATT	ATC	SYNONYMOUS	0.0102	0
KC196115	10874	A	T	3'UTR	NA	NA	NONCODING	0.0102	0
KC196115	914	G	A	Membrane	GGC	GAC	NONSYNONYMOUS	0.0101	0
KC196115	1488	T	C	Envelope	ACT	ACC	SYNONYMOUS	0.0101	0.0195
KC196115	1729	T	C	Envelope	TCT	CCT	NONSYNONYMOUS	0.0101	0
KC196115	1742	T	C	Envelope	CTT	CCT	NONSYNONYMOUS	0.0101	0
KC196115	2184	G	A	Envelope	ACG	ACA	SYNONYMOUS	0.0101	0
KC196115	2541	G	A	NS1	GTG	GTA	SYNONYMOUS	0.0101	0
KC196115	3220	G	A	NS1	GCT	ACT	NONSYNONYMOUS	0.0101	0
KC196115	8590	T	G	NS5	TGG	GGG	NONSYNONYMOUS	0.0101	0
KC196115	9198	T	G	NS5	GGT	GGG	SYNONYMOUS	0.0101	0
KC196115	9399	G	A	NS5	ACG	ACA	SYNONYMOUS	0.0101	0
KC196115	9827	A	G	NS5	CAT	CGT	NONSYNONYMOUS	0.0101	0
KC196115	9913	T	A	NS5	TCC	ACC	NONSYNONYMOUS	0.0101	0
KC196115	989	T	C	Envelope	CTG	CCG	NONSYNONYMOUS	0.01	0
KC196115	1911	G	A	Envelope	GCG	GCA	SYNONYMOUS	0.01	0
KC196115	3076	T	C	NS1	TAC	CAC	NONSYNONYMOUS	0.01	0
KC196115	6698	G	A	NS4A	GGA	GAA	NONSYNONYMOUS	0.01	0
KC196115	7410	T	A	NS4B	ACT	ACA	SYNONYMOUS	0.01	0
KC196115	8240	T	C	NS5	ATG	ACG	NONSYNONYMOUS	0.01	0
KC196115	8244	T	A	NS5	CCT	CCA	SYNONYMOUS	0.01	0
KC196115	9183	A	G	NS5	CGA	CGG	SYNONYMOUS	0.01	0
KC196115	9252	A	T	NS5	GCA	GCT	SYNONYMOUS	0.01	0
KC196115	9453	G	A	NS5	GTG	GTA	SYNONYMOUS	0.01	0
KC196115	10156	G	A	NS5	GAA	AAA	NONSYNONYMOUS	0.01	0
KC196115	2559	T	C	NS1	GCT	GCC	SYNONYMOUS	0.0099	0
KC196115	4451	T	A	NS2B	TTG	TAG	NONSENSE	0.0099	0
KC196115	4876	A	C	NS3	AAT	CAT	NONSYNONYMOUS	0.0099	0
KC196115	5436	G	A	NS3	GTG	GTA	SYNONYMOUS	0.0099	0
KC196115	6989	T	A	NS4B	CTG	CAG	NONSYNONYMOUS	0.0099	0
KC196115	6990	G	A	NS4B	CTG	CTA	SYNONYMOUS	0.0099	0
KC196115	7538	T	C	NS4B	TTG	TCG	NONSYNONYMOUS	0.0099	0
KC196115	7916	T	C	NS5	CTG	CCG	NONSYNONYMOUS	0.0099	0
KC196115	9047	T	G	NS5	ATG	AGG	NONSYNONYMOUS	0.0099	0
KC196115	10266	A	T	NS5	ACA	ACT	SYNONYMOUS	0.0099	0
KC196115	788	T	C	Membrane	CTA	CCA	NONSYNONYMOUS	0.0098	0
KC196115	2009	G	T	Envelope	AGT	ATT	NONSYNONYMOUS	0.0098	0
KC196115	3351	T	C	NS1	TGT	TGC	SYNONYMOUS	0.0098	0
KC196115	3744	T	G	NS2A	AGT	AGG	NONSYNONYMOUS	0.0098	0
KC196115	5222	T	A	NS3	CTA	CAA	NONSYNONYMOUS	0.0098	0
KC196115	6192	T	G	NS3	GGT	GGG	SYNONYMOUS	0.0098	0
KC196115	6446	A	T	NS3	GAT	GTT	NONSYNONYMOUS	0.0098	0
KC196115	7995	T	G	NS5	GGT	GGG	SYNONYMOUS	0.0098	0
KC196115	359	T	C	Capsid	CTT	CCT	NONSYNONYMOUS	0.0097	0
KC196115	1367	T	A	Envelope	ATC	AAC	NONSYNONYMOUS	0.0097	0
KC196115	1837	T	G	Envelope	TGC	GGC	NONSYNONYMOUS	0.0097	0
KC196115	2186	T	C	Envelope	CTG	CCG	NONSYNONYMOUS	0.0097	0
KC196115	4590	T	C	NS2B	ACT	ACC	SYNONYMOUS	0.0097	0
KC196115	5663	T	C	NS3	ATC	ACC	NONSYNONYMOUS	0.0097	0
KC196115	6562	G	A	NS4A	GCT	ACT	NONSYNONYMOUS	0.0097	0
KC196115	6639	T	C	NS4A	GTT	GTC	SYNONYMOUS	0.0097	0
KC196115	6680	T	C	NS4A	ATG	ACG	NONSYNONYMOUS	0.0097	0
KC196115	7122	T	C	NS4B	GCT	GCC	SYNONYMOUS	0.0097	0
KC196115	7496	T	C	NS4B	GTG	GCG	NONSYNONYMOUS	0.0097	0
KC196115	8525	T	C	NS5	ATC	ACC	NONSYNONYMOUS	0.0097	0
KC196115	9466	T	C	NS5	TCA	CCA	NONSYNONYMOUS	0.0097	0.041
KC196115	1424	C	G	Envelope	TCG	TGG	NONSYNONYMOUS	0.0096	0
KC196115	1716	T	A	Envelope	CAT	CAA	NONSYNONYMOUS	0.0096	0
KC196115	2390	T	G	Envelope	ATG	AGG	NONSYNONYMOUS	0.0096	0
KC196115	3829	T	C	NS2A	TGG	CGG	NONSYNONYMOUS	0.0096	0
KC196115	4286	T	C	NS2B	TTG	TCG	NONSYNONYMOUS	0.0096	0
KC196115	6605	T	A	NS4A	CTG	CAG	NONSYNONYMOUS	0.0096	0
KC196115	6923	G	A	NS4B	GGA	GAA	NONSYNONYMOUS	0.0096	0
KC196115	7984	T	C	NS5	TAC	CAC	NONSYNONYMOUS	0.0096	0
KC196115	9452	T	C	NS5	GTG	GCG	NONSYNONYMOUS	0.0096	0
KC196115	9620	T	C	NS5	GTT	GCT	NONSYNONYMOUS	0.0096	0
KC196115	9636	T	C	NS5	TTT	TTC	SYNONYMOUS	0.0096	0
KC196115	10139	T	C	NS5	GTA	GCA	NONSYNONYMOUS	0.0096	0
KC196115	10416	T	C	3'UTR	NA	NA	NONCODING	0.0096	0
KC196115	10817	T	C	3'UTR	NA	NA	NONCODING	0.0096	0
KC196115	1517	T	C	Envelope	CTT	CCT	NONSYNONYMOUS	0.0095	0.0254
KC196115	4158	G	T	NS2A	TGG	TGT	NONSYNONYMOUS	0.0095	0
KC196115	4351	T	C	NS2B	TCA	CCA	NONSYNONYMOUS	0.0095	0
KC196115	4690	A	G	NS3	AGG	GGG	NONSYNONYMOUS	0.0095	0
KC196115	4843	T	C	NS3	TAT	CAT	NONSYNONYMOUS	0.0095	0.0199
KC196115	7482	C	A	NS4B	CCC	CCA	SYNONYMOUS	0.0095	0
KC196115	7951	G	A	NS5	GCA	ACA	NONSYNONYMOUS	0.0095	0
KC196115	10301	T	C	NS5	GTG	GCG	NONSYNONYMOUS	0.0095	0.0224
KC196115	414	A	G	Capsid	GGA	GGG	SYNONYMOUS	0.0094	0
KC196115	1691	T	A	Envelope	CTC	CAC	NONSYNONYMOUS	0.0094	0
KC196115	2897	C	A	NS1	ACA	AAA	NONSYNONYMOUS	0.0094	0
KC196115	3083	T	C	NS1	ATT	ACT	NONSYNONYMOUS	0.0094	0
KC196115	3286	G	A	NS1	GAA	AAA	NONSYNONYMOUS	0.0094	0
KC196115	3636	T	A	NS2A	ATT	ATA	SYNONYMOUS	0.0094	0
KC196115	3636	T	C	NS2A	ATT	ATC	SYNONYMOUS	0.0094	0
KC196115	4317	G	A	NS2B	ATG	ATA	NONSYNONYMOUS	0.0094	0
KC196115	5299	G	A	NS3	GAA	AAA	NONSYNONYMOUS	0.0094	0
KC196115	5971	G	A	NS3	GCA	ACA	NONSYNONYMOUS	0.0094	0
KC196115	6587	G	A	NS4A	CGC	CAC	NONSYNONYMOUS	0.0094	0
KC196115	6616	T	C	NS4A	TTG	CTG	SYNONYMOUS	0.0094	0
KC196115	7701	A	G	NS5	CTA	CTG	SYNONYMOUS	0.0094	0
KC196115	8315	G	A	NS5	CGA	CAA	NONSYNONYMOUS	0.0094	0
KC196115	9267	T	A	NS5	GGT	GGA	SYNONYMOUS	0.0094	0
KC196115	10150	G	A	NS5	GAA	AAA	NONSYNONYMOUS	0.0094	0
KC196115	10226	T	C	NS5	ATC	ACC	NONSYNONYMOUS	0.0094	0
KC196115	10421	T	A	3'UTR	NA	NA	NONCODING	0.0094	0
KC196115	323	T	G	Capsid	GTG	GGG	NONSYNONYMOUS	0.0093	0
KC196115	1007	A	T	Envelope	GAT	GTT	NONSYNONYMOUS	0.0093	0
KC196115	3218	T	C	NS1	ATA	ACA	NONSYNONYMOUS	0.0093	0
KC196115	3222	T	A	NS1	GCT	GCA	SYNONYMOUS	0.0093	0
KC196115	3318	T	A	NS1	TGT	TGA	NONSENSE	0.0093	0
KC196115	3695	T	G	NS2A	CTG	CGG	NONSYNONYMOUS	0.0093	0
KC196115	5024	T	C	NS3	ATC	ACC	NONSYNONYMOUS	0.0093	0.0222
KC196115	5514	G	A	NS3	GCG	GCA	SYNONYMOUS	0.0093	0
KC196115	6686	G	A	NS4A	AGA	AAA	NONSYNONYMOUS	0.0093	0
KC196115	6863	T	C	2Kd	TTG	TCG	NONSYNONYMOUS	0.0093	0
KC196115	7092	C	A	NS4B	ATC	ATA	SYNONYMOUS	0.0093	0
KC196115	9249	A	C	NS5	ATA	ATC	SYNONYMOUS	0.0093	0
KC196115	9276	T	C	NS5	TAT	TAC	SYNONYMOUS	0.0093	0
KC196115	9665	T	G	NS5	ATG	AGG	NONSYNONYMOUS	0.0093	0
KC196115	45	G	A	5'UTR	NA	NA	NONCODING	0.0092	0
KC196115	2923	G	A	NS1	GCC	ACC	NONSYNONYMOUS	0.0092	0
KC196115	2985	G	A	NS1	CTG	CTA	SYNONYMOUS	0.0092	0
KC196115	4934	T	G	NS3	ATC	AGC	NONSYNONYMOUS	0.0092	0
KC196115	7807	A	G	NS5	AGG	GGG	NONSYNONYMOUS	0.0092	0
KC196115	7995	T	C	NS5	GGT	GGC	SYNONYMOUS	0.0092	0
KC196115	9875	G	A	NS5	TGC	TAC	NONSYNONYMOUS	0.0092	0
KC196115	533	T	C	PrM	ATT	ACT	NONSYNONYMOUS	0.0091	0
KC196115	2906	G	A	NS1	TGC	TAC	NONSYNONYMOUS	0.0091	0
KC196115	5974	G	A	NS3	GCC	ACC	NONSYNONYMOUS	0.0091	0
KC196115	8535	T	C	NS5	CTT	CTC	SYNONYMOUS	0.0091	0
KC196115	8649	T	C	NS5	AAT	AAC	SYNONYMOUS	0.0091	0
KC196115	9087	T	C	NS5	GCT	GCC	SYNONYMOUS	0.0091	0
KC196115	2936	T	A	NS1	ATG	AAG	NONSYNONYMOUS	0.009	0
KC196115	4878	T	G	NS3	AAT	AAG	NONSYNONYMOUS	0.009	0
KC196115	5884	T	C	NS3	TGC	CGC	NONSYNONYMOUS	0.009	0
KC196115	5920	G	A	NS3	GGA	AGA	NONSYNONYMOUS	0.009	0
KC196115	7430	T	C	NS4B	GTC	GCC	NONSYNONYMOUS	0.009	0
KC196115	10019	C	A	NS5	GCA	GAA	NONSYNONYMOUS	0.009	0
KC196115	10374	T	C	NS5	ATT	ATC	SYNONYMOUS	0.009	0.0249
KC196115	452	C	A	Capsid	GCA	GAA	NONSYNONYMOUS	0.0089	0
KC196115	1717	G	A	Envelope	GCC	ACC	NONSYNONYMOUS	0.0089	0.0233
KC196115	1963	T	A	Envelope	TCT	ACT	NONSYNONYMOUS	0.0089	0
KC196115	3914	G	A	NS2A	GGA	GAA	NONSYNONYMOUS	0.0089	0
KC196115	6092	T	A	NS3	ATG	AAG	NONSYNONYMOUS	0.0089	0
KC196115	6905	T	G	2Kd	GTG	GGG	NONSYNONYMOUS	0.0089	0
KC196115	7948	G	A	NS5	GCA	ACA	NONSYNONYMOUS	0.0089	0
KC196115	8562	C	A	NS5	CAC	CAA	NONSYNONYMOUS	0.0089	0
KC196115	9249	A	G	NS5	ATA	ATG	NONSYNONYMOUS	0.0089	0
KC196115	2106	T	C	Envelope	CCT	CCC	SYNONYMOUS	0.0088	0
KC196115	2744	T	C	NS1	GTG	GCG	NONSYNONYMOUS	0.0088	0
KC196115	4451	T	G	NS2B	TTG	TGG	NONSYNONYMOUS	0.0088	0
KC196115	4737	G	A	NS3	GAG	GAA	SYNONYMOUS	0.0088	0.0162
KC196115	5885	G	A	NS3	TGC	TAC	NONSYNONYMOUS	0.0088	0
KC196115	7106	T	A	NS4B	GTC	GAC	NONSYNONYMOUS	0.0088	0
KC196115	7823	T	C	NS5	ATA	ACA	NONSYNONYMOUS	0.0088	0
KC196115	8425	A	T	NS5	AGA	TGA	NONSENSE	0.0088	0
KC196115	9258	G	A	NS5	AAG	AAA	SYNONYMOUS	0.0088	0
KC196115	9438	A	G	NS5	GCA	GCG	SYNONYMOUS	0.0088	0
KC196115	10255	T	C	NS5	TCC	CCC	NONSYNONYMOUS	0.0088	0
KC196115	1524	T	C	Envelope	GAT	GAC	SYNONYMOUS	0.0087	0
KC196115	2980	T	C	NS1	TGG	CGG	NONSYNONYMOUS	0.0087	0
KC196115	3106	T	C	NS1	TGG	CGG	NONSYNONYMOUS	0.0087	0
KC196115	3318	T	G	NS1	TGT	TGG	NONSYNONYMOUS	0.0087	0
KC196115	1076	T	C	Envelope	ATC	ACC	NONSYNONYMOUS	0.0086	0
KC196115	1977	T	A	Envelope	GGT	GGA	SYNONYMOUS	0.0086	0
KC196115	3469	T	C	NS1	TAC	CAC	NONSYNONYMOUS	0.0086	0
KC196115	5045	T	C	NS3	ATC	ACC	NONSYNONYMOUS	0.0086	0
KC196115	5815	T	C	NS3	TGG	CGG	NONSYNONYMOUS	0.0086	0
KC196115	6286	G	A	NS3	GAC	AAC	NONSYNONYMOUS	0.0086	0.027
KC196115	6823	C	A	NS4A	CCG	ACG	NONSYNONYMOUS	0.0086	0
KC196115	7787	G	A	NS5	CGC	CAC	NONSYNONYMOUS	0.0086	0
KC196115	8598	T	C	NS5	TAT	TAC	SYNONYMOUS	0.0086	0.0405
KC196115	9087	T	A	NS5	GCT	GCA	SYNONYMOUS	0.0086	0
KC196115	9226	T	C	NS5	TTG	CTG	SYNONYMOUS	0.0086	0
KC196115	9349	C	T	NS5	CTT	TTT	NONSYNONYMOUS	0.0086	0
KC196115	10395	G	A	NS5	TAG	TAA	SYNONYMOUS	0.0086	0
KC196115	10436	T	G	3'UTR	NA	NA	NONCODING	0.0086	0
KC196115	10874	A	G	3'UTR	NA	NA	NONCODING	0.0086	0
KC196115	4082	T	A	NS2A	CTG	CAG	NONSYNONYMOUS	0.0085	0
KC196115	4113	G	A	NS2A	AAG	AAA	SYNONYMOUS	0.0085	0
KC196115	4319	T	C	NS2B	CTG	CCG	NONSYNONYMOUS	0.0085	0
KC196115	4467	C	T	NS2B	GAC	GAT	SYNONYMOUS	0.0085	0
KC196115	6285	T	A	NS3	ACT	ACA	SYNONYMOUS	0.0085	0
KC196115	6342	T	C	NS3	ACT	ACC	SYNONYMOUS	0.0085	0
KC196115	7495	G	A	NS4B	GTG	ATG	NONSYNONYMOUS	0.0085	0
KC196115	8045	T	A	NS5	CTG	CAG	NONSYNONYMOUS	0.0085	0
KC196115	8430	G	A	NS5	GGG	GGA	SYNONYMOUS	0.0085	0
KC196115	8975	T	C	NS5	TTC	TCC	NONSYNONYMOUS	0.0085	0
KC196115	9252	A	G	NS5	GCA	GCG	SYNONYMOUS	0.0085	0
KC196115	9755	G	A	NS5	AGA	AAA	NONSYNONYMOUS	0.0085	0
KC196115	650	T	G	PrM	GTG	GGG	NONSYNONYMOUS	0.0084	0
KC196115	1079	T	C	Envelope	ATG	ACG	NONSYNONYMOUS	0.0084	0
KC196115	1595	T	G	Envelope	GTG	GGG	NONSYNONYMOUS	0.0084	0
KC196115	8322	T	A	NS5	TCT	TCA	SYNONYMOUS	0.0084	0
KC196115	9435	A	T	NS5	GCA	GCT	SYNONYMOUS	0.0084	0
KC196115	9596	T	A	NS5	CTG	CAG	NONSYNONYMOUS	0.0084	0
KC196115	9839	T	C	NS5	ATT	ACT	NONSYNONYMOUS	0.0084	0
KC196115	1216	G	A	Envelope	GCC	ACC	NONSYNONYMOUS	0.0083	0
KC196115	2021	T	C	Envelope	ATG	ACG	NONSYNONYMOUS	0.0083	0
KC196115	2599	T	C	NS1	TCC	CCC	NONSYNONYMOUS	0.0083	0
KC196115	3476	T	G	NS1	ATG	AGG	NONSYNONYMOUS	0.0083	0
KC196115	4345	G	A	NS2B	GTG	ATG	NONSYNONYMOUS	0.0083	0
KC196115	5426	C	A	NS3	CCA	CAA	NONSYNONYMOUS	0.0083	0
KC196115	5487	T	A	NS3	GCT	GCA	SYNONYMOUS	0.0083	0
KC196115	7520	C	G	NS4B	ACG	AGG	NONSYNONYMOUS	0.0083	0
KC196115	9176	T	A	NS5	CTG	CAG	NONSYNONYMOUS	0.0083	0
KC196115	791	T	C	Membrane	GTG	GCG	NONSYNONYMOUS	0.0082	0
KC196115	2603	T	C	NS1	CTA	CCA	NONSYNONYMOUS	0.0082	0
KC196115	3053	T	G	NS1	GTG	GGG	NONSYNONYMOUS	0.0082	0
KC196115	4571	C	T	NS2B	GCT	GTT	NONSYNONYMOUS	0.0082	0
KC196115	4878	T	C	NS3	AAT	AAC	SYNONYMOUS	0.0082	0
KC196115	5888	G	A	NS3	AGA	AAA	NONSYNONYMOUS	0.0082	0
KC196115	6185	T	C	NS3	CTC	CCC	NONSYNONYMOUS	0.0082	0
KC196115	8463	C	G	NS5	AGC	AGG	NONSYNONYMOUS	0.0082	0
KC196115	10181	T	C	NS5	ATC	ACC	NONSYNONYMOUS	0.0082	0
KC196115	10631	C	A	3'UTR	NA	NA	NONCODING	0.0082	0
KC196115	1128	T	C	Envelope	GCT	GCC	SYNONYMOUS	0.0081	0
KC196115	4607	G	A	NS2B	AGA	AAA	NONSYNONYMOUS	0.0081	0
KC196115	5037	T	C	NS3	AAT	AAC	SYNONYMOUS	0.0081	0
KC196115	5511	T	C	NS3	ATT	ATC	SYNONYMOUS	0.0081	0
KC196115	5815	T	G	NS3	TGG	GGG	NONSYNONYMOUS	0.0081	0
KC196115	6192	T	A	NS3	GGT	GGA	SYNONYMOUS	0.0081	0
KC196115	7157	T	C	NS4B	TTG	TCG	NONSYNONYMOUS	0.0081	0
KC196115	7659	T	C	NS4B	GAT	GAC	SYNONYMOUS	0.0081	0
KC196115	7884	A	T	NS5	GGA	GGT	SYNONYMOUS	0.0081	0
KC196115	8696	T	C	NS5	GTC	GCC	NONSYNONYMOUS	0.0081	0
KC196115	9096	T	C	NS5	AGT	AGC	SYNONYMOUS	0.0081	0
KC196115	1962	T	C	Envelope	TAT	TAC	SYNONYMOUS	0.008	0
KC196115	3306	C	T	NS1	GAC	GAT	SYNONYMOUS	0.008	0
KC196115	4207	A	T	NS2A	AAG	TAG	NONSENSE	0.008	0
KC196115	5499	T	C	NS3	GCT	GCC	SYNONYMOUS	0.008	0
KC196115	8606	G	A	NS5	AGC	AAC	NONSYNONYMOUS	0.008	0
KC196115	10861	G	A	3'UTR	NA	NA	NONCODING	0.008	0
KC196115	966	T	C	Membrane	GCT	GCC	SYNONYMOUS	0.0079	0
KC196115	3502	G	A	NS1	GAA	AAA	NONSYNONYMOUS	0.0079	0
KC196115	4399	T	G	NS2B	TGG	GGG	NONSYNONYMOUS	0.0079	0
KC196115	4892	T	G	NS3	GTG	GGG	NONSYNONYMOUS	0.0079	0
KC196115	5649	T	C	NS3	AGT	AGC	SYNONYMOUS	0.0079	0
KC196115	5842	T	C	NS3	TCT	CCT	NONSYNONYMOUS	0.0079	0
KC196115	6114	T	C	NS3	CCT	CCC	SYNONYMOUS	0.0079	0
KC196115	6438	G	T	NS3	TGG	TGT	NONSYNONYMOUS	0.0079	0
KC196115	6821	T	C	NS4A	ATC	ACC	NONSYNONYMOUS	0.0079	0
KC196115	8182	T	C	NS5	TCT	CCT	NONSYNONYMOUS	0.0079	0
KC196115	8241	G	A	NS5	ATG	ATA	NONSYNONYMOUS	0.0079	0
KC196115	568	G	A	PrM	GAA	AAA	NONSYNONYMOUS	0.0078	0
KC196115	1943	T	C	Envelope	GTT	GCT	NONSYNONYMOUS	0.0078	0
KC196115	2074	T	A	Envelope	TCC	ACC	NONSYNONYMOUS	0.0078	0
KC196115	2426	C	T	Envelope	GCT	GTT	NONSYNONYMOUS	0.0078	0
KC196115	2678	T	C	NS1	ATG	ACG	NONSYNONYMOUS	0.0078	0
KC196115	2926	T	C	NS1	TGG	CGG	NONSYNONYMOUS	0.0078	0
KC196115	6356	T	C	NS3	GTC	GCC	NONSYNONYMOUS	0.0078	0
KC196115	6989	T	G	NS4B	CTG	CGG	NONSYNONYMOUS	0.0078	0
KC196115	7827	G	A	NS5	GTG	GTA	SYNONYMOUS	0.0078	0
KC196115	9190	T	C	NS5	TCA	CCA	NONSYNONYMOUS	0.0078	0
KC196115	4275	T	C	NS2B	GGT	GGC	SYNONYMOUS	0.0077	0
KC196115	7323	T	C	NS4B	GCT	GCC	SYNONYMOUS	0.0077	0
KC196115	1505	T	C	Envelope	ATA	ACA	NONSYNONYMOUS	0.0076	0
KC196115	3985	G	A	NS2A	GCC	ACC	NONSYNONYMOUS	0.0076	0
KC196115	4164	G	A	NS2A	TCG	TCA	SYNONYMOUS	0.0076	0
KC196115	5659	T	G	NS3	TGG	GGG	NONSYNONYMOUS	0.0076	0
KC196115	5970	T	C	NS3	AGT	AGC	SYNONYMOUS	0.0076	0
KC196115	8322	T	C	NS5	TCT	TCC	SYNONYMOUS	0.0076	0
KC196115	9660	T	C	NS5	ACT	ACC	SYNONYMOUS	0.0076	0
KC196115	590	C	A	PrM	GCA	GAA	NONSYNONYMOUS	0.0075	0
KC196115	3023	C	A	NS1	GCA	GAA	NONSYNONYMOUS	0.0075	0
KC196115	5221	C	A	NS3	CTA	ATA	NONSYNONYMOUS	0.0075	0
KC196115	7487	T	C	NS4B	GTC	GCC	NONSYNONYMOUS	0.0075	0
KC196115	9203	T	G	NS5	GTG	GGG	NONSYNONYMOUS	0.0075	0
KC196115	608	T	C	PrM	ATG	ACG	NONSYNONYMOUS	0.0074	0
KC196115	1447	G	A	Envelope	GCG	ACG	NONSYNONYMOUS	0.0074	0
KC196115	1560	T	G	Envelope	AGT	AGG	NONSYNONYMOUS	0.0074	0
KC196115	1827	T	C	Envelope	GGT	GGC	SYNONYMOUS	0.0074	0.0154
KC196115	3042	T	A	NS1	GTT	GTA	SYNONYMOUS	0.0074	0
KC196115	3860	T	G	NS2A	CTG	CGG	NONSYNONYMOUS	0.0074	0
KC196115	4494	T	C	NS2B	GTT	GTC	SYNONYMOUS	0.0074	0
KC196115	6092	T	G	NS3	ATG	AGG	NONSYNONYMOUS	0.0074	0
KC196115	6336	T	C	NS3	GAT	GAC	SYNONYMOUS	0.0074	0
KC196115	7009	G	A	NS4B	GCA	ACA	NONSYNONYMOUS	0.0074	0
KC196115	8168	T	C	NS5	GTC	GCC	NONSYNONYMOUS	0.0074	0
KC196115	9622	A	G	NS5	AGG	GGG	NONSYNONYMOUS	0.0074	0
KC196115	9955	G	A	NS5	GCC	ACC	NONSYNONYMOUS	0.0074	0
KC196115	792	G	A	Membrane	GTG	GTA	SYNONYMOUS	0.0073	0
KC196115	2641	T	C	NS1	TGC	CGC	NONSYNONYMOUS	0.0073	0
KC196115	4286	T	G	NS2B	TTG	TGG	NONSYNONYMOUS	0.0073	0
KC196115	5190	G	A	NS3	CTG	CTA	SYNONYMOUS	0.0073	0
KC196115	6054	T	C	NS3	GAT	GAC	SYNONYMOUS	0.0073	0.0178
KC196115	6317	C	A	NS3	ACA	AAA	NONSYNONYMOUS	0.0073	0
KC196115	10846	T	C	3'UTR	NA	NA	NONCODING	0.0073	0
KC196115	512	T	A	PrM	ATG	AAG	NONSYNONYMOUS	0.0072	0
KC196115	1145	T	C	Envelope	GTC	GCC	NONSYNONYMOUS	0.0072	0.0129
KC196115	1355	T	C	Envelope	ATT	ACT	NONSYNONYMOUS	0.0072	0
KC196115	1697	T	G	Envelope	ATG	AGG	NONSYNONYMOUS	0.0072	0
KC196115	2643	C	T	NS1	TGC	TGT	SYNONYMOUS	0.0072	0
KC196115	6003	T	C	NS3	AAT	AAC	SYNONYMOUS	0.0072	0
KC196115	7102	T	C	NS4B	TAC	CAC	NONSYNONYMOUS	0.0072	0
KC196115	8066	T	G	NS5	GTG	GGG	NONSYNONYMOUS	0.0072	0
KC196115	9609	C	A	NS5	AAC	AAA	NONSYNONYMOUS	0.0072	0
KC196115	10062	A	G	NS5	ACA	ACG	SYNONYMOUS	0.0072	0
KC196115	125	G	A	Capsid	AGA	AAA	NONSYNONYMOUS	0.0071	0
KC196115	360	T	G	Capsid	CTT	CTG	SYNONYMOUS	0.0071	0
KC196115	580	T	G	PrM	TGG	GGG	NONSYNONYMOUS	0.0071	0
KC196115	2643	C	G	NS1	TGC	TGG	NONSYNONYMOUS	0.0071	0
KC196115	3797	C	T	NS2A	GCT	GTT	NONSYNONYMOUS	0.0071	0
KC196115	5433	G	T	NS3	AGG	AGT	NONSYNONYMOUS	0.0071	0
KC196115	5649	T	G	NS3	AGT	AGG	NONSYNONYMOUS	0.0071	0
KC196115	6966	T	C	NS4B	GGT	GGC	SYNONYMOUS	0.0071	0
KC196115	7893	T	C	NS5	TCT	TCC	SYNONYMOUS	0.0071	0
KC196115	8778	G	A	NS5	GAG	GAA	SYNONYMOUS	0.0071	0
KC196115	9699	G	A	NS5	CCG	CCA	SYNONYMOUS	0.0071	0
KC196115	9799	T	G	NS5	TGG	GGG	NONSYNONYMOUS	0.0071	0
KC196115	9897	T	C	NS5	ATT	ATC	SYNONYMOUS	0.0071	0
KC196115	9957	C	A	NS5	GCC	GCA	SYNONYMOUS	0.0071	0
KC196115	10016	T	C	NS5	ATG	ACG	NONSYNONYMOUS	0.0071	0
KC196115	10127	T	C	NS5	GTC	GCC	NONSYNONYMOUS	0.0071	0
KC196115	10217	G	A	NS5	CGC	CAC	NONSYNONYMOUS	0.0071	0
KC196115	1382	T	C	Envelope	ATC	ACC	NONSYNONYMOUS	0.007	0
KC196115	1822	T	C	Envelope	TCA	CCA	NONSYNONYMOUS	0.007	0.0193
KC196115	2666	T	C	NS1	TTG	TCG	NONSYNONYMOUS	0.007	0
KC196115	2690	T	C	NS1	GTG	GCG	NONSYNONYMOUS	0.007	0.0236
KC196115	3222	T	C	NS1	GCT	GCC	SYNONYMOUS	0.007	0
KC196115	4485	T	C	NS2B	GAT	GAC	SYNONYMOUS	0.007	0
KC196115	5909	T	C	NS3	ATC	ACC	NONSYNONYMOUS	0.007	0
KC196115	7989	G	A	NS5	ACG	ACA	SYNONYMOUS	0.007	0
KC196115	8960	T	G	NS5	GTG	GGG	NONSYNONYMOUS	0.007	0
KC196115	117	G	C	Capsid	GGG	GGC	SYNONYMOUS	0.0069	0
KC196115	2902	G	A	NS1	GAA	AAA	NONSYNONYMOUS	0.0069	0
KC196115	4297	T	C	NS2B	TCT	CCT	NONSYNONYMOUS	0.0069	0
KC196115	4907	T	C	NS3	GTG	GCG	NONSYNONYMOUS	0.0069	0
KC196115	10554	T	A	3'UTR	NA	NA	NONCODING	0.0069	0
KC196115	513	G	A	PrM	ATG	ATA	NONSYNONYMOUS	0.0068	0
KC196115	2160	T	C	Envelope	CAT	CAC	SYNONYMOUS	0.0068	0
KC196115	3213	T	C	NS1	CAT	CAC	SYNONYMOUS	0.0068	0
KC196115	4446	T	C	NS2B	GTT	GTC	SYNONYMOUS	0.0068	0.041
KC196115	4478	T	C	NS2B	ATT	ACT	NONSYNONYMOUS	0.0068	0
KC196115	4953	G	T	NS3	GTG	GTT	SYNONYMOUS	0.0068	0
KC196115	7271	T	A	NS4B	CTC	CAC	NONSYNONYMOUS	0.0068	0
KC196115	9432	T	C	NS5	CCT	CCC	SYNONYMOUS	0.0068	0.03
KC196115	9752	T	C	NS5	GTC	GCC	NONSYNONYMOUS	0.0068	0
KC196115	2714	T	C	NS1	CTC	CCC	NONSYNONYMOUS	0.0067	0
KC196115	4319	T	A	NS2B	CTG	CAG	NONSYNONYMOUS	0.0067	0
KC196115	7206	C	T	NS4B	GTC	GTT	SYNONYMOUS	0.0067	0
KC196115	9581	A	G	NS5	CAA	CGA	NONSYNONYMOUS	0.0067	0
KC196115	9799	T	C	NS5	TGG	CGG	NONSYNONYMOUS	0.0067	0
KC196115	9840	T	C	NS5	ATT	ATC	SYNONYMOUS	0.0067	0
KC196115	9930	G	A	NS5	TGG	TGA	NONSENSE	0.0067	0
KC196115	1525	T	C	Envelope	TAT	CAT	NONSYNONYMOUS	0.0066	0.0334
KC196115	2791	T	C	NS1	TCC	CCC	NONSYNONYMOUS	0.0066	0
KC196115	4268	T	C	NS2B	GTG	GCG	NONSYNONYMOUS	0.0066	0
KC196115	6594	T	C	NS4A	GCT	GCC	SYNONYMOUS	0.0066	0
KC196115	7407	T	C	NS4B	ACT	ACC	SYNONYMOUS	0.0066	0
KC196115	8267	T	C	NS5	GTC	GCC	NONSYNONYMOUS	0.0066	0
KC196115	8485	G	A	NS5	GGA	AGA	NONSYNONYMOUS	0.0066	0
KC196115	8842	C	T	NS5	CGG	TGG	NONSYNONYMOUS	0.0066	0
KC196115	9120	C	G	NS5	CTC	CTG	SYNONYMOUS	0.0066	0
KC196115	9999	G	A	NS5	CGG	CGA	SYNONYMOUS	0.0066	0
KC196115	10000	A	G	NS5	AGG	GGG	NONSYNONYMOUS	0.0066	0
KC196115	771	G	A	Membrane	ACG	ACA	SYNONYMOUS	0.0065	0
KC196115	2220	T	C	Envelope	GCT	GCC	SYNONYMOUS	0.0065	0
KC196115	3371	T	C	NS1	ATC	ACC	NONSYNONYMOUS	0.0065	0
KC196115	4545	G	A	NS2B	CTG	CTA	SYNONYMOUS	0.0065	0
KC196115	7276	T	C	NS4B	TAC	CAC	NONSYNONYMOUS	0.0065	0
KC196115	8118	A	G	NS5	ATA	ATG	NONSYNONYMOUS	0.0065	0.0323
KC196115	9227	T	C	NS5	TTG	TCG	NONSYNONYMOUS	0.0065	0
KC196115	541	G	A	PrM	GTC	ATC	NONSYNONYMOUS	0.0064	0
KC196115	567	T	C	PrM	GGT	GGC	SYNONYMOUS	0.0064	0
KC196115	904	T	C	Membrane	TGG	CGG	NONSYNONYMOUS	0.0064	0
KC196115	1657	T	C	Envelope	TCC	CCC	NONSYNONYMOUS	0.0064	0
KC196115	4767	T	C	NS3	ACT	ACC	SYNONYMOUS	0.0064	0
KC196115	5153	G	A	NS3	AGC	AAC	NONSYNONYMOUS	0.0064	0
KC196115	9898	G	A	NS5	GGC	AGC	NONSYNONYMOUS	0.0064	0
KC196115	10595	G	A	3'UTR	NA	NA	NONCODING	0.0064	0
KC196115	1850	T	C	Envelope	ATG	ACG	NONSYNONYMOUS	0.0063	0
KC196115	4180	G	A	NS2A	GCC	ACC	NONSYNONYMOUS	0.0063	0
KC196115	4346	T	G	NS2B	GTG	GGG	NONSYNONYMOUS	0.0063	0.0218
KC196115	7702	G	A	NS5	GGG	AGG	NONSYNONYMOUS	0.0063	0
KC196115	8811	G	A	NS5	GAG	GAA	SYNONYMOUS	0.0063	0
KC196115	9510	T	C	NS5	GCT	GCC	SYNONYMOUS	0.0063	0.024
KC196115	835	T	C	Membrane	TAC	CAC	NONSYNONYMOUS	0.0062	0
KC196115	1740	T	C	Envelope	GCT	GCC	SYNONYMOUS	0.0062	0
KC196115	2021	T	G	Envelope	ATG	AGG	NONSYNONYMOUS	0.0062	0
KC196115	2666	T	A	NS1	TTG	TAG	NONSENSE	0.0062	0
KC196115	2185	C	T	Envelope	CTG	TTG	SYNONYMOUS	0.0061	0
KC196115	2228	T	C	Envelope	CTA	CCA	NONSYNONYMOUS	0.0061	0
KC196115	8422	T	G	NS5	TGG	GGG	NONSYNONYMOUS	0.0061	0
KC196115	8550	T	C	NS5	GCT	GCC	SYNONYMOUS	0.0061	0
KC196115	8577	T	C	NS5	CAT	CAC	SYNONYMOUS	0.0061	0.0265
KC196115	9951	T	C	NS5	TGT	TGC	SYNONYMOUS	0.0061	0
KC196115	10402	T	A	3'UTR	NA	NA	NONCODING	0.0061	0
KC196115	255	C	T	Capsid	TTC	TTT	SYNONYMOUS	0.006	0
KC196115	7570	T	C	NS4B	TCC	CCC	NONSYNONYMOUS	0.006	0
KC196115	7767	G	A	NS5	GAG	GAA	SYNONYMOUS	0.006	0
KC196115	6040	G	A	NS3	GCC	ACC	NONSYNONYMOUS	0.0059	0
KC196115	7636	T	G	NS4B	TGG	GGG	NONSYNONYMOUS	0.0059	0
KC196115	9564	G	A	NS5	GAG	GAA	SYNONYMOUS	0.0059	0
KC196115	9762	T	C	NS5	GAT	GAC	SYNONYMOUS	0.0059	0
KC196115	4034	T	G	NS2A	CTG	CGG	NONSYNONYMOUS	0.0058	0
KC196115	5607	T	C	NS3	ATT	ATC	SYNONYMOUS	0.0058	0
KC196115	6999	G	A	NS4B	TTG	TTA	SYNONYMOUS	0.0058	0
KC196115	7564	T	G	NS4B	TGG	GGG	NONSYNONYMOUS	0.0058	0
KC196115	7743	T	C	NS5	GAT	GAC	SYNONYMOUS	0.0058	0
KC196115	7836	T	C	NS5	CAT	CAC	SYNONYMOUS	0.0057	0
KC196115	8640	T	C	NS5	TCT	TCC	SYNONYMOUS	0.0057	0
KC196115	8840	C	A	NS5	TCA	TAA	NONSENSE	0.0057	0
KC196115	10016	T	G	NS5	ATG	AGG	NONSYNONYMOUS	0.0057	0
KC196115	3731	T	C	NS2A	GTG	GCG	NONSYNONYMOUS	0.0056	0.0272
KC196115	9705	T	C	NS5	GAT	GAC	SYNONYMOUS	0.0056	0
KC196115	10239	T	C	NS5	AGT	AGC	SYNONYMOUS	0.0056	0
KC196115	326	C	A	Capsid	GCA	GAA	NONSYNONYMOUS	0.0055	0
KC196115	1251	G	A	Envelope	GTG	GTA	SYNONYMOUS	0.0055	0
KC196115	3233	G	A	NS1	AGC	AAC	NONSYNONYMOUS	0.0055	0
KC196115	5365	C	T	NS3	CAG	TAG	NONSENSE	0.0055	0
KC196115	5940	T	A	NS3	CTT	CTA	SYNONYMOUS	0.0055	0
KC196115	6927	G	A	NS4B	ATG	ATA	NONSYNONYMOUS	0.0055	0
KC196115	8437	T	C	NS5	TAT	CAT	NONSYNONYMOUS	0.0055	0
KC196115	9035	T	C	NS5	ATC	ACC	NONSYNONYMOUS	0.0055	0
KC196115	1341	T	C	Envelope	TGT	TGC	SYNONYMOUS	0.0054	0
KC196115	1521	T	C	Envelope	GGT	GGC	SYNONYMOUS	0.0054	0
KC196115	1831	T	C	Envelope	TTG	CTG	SYNONYMOUS	0.0054	0
KC196115	5403	T	C	NS3	ACT	ACC	SYNONYMOUS	0.0054	0
KC196115	6121	T	C	NS3	TTA	CTA	SYNONYMOUS	0.0054	0
KC196115	8286	T	G	NS5	GGT	GGG	SYNONYMOUS	0.0054	0
KC196115	2186	T	G	Envelope	CTG	CGG	NONSYNONYMOUS	0.0053	0
KC196115	5656	G	A	NS3	GAA	AAA	NONSYNONYMOUS	0.0053	0
KC196115	8715	C	T	NS5	ACC	ACT	SYNONYMOUS	0.0053	0
KC196115	9189	T	C	NS5	AAT	AAC	SYNONYMOUS	0.0053	0
KC196115	10650	C	T	3'UTR	NA	NA	NONCODING	0.0053	0
KC196115	5319	A	G	NS3	AGA	AGG	SYNONYMOUS	0.0052	0
KC196115	8261	T	G	NS5	ATG	AGG	NONSYNONYMOUS	0.0052	0
KC196115	10423	A	G	3'UTR	NA	NA	NONCODING	0.0052	0
KC196115	672	C	G	PrM	GTC	GTG	SYNONYMOUS	0.0051	0.008
KC196115	6036	A	G	NS3	GGA	GGG	SYNONYMOUS	0.0051	0
KC196115	2271	A	G	Envelope	GGA	GGG	SYNONYMOUS	0.005	0
KC196115	3731	T	G	NS2A	GTG	GGG	NONSYNONYMOUS	0.005	0
KC196115	7120	G	A	NS4B	GCT	ACT	NONSYNONYMOUS	0.005	0
KC196115	8448	T	C	NS5	GAT	GAC	SYNONYMOUS	0.005	0
KC196115	4443	T	C	NS2B	GAT	GAC	SYNONYMOUS	0.0049	0
KC196115	8079	C	A	NS5	TAC	TAA	NONSENSE	0.0049	0
KC196115	10218	C	T	NS5	CGC	CGT	SYNONYMOUS	0.0049	0
KC196115	660	T	C	PrM	GAT	GAC	SYNONYMOUS	0.0048	0
KC196115	1272	T	C	Envelope	GAT	GAC	SYNONYMOUS	0.0048	0
KC196115	1462	T	C	Envelope	TCT	CCT	NONSYNONYMOUS	0.0048	0
KC196115	8412	T	C	NS5	GAT	GAC	SYNONYMOUS	0.0048	0
KC196115	8865	C	T	NS5	TGC	TGT	SYNONYMOUS	0.0048	0
KC196115	336	T	C	Capsid	CAT	CAC	SYNONYMOUS	0.0047	0
KC196115	1960	T	C	Envelope	TAT	CAT	NONSYNONYMOUS	0.0047	0
KC196115	2860	T	C	NS1	TTG	CTG	SYNONYMOUS	0.0047	0
KC196115	3299	T	C	NS1	GTC	GCC	NONSYNONYMOUS	0.0047	0
KC196115	5808	T	C	NS3	AAT	AAC	SYNONYMOUS	0.0047	0
KC196115	7475	T	C	NS4B	GTC	GCC	NONSYNONYMOUS	0.0047	0
KC196115	9810	T	C	NS5	GTT	GTC	SYNONYMOUS	0.0047	0
KC196115	1361	G	A	Envelope	AGA	AAA	NONSYNONYMOUS	0.0046	0
KC196115	2493	A	C	NS1	GCA	GCC	SYNONYMOUS	0.0046	0.0156
KC196115	5577	G	T	NS3	ACG	ACT	SYNONYMOUS	0.0046	0
KC196115	6915	T	C	NS4B	AAT	AAC	SYNONYMOUS	0.0046	0
KC196115	9312	T	C	NS5	ACT	ACC	SYNONYMOUS	0.0046	0.0298
KC196115	7733	T	C	NS5	ATG	ACG	NONSYNONYMOUS	0.0045	0
KC196115	9330	T	C	NS5	AAT	AAC	SYNONYMOUS	0.0045	0
KC196115	10207	G	A	NS5	GTG	ATG	NONSYNONYMOUS	0.0045	0
KC196115	4902	T	C	NS3	ATT	ATC	SYNONYMOUS	0.0044	0
KC196115	3788	T	C	NS2A	ATC	ACC	NONSYNONYMOUS	0.0043	0
KC196115	4527	T	C	NS2B	TGT	TGC	SYNONYMOUS	0.0043	0
KC196115	7218	T	C	NS4B	TGT	TGC	SYNONYMOUS	0.0043	0
KC196115	3420	T	C	NS1	CGT	CGC	SYNONYMOUS	0.0042	0
KC196115	3663	G	A	NS2A	GTG	GTA	SYNONYMOUS	0.0042	0
KC196115	4299	T	C	NS2B	TCT	TCC	SYNONYMOUS	0.0042	0
KC196115	4485	T	A	NS2B	GAT	GAA	NONSYNONYMOUS	0.0042	0
KC196115	9227	T	G	NS5	TTG	TGG	NONSYNONYMOUS	0.0042	0
KC196115	3807	T	C	NS2A	GTT	GTC	SYNONYMOUS	0.0041	0
KC196115	8314	A	C	NS5	AGA	CGA	SYNONYMOUS	0.0041	0.0256
KC196115	9279	T	C	NS5	GCT	GCC	SYNONYMOUS	0.0041	0
KC196115	9322	T	C	NS5	TTG	CTG	SYNONYMOUS	0.0041	0
KC196115	10215	G	A	NS5	AAG	AAA	SYNONYMOUS	0.0041	0
KC196115	307	G	A	Capsid	GCA	ACA	NONSYNONYMOUS	0.004	0
KC196115	448	T	C	Capsid	TTG	CTG	SYNONYMOUS	0.004	0
KC196115	2690	T	G	NS1	GTG	GGG	NONSYNONYMOUS	0.004	0
KC196115	5298	T	A	NS3	GCT	GCA	SYNONYMOUS	0.004	0
KC196115	9205	G	A	NS5	GAA	AAA	NONSYNONYMOUS	0.004	0
KC196115	5337	T	C	NS3	TAT	TAC	SYNONYMOUS	0.0039	0
KC196115	5361	G	A	NS3	GAG	GAA	SYNONYMOUS	0.0039	0
KC196115	7942	T	C	NS5	TAC	CAC	NONSYNONYMOUS	0.0039	0
KC196115	8792	T	C	NS5	GTC	GCC	NONSYNONYMOUS	0.0039	0
KC196115	8958	T	C	NS5	GCT	GCC	SYNONYMOUS	0.0039	0
KC196115	170	T	C	Capsid	TTC	TCC	NONSYNONYMOUS	0.0038	0.0201
KC196115	8832	A	C	NS5	GCA	GCC	SYNONYMOUS	0.0038	0.0076
KC196115	2616	T	C	NS1	GTT	GTC	SYNONYMOUS	0.0037	0
KC196115	4195	T	G	NS2A	TGC	GGC	NONSYNONYMOUS	0.0037	0
KC196115	6211	T	C	NS3	TTG	CTG	SYNONYMOUS	0.0037	0
KC196115	6402	T	C	NS3	GAT	GAC	SYNONYMOUS	0.0037	0.0224
KC196115	4827	G	A	NS3	AAG	AAA	SYNONYMOUS	0.0036	0.0229
KC196115	1062	T	C	Envelope	GAT	GAC	SYNONYMOUS	0.0035	0
KC196115	1651	T	G	Envelope	TGG	GGG	NONSYNONYMOUS	0.0035	0.0175
KC196115	9822	C	A	NS5	TCC	TCA	SYNONYMOUS	0.0035	0
KC196115	10071	A	T	NS5	ACA	ACT	SYNONYMOUS	0.0035	0
KC196115	7709	A	T	NS5	CAG	CTG	NONSYNONYMOUS	0.0034	0
KC196115	9423	T	C	NS5	GTT	GTC	SYNONYMOUS	0.0034	0
KC196115	4753	T	C	NS3	TTG	CTG	SYNONYMOUS	0.0033	0
KC196115	6429	T	C	NS3	GCT	GCC	SYNONYMOUS	0.0033	0.0192
KC196115	9119	T	C	NS5	CTC	CCC	NONSYNONYMOUS	0.0033	0
KC196115	10361	A	G	NS5	GAG	GGG	NONSYNONYMOUS	0.0033	0
KC196115	4800	G	A	NS3	AAG	AAA	SYNONYMOUS	0.0032	0
KC196115	5826	T	C	NS3	GTT	GTC	SYNONYMOUS	0.0031	0
KC196115	10335	T	C	NS5	GAT	GAC	SYNONYMOUS	0.0031	0
KC196115	9126	T	A	NS5	GCT	GCA	SYNONYMOUS	0.0029	0.0317
KC196115	7188	T	C	NS4B	GAT	GAC	SYNONYMOUS	0.0028	0
KC196115	6129	T	C	NS3	GCT	GCC	SYNONYMOUS	0.0023	0
KC196115	693	G	A	PrM	CAG	CAA	SYNONYMOUS	0	0.0176
KC196115	1236	C	T	Envelope	GCC	GCT	SYNONYMOUS	0	0.015
KC196115	2691	G	T	NS1	GTG	GTT	SYNONYMOUS	0	0.0282
KC196115	2701	C	T	NS1	CTG	TTG	SYNONYMOUS	0	0.0228
KC196115	3753	T	C	NS2A	GAT	GAC	SYNONYMOUS	0	0.0303
KC196115	3756	T	C	NS2A	GTT	GTC	SYNONYMOUS	0	0.0305
KC196115	3907	G	A	NS2A	GTC	ATC	NONSYNONYMOUS	0	0.0337
KC196115	3924	T	C	NS2A	AAT	AAC	SYNONYMOUS	0	0.0312
KC196115	3933	C	T	NS2A	GCC	GCT	SYNONYMOUS	0	0.0318
KC196115	4854	G	T	NS3	CCG	CCT	SYNONYMOUS	0	0.0277
KC196115	6102	C	T	NS3	AAC	AAT	SYNONYMOUS	0	0.0344
KC196115	6150	G	A	NS3	AGG	AGA	SYNONYMOUS	0	0.0293
KC196115	6573	T	A	NS4A	GGT	GGA	SYNONYMOUS	0	0.0319
KC196115	6579	G	A	NS4A	AAG	AAA	SYNONYMOUS	0	0.0324
KC196115	6876	T	C	2Kd	CTT	CTC	SYNONYMOUS	0	0.0162
KC196115	7389	G	A	NS4B	GTG	GTA	SYNONYMOUS	0	0.0201
KC196115	7434	C	T	NS4B	GGC	GGT	SYNONYMOUS	0	0.0495
KC196115	7443	C	T	NS4B	CTC	CTT	SYNONYMOUS	0	0.049
KC196115	7872	C	T	NS5	CTC	CTT	SYNONYMOUS	0	0.0281
KC196115	7920	G	A	NS5	GGG	GGA	SYNONYMOUS	0	0.0706
KC196115	7923	C	T	NS5	TGC	TGT	SYNONYMOUS	0	0.0698
KC196115	8304	T	C	NS5	CTT	CTC	SYNONYMOUS	0	0.0385
KC196115	8379	C	T	NS5	AAC	AAT	SYNONYMOUS	0	0.0735
KC196115	8760	T	C	NS5	GTT	GTC	SYNONYMOUS	0	0.0174
KC196115	8769	G	A	NS5	AAG	AAA	SYNONYMOUS	0	0.0207
KC196115	9351	T	C	NS5	CTT	CTC	SYNONYMOUS	0	0.1205
KC196115	9498	G	A	NS5	GTG	GTA	SYNONYMOUS	0	0.0385
KC196115	9504	C	T	NS5	ACC	ACT	SYNONYMOUS	0	0.0348
KC196115	9558	G	A	NS5	GAG	GAA	SYNONYMOUS	0	0.0272
KC196115	9711	A	G	NS5	AGA	AGG	SYNONYMOUS	0	0.1174
KC196115	10766	C	T	3'UTR	NA	NA	NONCODING	0	0.0753
